# Supplementary material for: Hydrogen-bonding patterns in 2,2-bis­(4-methyl­phen­yl)hexa­fluoro­propane pyridinium and ethyl­enedi­ammonium salt crystals
Source: Acta Crystallogr E Crystallogr Commun. 2020 Apr 24;76(Pt 5):742–6. doi: 10.1107/S2056989020005575 (PMC7199249; doi:10.1107/S2056989020005575)
Supplement: Supplementary file 1 [file e-76-00742-sup1.cif]

##############################################################################
#                                                                            #
# This CIF contains the data in a paper accepted for publication in          #
# Acta Crystallographica Section E. It conforms to the requirements of       #
# Notes for Authors for Acta Crystallographica Section E, and has been       #
# peer reviewed under the auspices of the IUCr Commission on Journals.       #
#                                                                            #
# Full details of the Crystallographic Information File format               #
# are given in the paper "The Crystallographic Information File (CIF):       #
# a New Standard Archive File for Crystallography" by S. R. Hall, F. H.      #
# Allen and I. D. Brown [Acta Cryst. (1991), A47, 655-685].                  #
#                                                                            #
# The current version of the core CIF dictionary is obtainable from          #
# ftp://ftp.iucr.org/pub/cif_core.dic.                                       #
#                                                                            #
# Software is freely available for graphical display of the structure(s)     #
# in this CIF. For information consult the CIF software page                 #
# http://www.iucr.org/resources/cif/software.                                #
#                                                                            #
# This file may be used for bona fide research purposes within the           #
# scientific community so long as proper attribution is given to the journal # 
# article from which it was obtained.                                        #
#                                                                            #
##############################################################################
data_1
_database_code_depnum_ccdc_archive 'CCDC 1998169'
_audit_creation_method
;
Olex2 1.3
(compiled 2020.02.04 svn.rd84adfe8 for OlexSys, GUI svn.r6032)
;
_chemical_name_systematic
;
Dipyridinium 4,4'-(1,1,1,3,3,3-hexafluoropropane-2,2-diyl)dibenzoate
4,4'-(1,1,1,3,3,3-hexafluoropropane-2,2-diyl)dibenzoic acid
;
_chemical_name_common     ?
_chemical_formula_moiety     '2(C5 H6 N +), C17 H8 F6 O4 2-, C17 H10 F6 O4'
_chemical_formula_sum     'C22 H15 F6 N O4'
_chemical_formula_iupac     '2C5 H6 N +, C17 H8 F6 O4 2-, C17 H10 F6 O4'
_chemical_formula_weight     471.35
_chemical_melting_point     ?
_space_group_crystal_system     monoclinic
_space_group_name_H-M_alt     'P 1 21/c 1'
_space_group_name_Hall     '-P 2ybc'
loop_
    _space_group_symop_operation_xyz
    'x, y, z'
    '-x, y+1/2, -z+1/2'
    '-x, -y, -z'
    'x, -y-1/2, z-1/2'
_cell_length_a     25.5453(7)
_cell_length_b     13.4125(4)
_cell_length_c     11.8879(4)
_cell_angle_alpha     90
_cell_angle_beta     91.644(3)
_cell_angle_gamma     90
_cell_volume     4071.4(2)
_cell_formula_units_Z     4
_cell_measurement_reflns_used     18343
_cell_measurement_theta_min     3.4110
_cell_measurement_theta_max     76.0890
_cell_measurement_temperature     93
_exptl_crystal_description     plate
_exptl_crystal_colour     colourless
_exptl_crystal_size_max     0.3
_exptl_crystal_size_mid     0.25
_exptl_crystal_size_min     0.05
_exptl_crystal_density_diffrn     1.538
_exptl_crystal_density_meas     ?
_exptl_crystal_density_method     ?
_exptl_crystal_F_000     1920
_exptl_absorpt_coefficient_mu     1.251
_exptl_absorpt_correction_type     multi-scan
_exptl_absorpt_process_details
;
(CrysAlisPro; Rigaku OD, 2019)
;
_exptl_absorpt_correction_T_min     0.743
_exptl_absorpt_correction_T_max     0.940
_diffrn_ambient_temperature     93
_diffrn_source     'Rotating-anode X-ray tube'
_diffrn_radiation_type     'Cu K\a'
_diffrn_radiation_wavelength     1.54184
_diffrn_radiation_monochromator     mirror
_diffrn_measurement_device_type     'XtaLAB Synergy R, DW system, HyPix'
_diffrn_measurement_device     'four-circle diffractometer'
_diffrn_measurement_method     '\w scans'
_diffrn_detector     'Hybrid Pixel Array Detector'
_diffrn_detector_area_resol_mean     10.0000
_diffrn_reflns_number     30654
_diffrn_reflns_av_R_equivalents     0.0313
_diffrn_reflns_av_unetI/netI     0.0292
_diffrn_reflns_theta_min     3.462
_diffrn_reflns_theta_max     76.275
_diffrn_reflns_theta_full     67.684
_diffrn_measured_fraction_theta_max     0.958
_diffrn_measured_fraction_theta_full     0.999
_diffrn_reflns_limit_h_min     -30
_diffrn_reflns_limit_h_max     32
_diffrn_reflns_limit_k_min     -16
_diffrn_reflns_limit_k_max     13
_diffrn_reflns_limit_l_min     -13
_diffrn_reflns_limit_l_max     14
_diffrn_radiation_probe     x-ray
_refine_special_details     ?
_reflns_number_total     8170
_reflns_number_gt     7361
_reflns_threshold_expression     'I > 2\s(I)'
_refine_ls_structure_factor_coef     Fsqd
_refine_ls_matrix_type     full
_refine_ls_R_factor_all     0.0375
_refine_ls_R_factor_gt     0.0334
_refine_ls_wR_factor_gt     0.0842
_refine_ls_wR_factor_ref     0.0868
_refine_ls_goodness_of_fit_ref     1.032
_refine_ls_restrained_S_all     1.032
_refine_ls_number_reflns     8170
_refine_ls_number_parameters     597
_refine_ls_number_restraints     0
_refine_ls_hydrogen_treatment     constr
_refine_ls_weighting_scheme     calc
_refine_ls_weighting_details
              'w=1/[\s^2^(Fo^2^)+(0.0395P)^2^+1.9293P] where P=(Fo^2^+2Fc^2^)/3'
_atom_sites_solution_hydrogens     geom
_atom_sites_solution_primary     dual
_atom_sites_solution_secondary     ?
_refine_ls_shift/su_max     0.001
_refine_ls_shift/su_mean     0.000
_refine_diff_density_max     0.711
_refine_diff_density_min     -0.469
_refine_ls_extinction_method     none
_refine_ls_extinction_coef     .
loop_
    _atom_type_symbol
    _atom_type_description
    _atom_type_scat_dispersion_real
    _atom_type_scat_dispersion_imag
    _atom_type_scat_source
    'C' 'C' 0.0181 0.0091
                         'International Tables Vol C Tables 4.2.6.8 and 6.1.1.4'
    'H' 'H' 0.0000 0.0000
                         'International Tables Vol C Tables 4.2.6.8 and 6.1.1.4'
    'F' 'F' 0.0727 0.0534
                         'International Tables Vol C Tables 4.2.6.8 and 6.1.1.4'
    'N' 'N' 0.0311 0.0180
                         'International Tables Vol C Tables 4.2.6.8 and 6.1.1.4'
    'O' 'O' 0.0492 0.0322
                         'International Tables Vol C Tables 4.2.6.8 and 6.1.1.4'
_computing_data_collection
;
CrysAlisPro (Rigaku OD, 2019)
;
_computing_cell_refinement
;
CrysAlisPro (Rigaku OD, 2019)
;
_computing_data_reduction
;
CrysAlisPro (Rigaku OD, 2019)
;
_computing_structure_solution
;
<i>SHELXT2018/2</i> (Sheldrick, 2015a)
;
_computing_structure_refinement
;
<i>SHELXL2018/3</i> (Sheldrick, 2015b)
;
_computing_molecular_graphics
;
<i>OLEX2</i> (Dolomanov <i>et al.</i>,  2009)
;
_computing_publication_material
;
<i>OLEX2</i> (Dolomanov <i>et al.</i>,  2009)
;
loop_
    _atom_site_type_symbol
    _atom_site_label
    _atom_site_fract_x
    _atom_site_fract_y
    _atom_site_fract_z
    _atom_site_U_iso_or_equiv
    _atom_site_adp_type
    _atom_site_calc_flag
    _atom_site_occupancy
    _atom_site_disorder_assembly
    _atom_site_disorder_group
    F F12 0.22833(3) 1.08247(6) 0.68130(7) 0.02200(17) Uani d 1 . .
    F F17 0.22585(3) 0.91369(6) 0.96846(6) 0.02322(17) Uani d 1 . .
    F F40 0.70683(3) 0.41820(6) 0.27299(7) 0.02356(17) Uani d 1 . .
    F F44 0.76965(3) 0.72779(6) 0.13841(7) 0.02456(18) Uani d 1 . .
    F F13 0.26623(3) 1.08382(6) 0.84616(7) 0.02303(17) Uani d 1 . .
    F F16 0.30597(3) 0.91053(6) 0.91890(7) 0.02226(17) Uani d 1 . .
    F F18 0.25655(3) 0.78308(6) 0.88772(7) 0.02241(17) Uani d 1 . .
    F F41 0.74214(3) 0.42826(6) 0.11122(7) 0.02445(18) Uani d 1 . .
    F F46 0.79621(3) 0.58962(6) 0.06906(7) 0.02426(18) Uani d 1 . .
    F F42 0.18370(3) 1.05339(6) 0.82787(7) 0.02393(18) Uani d 1 . .
    F F45 0.71737(3) 0.63923(7) 0.03330(7) 0.02663(19) Uani d 1 . .
    F F39 0.66577(3) 0.49010(6) 0.13508(7) 0.02771(19) Uani d 1 . .
    O O30 0.56288(4) 0.74265(8) 0.56887(8) 0.0231(2) Uani d 1 . .
    O O3 0.02557(4) 0.69282(7) 0.63890(8) 0.0213(2) Uani d 1 . .
    H H3 -0.001290 0.669702 0.605883 0.032 Uiso calc 1 . .
    O O1 0.03424(4) 0.77646(7) 0.47641(8) 0.0240(2) Uani d 1 . .
    O O27 0.45867(4) 0.89389(8) 0.49908(9) 0.0266(2) Uani d 1 . .
    H H27 0.486853 0.870972 0.475153 0.040 Uiso calc 1 . .
    O O53 0.93843(4) 0.45833(8) 0.54257(9) 0.0265(2) Uani d 1 . .
    O O28 0.54442(4) 0.84034(8) 0.42017(9) 0.0252(2) Uani d 1 . .
    O O55 0.93586(4) 0.62306(8) 0.57396(9) 0.0272(2) Uani d 1 . .
    N N56 0.52505(5) 0.87381(9) 0.71195(10) 0.0224(2) Uani d 1 . .
    H H56 0.533196 0.823332 0.668526 0.027 Uiso calc 1 . .
    N N62 1.00463(5) 0.43556(9) 0.70485(10) 0.0232(2) Uani d 1 . .
    H H62 0.982590 0.444347 0.647461 0.028 Uiso calc 1 . .
    O O26 0.43599(5) 0.73301(10) 0.50208(16) 0.0605(5) Uani d 1 . .
    C C47 0.78662(5) 0.56715(10) 0.29798(11) 0.0162(2) Uani d 1 . .
    C C31 0.61372(5) 0.72459(10) 0.40592(11) 0.0163(2) Uani d 1 . .
    C C7 0.19098(5) 0.87600(9) 0.72089(11) 0.0163(2) Uani d 1 . .
    C C52 0.80108(5) 0.64725(10) 0.36757(11) 0.0186(3) Uani d 1 . .
    H H52 0.780770 0.706591 0.365868 0.022 Uiso calc 1 . .
    C C32 0.62560(5) 0.75871(10) 0.29904(11) 0.0169(2) Uani d 1 . .
    H H32 0.606557 0.813212 0.267331 0.020 Uiso calc 1 . .
    C C19 0.28904(5) 0.90407(10) 0.69532(11) 0.0162(2) Uani d 1 . .
    C C29 0.57024(5) 0.77278(10) 0.47017(11) 0.0180(3) Uani d 1 . .
    C C36 0.64238(5) 0.64523(10) 0.45168(11) 0.0182(3) Uani d 1 . .
    H H36 0.634564 0.620820 0.524315 0.022 Uiso calc 1 . .
    C C33 0.66487(5) 0.71425(9) 0.23808(11) 0.0168(2) Uani d 1 . .
    H H33 0.671986 0.737681 0.164671 0.020 Uiso calc 1 . .
    C C4 0.09858(5) 0.79697(9) 0.62440(11) 0.0173(3) Uani d 1 . .
    C C35 0.68223(5) 0.60161(10) 0.39192(11) 0.0178(3) Uani d 1 . .
    H H35 0.701822 0.548206 0.424533 0.021 Uiso calc 1 . .
    C C34 0.69390(5) 0.63546(9) 0.28405(11) 0.0157(2) Uani d 1 . .
    C C50 0.87447(5) 0.55365(10) 0.44332(11) 0.0181(3) Uani d 1 . .
    C C48 0.81786(5) 0.48191(10) 0.29880(11) 0.0184(3) Uani d 1 . .
    H H48 0.809559 0.428344 0.249142 0.022 Uiso calc 1 . .
    C C49 0.86115(5) 0.47505(10) 0.37207(11) 0.0186(3) Uani d 1 . .
    H H49 0.881768 0.416092 0.373382 0.022 Uiso calc 1 . .
    C C8 0.15374(5) 0.83113(10) 0.78814(11) 0.0188(3) Uani d 1 . .
    H H8 0.159499 0.828271 0.867374 0.023 Uiso calc 1 . .
    C C51 0.84482(5) 0.64073(10) 0.43901(11) 0.0191(3) Uani d 1 . .
    H H51 0.854579 0.695867 0.485179 0.023 Uiso calc 1 . .
    C C2 0.04955(5) 0.75471(10) 0.57097(11) 0.0186(3) Uani d 1 . .
    C C24 0.32764(5) 0.97498(10) 0.67589(11) 0.0185(3) Uani d 1 . .
    H H24 0.323435 1.041261 0.702336 0.022 Uiso calc 1 . .
    C C37 0.73718(5) 0.57962(9) 0.22137(11) 0.0163(2) Uani d 1 . .
    C C11 0.22998(5) 1.03694(10) 0.78160(11) 0.0185(3) Uani d 1 . .
    C C9 0.10838(5) 0.79069(10) 0.74009(11) 0.0195(3) Uani d 1 . .
    H H9 0.083840 0.758493 0.786396 0.023 Uiso calc 1 . .
    C C5 0.13488(5) 0.84415(10) 0.55735(11) 0.0192(3) Uani d 1 . .
    H H5 0.128171 0.850060 0.478619 0.023 Uiso calc 1 . .
    C C22 0.37889(5) 0.85221(11) 0.58076(11) 0.0200(3) Uani d 1 . .
    C C20 0.29548(5) 0.80725(10) 0.65561(11) 0.0196(3) Uani d 1 . .
    H H20 0.269000 0.758830 0.666859 0.023 Uiso calc 1 . .
    C C6 0.18083(5) 0.88259(10) 0.60500(11) 0.0185(3) Uani d 1 . .
    H H6 0.205628 0.913677 0.558374 0.022 Uiso calc 1 . .
    C C38 0.71313(5) 0.47819(10) 0.18464(11) 0.0196(3) Uani d 1 . .
    C C54 0.92002(5) 0.54511(11) 0.52634(11) 0.0203(3) Uani d 1 . .
    C C15 0.25742(5) 0.88267(10) 0.88711(11) 0.0182(3) Uani d 1 . .
    C C10 0.24143(5) 0.92433(9) 0.76917(11) 0.0162(3) Uani d 1 . .
    C C23 0.37220(5) 0.94944(10) 0.61817(11) 0.0196(3) Uani d 1 . .
    H H23 0.398102 0.998398 0.604258 0.023 Uiso calc 1 . .
    C C67 1.03435(5) 0.35341(11) 0.70980(12) 0.0231(3) Uani d 1 . .
    H H67 1.031301 0.305248 0.651379 0.028 Uiso calc 1 . .
    C C21 0.34043(5) 0.78123(10) 0.59972(12) 0.0219(3) Uani d 1 . .
    H H21 0.344950 0.714718 0.574307 0.026 Uiso calc 1 . .
    C C43 0.75479(5) 0.63450(10) 0.11453(11) 0.0198(3) Uani d 1 . .
    C C66 1.06937(6) 0.33770(11) 0.79865(13) 0.0258(3) Uani d 1 . .
    H H66 1.090530 0.279470 0.801645 0.031 Uiso calc 1 . .
    C C25 0.42714(5) 0.82031(12) 0.52194(13) 0.0256(3) Uani d 1 . .
    C C63 1.00803(6) 0.50452(11) 0.78613(13) 0.0273(3) Uani d 1 . .
    H H63 0.986587 0.562295 0.780960 0.033 Uiso calc 1 . .
    C C61 0.48846(6) 0.86140(12) 0.78893(13) 0.0280(3) Uani d 1 . .
    H H61 0.472128 0.798293 0.797199 0.034 Uiso calc 1 . .
    C C64 1.04211(6) 0.49309(12) 0.87715(13) 0.0304(3) Uani d 1 . .
    H H64 1.044335 0.542326 0.934540 0.036 Uiso calc 1 . .
    C C65 1.07304(6) 0.40845(12) 0.88328(13) 0.0293(3) Uani d 1 . .
    H H65 1.096734 0.398921 0.945407 0.035 Uiso calc 1 . .
    C C57 0.54946(6) 0.96054(12) 0.69936(13) 0.0304(3) Uani d 1 . .
    H H57 0.575278 0.967025 0.643885 0.037 Uiso calc 1 . .
    C C60 0.47446(7) 0.93988(13) 0.85612(13) 0.0329(3) Uani d 1 . .
    H H60 0.448073 0.931561 0.910053 0.040 Uiso calc 1 . .
    C C58 0.53768(8) 1.04085(13) 0.76581(15) 0.0389(4) Uani d 1 . .
    H H58 0.555733 1.102259 0.757872 0.047 Uiso calc 1 . .
    C C59 0.49903(8) 1.03092(13) 0.84465(14) 0.0364(4) Uani d 1 . .
    H H59 0.489588 1.085949 0.890117 0.044 Uiso calc 1 . .
loop_
    _atom_site_aniso_label
    _atom_site_aniso_U_11
    _atom_site_aniso_U_22
    _atom_site_aniso_U_33
    _atom_site_aniso_U_12
    _atom_site_aniso_U_13
    _atom_site_aniso_U_23
    F12 0.0255(4) 0.0189(4) 0.0218(4) 0.0027(3) 0.0038(3) 0.0041(3)
    F17 0.0252(4) 0.0302(4) 0.0145(4) -0.0009(3) 0.0046(3) -0.0028(3)
    F40 0.0271(4) 0.0181(4) 0.0257(4) -0.0030(3) 0.0037(3) 0.0010(3)
    F44 0.0301(4) 0.0181(4) 0.0260(4) 0.0018(3) 0.0096(3) 0.0043(3)
    F13 0.0257(4) 0.0185(4) 0.0248(4) -0.0017(3) 0.0006(3) -0.0058(3)
    F16 0.0203(4) 0.0265(4) 0.0198(4) -0.0028(3) -0.0032(3) -0.0002(3)
    F18 0.0281(4) 0.0180(4) 0.0209(4) -0.0010(3) -0.0014(3) 0.0033(3)
    F41 0.0296(4) 0.0221(4) 0.0217(4) 0.0034(3) 0.0029(3) -0.0077(3)
    F46 0.0263(4) 0.0267(4) 0.0202(4) 0.0080(3) 0.0086(3) 0.0014(3)
    F42 0.0221(4) 0.0233(4) 0.0268(4) 0.0039(3) 0.0093(3) -0.0032(3)
    F45 0.0300(4) 0.0357(5) 0.0142(4) 0.0099(4) 0.0002(3) 0.0025(3)
    F39 0.0230(4) 0.0292(4) 0.0304(4) 0.0022(3) -0.0078(3) -0.0085(4)
    O30 0.0224(5) 0.0302(5) 0.0168(4) 0.0038(4) 0.0035(4) -0.0002(4)
    O3 0.0169(4) 0.0253(5) 0.0218(5) -0.0046(4) 0.0000(4) -0.0002(4)
    O1 0.0236(5) 0.0272(5) 0.0210(5) -0.0019(4) -0.0041(4) 0.0005(4)
    O27 0.0184(5) 0.0335(5) 0.0284(5) 0.0060(4) 0.0092(4) 0.0061(4)
    O53 0.0246(5) 0.0287(5) 0.0259(5) 0.0059(4) -0.0046(4) -0.0005(4)
    O28 0.0198(5) 0.0287(5) 0.0274(5) 0.0070(4) 0.0082(4) 0.0064(4)
    O55 0.0189(5) 0.0302(5) 0.0323(6) -0.0024(4) -0.0031(4) -0.0054(4)
    N56 0.0218(6) 0.0274(6) 0.0181(5) 0.0059(5) 0.0011(4) 0.0010(5)
    N62 0.0187(5) 0.0299(6) 0.0209(6) -0.0022(5) 0.0000(4) 0.0053(5)
    O26 0.0351(7) 0.0400(7) 0.1084(13) -0.0065(6) 0.0369(8) -0.0330(8)
    C47 0.0155(6) 0.0186(6) 0.0148(6) 0.0005(5) 0.0030(5) 0.0019(5)
    C31 0.0133(6) 0.0196(6) 0.0161(6) -0.0017(5) 0.0002(5) -0.0034(5)
    C7 0.0160(6) 0.0161(6) 0.0169(6) 0.0015(5) 0.0018(5) -0.0006(5)
    C52 0.0186(6) 0.0166(6) 0.0207(6) 0.0020(5) 0.0031(5) -0.0001(5)
    C32 0.0157(6) 0.0171(6) 0.0179(6) 0.0002(5) -0.0010(5) 0.0006(5)
    C19 0.0151(6) 0.0194(6) 0.0142(6) 0.0014(5) 0.0007(5) -0.0001(5)
    C29 0.0140(6) 0.0209(6) 0.0190(6) -0.0018(5) 0.0005(5) -0.0017(5)
    C36 0.0179(6) 0.0221(6) 0.0146(6) -0.0009(5) 0.0010(5) 0.0003(5)
    C33 0.0178(6) 0.0181(6) 0.0147(6) -0.0003(5) 0.0005(5) 0.0007(5)
    C4 0.0161(6) 0.0171(6) 0.0189(6) 0.0018(5) 0.0019(5) -0.0014(5)
    C35 0.0193(6) 0.0178(6) 0.0164(6) 0.0023(5) -0.0005(5) 0.0006(5)
    C34 0.0153(6) 0.0173(6) 0.0145(6) -0.0001(5) 0.0011(5) -0.0023(5)
    C50 0.0148(6) 0.0219(6) 0.0177(6) -0.0010(5) 0.0036(5) 0.0021(5)
    C48 0.0195(6) 0.0178(6) 0.0181(6) 0.0006(5) 0.0032(5) -0.0014(5)
    C49 0.0174(6) 0.0188(6) 0.0199(6) 0.0029(5) 0.0034(5) 0.0015(5)
    C8 0.0195(6) 0.0229(6) 0.0142(6) -0.0009(5) 0.0024(5) 0.0000(5)
    C51 0.0188(6) 0.0194(6) 0.0194(6) -0.0022(5) 0.0027(5) -0.0028(5)
    C2 0.0173(6) 0.0177(6) 0.0208(6) 0.0019(5) 0.0018(5) -0.0025(5)
    C24 0.0186(6) 0.0174(6) 0.0197(6) -0.0007(5) 0.0016(5) 0.0001(5)
    C37 0.0186(6) 0.0158(6) 0.0145(6) 0.0023(5) 0.0011(5) -0.0002(5)
    C11 0.0182(6) 0.0188(6) 0.0188(6) 0.0003(5) 0.0032(5) -0.0005(5)
    C9 0.0186(6) 0.0212(6) 0.0191(6) -0.0016(5) 0.0043(5) 0.0003(5)
    C5 0.0198(6) 0.0225(6) 0.0153(6) 0.0010(5) 0.0009(5) 0.0007(5)
    C22 0.0156(6) 0.0275(7) 0.0169(6) 0.0021(5) 0.0000(5) -0.0023(5)
    C20 0.0173(6) 0.0201(6) 0.0213(6) -0.0016(5) 0.0010(5) -0.0024(5)
    C6 0.0179(6) 0.0211(6) 0.0167(6) -0.0004(5) 0.0035(5) 0.0014(5)
    C38 0.0207(6) 0.0198(6) 0.0182(6) 0.0024(5) -0.0001(5) -0.0024(5)
    C54 0.0146(6) 0.0271(7) 0.0194(6) -0.0009(5) 0.0031(5) -0.0005(5)
    C15 0.0185(6) 0.0192(6) 0.0170(6) -0.0013(5) 0.0015(5) -0.0020(5)
    C10 0.0174(6) 0.0165(6) 0.0150(6) -0.0007(5) 0.0030(5) -0.0005(5)
    C23 0.0164(6) 0.0236(7) 0.0188(6) -0.0009(5) 0.0008(5) 0.0019(5)
    C67 0.0219(7) 0.0254(7) 0.0220(7) -0.0049(5) 0.0026(5) 0.0012(6)
    C21 0.0191(6) 0.0220(7) 0.0244(7) 0.0021(5) 0.0012(5) -0.0062(5)
    C43 0.0222(6) 0.0202(6) 0.0173(6) 0.0054(5) 0.0040(5) 0.0001(5)
    C66 0.0215(7) 0.0289(7) 0.0268(7) -0.0002(6) 0.0006(6) 0.0067(6)
    C25 0.0179(6) 0.0338(8) 0.0254(7) 0.0005(6) 0.0035(5) -0.0073(6)
    C63 0.0273(7) 0.0259(7) 0.0291(8) 0.0005(6) 0.0076(6) 0.0034(6)
    C61 0.0260(7) 0.0338(8) 0.0244(7) -0.0001(6) 0.0040(6) 0.0019(6)
    C64 0.0341(8) 0.0328(8) 0.0246(7) -0.0089(6) 0.0041(6) -0.0037(6)
    C65 0.0244(7) 0.0414(9) 0.0218(7) -0.0064(6) -0.0029(6) 0.0057(6)
    C57 0.0332(8) 0.0311(8) 0.0273(8) 0.0009(6) 0.0065(6) 0.0064(6)
    C60 0.0348(8) 0.0408(9) 0.0237(8) 0.0076(7) 0.0089(6) 0.0014(7)
    C58 0.0568(11) 0.0266(8) 0.0334(9) -0.0012(7) 0.0069(8) 0.0043(7)
    C59 0.0542(11) 0.0309(8) 0.0242(8) 0.0140(7) 0.0034(7) 0.0005(6)
_geom_special_details
;
 All esds (except the esd in the dihedral angle between two l.s. planes)
 are estimated using the full covariance matrix.  The cell esds are taken
 into account individually in the estimation of esds in distances, angles
 and torsion angles; correlations between esds in cell parameters are only
 used when they are defined by crystal symmetry.  An approximate (isotropic)
 treatment of cell esds is used for estimating esds involving l.s. planes.
;
loop_
    _geom_bond_atom_site_label_1
    _geom_bond_atom_site_label_2
    _geom_bond_site_symmetry_2
    _geom_bond_distance
    _geom_bond_publ_flag
    F12 C11 . 1.3392(16) ?
    F17 C15 . 1.3429(15) ?
    F40 C38 . 1.3365(16) ?
    F44 C43 . 1.3357(16) ?
    F13 C11 . 1.3419(15) ?
    F16 C15 . 1.3392(15) ?
    F18 C15 . 1.3359(15) ?
    F41 C38 . 1.3404(16) ?
    F46 C43 . 1.3441(15) ?
    F42 C11 . 1.3367(15) ?
    F45 C43 . 1.3407(16) ?
    F39 C38 . 1.3399(15) ?
    O30 C29 . 1.2602(17) ?
    O3 H3 . 0.8400 ?
    O3 C2 . 1.3209(17) ?
    O1 C2 . 1.2152(17) ?
    O27 H27 . 0.8400 ?
    O27 C25 . 1.3073(18) ?
    O53 C54 . 1.2680(18) ?
    O28 C29 . 1.2596(17) ?
    O55 C54 . 1.2507(18) ?
    N56 H56 . 0.8800 ?
    N56 C61 . 1.3371(19) ?
    N56 C57 . 1.330(2) ?
    N62 H62 . 0.8800 ?
    N62 C67 . 1.3383(19) ?
    N62 C63 . 1.339(2) ?
    O26 C25 . 1.217(2) ?
    C47 C52 . 1.3991(18) ?
    C47 C48 . 1.3941(18) ?
    C47 C37 . 1.5448(17) ?
    C31 C32 . 1.3920(18) ?
    C31 C29 . 1.5113(18) ?
    C31 C36 . 1.3935(19) ?
    C7 C8 . 1.3965(18) ?
    C7 C6 . 1.3973(18) ?
    C7 C10 . 1.5387(17) ?
    C52 H52 . 0.9500 ?
    C52 C51 . 1.3865(19) ?
    C32 H32 . 0.9500 ?
    C32 C33 . 1.3889(18) ?
    C19 C24 . 1.3941(18) ?
    C19 C20 . 1.3931(19) ?
    C19 C10 . 1.5443(17) ?
    C36 H36 . 0.9500 ?
    C36 C35 . 1.3875(18) ?
    C33 H33 . 0.9500 ?
    C33 C34 . 1.3936(18) ?
    C4 C2 . 1.4991(18) ?
    C4 C9 . 1.3934(19) ?
    C4 C5 . 1.3923(19) ?
    C35 H35 . 0.9500 ?
    C35 C34 . 1.4005(18) ?
    C34 C37 . 1.5446(17) ?
    C50 C49 . 1.3886(19) ?
    C50 C51 . 1.3922(19) ?
    C50 C54 . 1.5085(18) ?
    C48 H48 . 0.9500 ?
    C48 C49 . 1.3909(19) ?
    C49 H49 . 0.9500 ?
    C8 H8 . 0.9500 ?
    C8 C9 . 1.3873(19) ?
    C51 H51 . 0.9500 ?
    C24 H24 . 0.9500 ?
    C24 C23 . 1.3889(19) ?
    C37 C38 . 1.5502(18) ?
    C37 C43 . 1.5460(18) ?
    C11 C10 . 1.5463(18) ?
    C9 H9 . 0.9500 ?
    C5 H5 . 0.9500 ?
    C5 C6 . 1.3880(19) ?
    C22 C23 . 1.390(2) ?
    C22 C21 . 1.391(2) ?
    C22 C25 . 1.4968(19) ?
    C20 H20 . 0.9500 ?
    C20 C21 . 1.3875(19) ?
    C6 H6 . 0.9500 ?
    C15 C10 . 1.5532(18) ?
    C23 H23 . 0.9500 ?
    C67 H67 . 0.9500 ?
    C67 C66 . 1.381(2) ?
    C21 H21 . 0.9500 ?
    C66 H66 . 0.9500 ?
    C66 C65 . 1.384(2) ?
    C63 H63 . 0.9500 ?
    C63 C64 . 1.378(2) ?
    C61 H61 . 0.9500 ?
    C61 C60 . 1.375(2) ?
    C64 H64 . 0.9500 ?
    C64 C65 . 1.384(2) ?
    C65 H65 . 0.9500 ?
    C57 H57 . 0.9500 ?
    C57 C58 . 1.374(2) ?
    C60 H60 . 0.9500 ?
    C60 C59 . 1.381(3) ?
    C58 H58 . 0.9500 ?
    C58 C59 . 1.387(3) ?
    C59 H59 . 0.9500 ?
loop_
    _geom_angle_atom_site_label_1
    _geom_angle_atom_site_label_2
    _geom_angle_atom_site_label_3
    _geom_angle_site_symmetry_1
    _geom_angle_site_symmetry_3
    _geom_angle
    _geom_angle_publ_flag
    C2 O3 H3 . . 109.5 ?
    C25 O27 H27 . . 109.5 ?
    C61 N56 H56 . . 119.2 ?
    C57 N56 H56 . . 119.2 ?
    C57 N56 C61 . . 121.67(13) ?
    C67 N62 H62 . . 119.6 ?
    C67 N62 C63 . . 120.81(13) ?
    C63 N62 H62 . . 119.6 ?
    C52 C47 C37 . . 117.58(11) ?
    C48 C47 C52 . . 118.96(12) ?
    C48 C47 C37 . . 123.44(11) ?
    C32 C31 C29 . . 120.22(12) ?
    C32 C31 C36 . . 118.80(12) ?
    C36 C31 C29 . . 120.99(12) ?
    C8 C7 C6 . . 118.78(12) ?
    C8 C7 C10 . . 123.03(11) ?
    C6 C7 C10 . . 118.09(11) ?
    C47 C52 H52 . . 119.7 ?
    C51 C52 C47 . . 120.54(12) ?
    C51 C52 H52 . . 119.7 ?
    C31 C32 H32 . . 119.5 ?
    C33 C32 C31 . . 120.97(12) ?
    C33 C32 H32 . . 119.5 ?
    C24 C19 C10 . . 123.12(11) ?
    C20 C19 C24 . . 119.26(12) ?
    C20 C19 C10 . . 117.34(11) ?
    O30 C29 C31 . . 117.70(12) ?
    O28 C29 O30 . . 125.45(12) ?
    O28 C29 C31 . . 116.85(12) ?
    C31 C36 H36 . . 119.8 ?
    C35 C36 C31 . . 120.47(12) ?
    C35 C36 H36 . . 119.8 ?
    C32 C33 H33 . . 119.8 ?
    C32 C33 C34 . . 120.35(12) ?
    C34 C33 H33 . . 119.8 ?
    C9 C4 C2 . . 121.32(12) ?
    C5 C4 C2 . . 119.43(12) ?
    C5 C4 C9 . . 119.25(12) ?
    C36 C35 H35 . . 119.6 ?
    C36 C35 C34 . . 120.71(12) ?
    C34 C35 H35 . . 119.6 ?
    C33 C34 C35 . . 118.69(12) ?
    C33 C34 C37 . . 123.97(11) ?
    C35 C34 C37 . . 117.29(11) ?
    C49 C50 C51 . . 119.40(12) ?
    C49 C50 C54 . . 120.82(12) ?
    C51 C50 C54 . . 119.77(12) ?
    C47 C48 H48 . . 119.9 ?
    C49 C48 C47 . . 120.22(12) ?
    C49 C48 H48 . . 119.9 ?
    C50 C49 C48 . . 120.55(12) ?
    C50 C49 H49 . . 119.7 ?
    C48 C49 H49 . . 119.7 ?
    C7 C8 H8 . . 119.8 ?
    C9 C8 C7 . . 120.49(12) ?
    C9 C8 H8 . . 119.8 ?
    C52 C51 C50 . . 120.23(12) ?
    C52 C51 H51 . . 119.9 ?
    C50 C51 H51 . . 119.9 ?
    O3 C2 C4 . . 112.03(11) ?
    O1 C2 O3 . . 125.01(12) ?
    O1 C2 C4 . . 122.97(12) ?
    C19 C24 H24 . . 119.8 ?
    C23 C24 C19 . . 120.48(12) ?
    C23 C24 H24 . . 119.8 ?
    C47 C37 C38 . . 112.44(10) ?
    C47 C37 C43 . . 106.48(10) ?
    C34 C37 C47 . . 110.64(10) ?
    C34 C37 C38 . . 106.14(10) ?
    C34 C37 C43 . . 113.24(10) ?
    C43 C37 C38 . . 107.98(10) ?
    F12 C11 F13 . . 107.41(10) ?
    F12 C11 C10 . . 111.19(11) ?
    F13 C11 C10 . . 112.53(11) ?
    F42 C11 F12 . . 106.59(10) ?
    F42 C11 F13 . . 106.93(10) ?
    F42 C11 C10 . . 111.87(10) ?
    C4 C9 H9 . . 119.8 ?
    C8 C9 C4 . . 120.48(12) ?
    C8 C9 H9 . . 119.8 ?
    C4 C5 H5 . . 119.8 ?
    C6 C5 C4 . . 120.31(12) ?
    C6 C5 H5 . . 119.8 ?
    C23 C22 C21 . . 119.76(12) ?
    C23 C22 C25 . . 121.87(13) ?
    C21 C22 C25 . . 118.35(13) ?
    C19 C20 H20 . . 119.9 ?
    C21 C20 C19 . . 120.27(12) ?
    C21 C20 H20 . . 119.9 ?
    C7 C6 H6 . . 119.7 ?
    C5 C6 C7 . . 120.65(12) ?
    C5 C6 H6 . . 119.7 ?
    F40 C38 F41 . . 106.99(10) ?
    F40 C38 F39 . . 106.84(11) ?
    F40 C38 C37 . . 111.26(10) ?
    F41 C38 C37 . . 113.57(11) ?
    F39 C38 F41 . . 106.39(10) ?
    F39 C38 C37 . . 111.39(10) ?
    O53 C54 C50 . . 116.42(12) ?
    O55 C54 O53 . . 125.79(12) ?
    O55 C54 C50 . . 117.79(12) ?
    F17 C15 C10 . . 113.00(11) ?
    F16 C15 F17 . . 106.31(10) ?
    F16 C15 C10 . . 111.83(11) ?
    F18 C15 F17 . . 107.19(11) ?
    F18 C15 F16 . . 107.03(10) ?
    F18 C15 C10 . . 111.14(10) ?
    C7 C10 C19 . . 112.24(10) ?
    C7 C10 C11 . . 106.77(10) ?
    C7 C10 C15 . . 112.39(10) ?
    C19 C10 C11 . . 112.36(10) ?
    C19 C10 C15 . . 105.00(10) ?
    C11 C10 C15 . . 108.10(10) ?
    C24 C23 C22 . . 119.97(13) ?
    C24 C23 H23 . . 120.0 ?
    C22 C23 H23 . . 120.0 ?
    N62 C67 H67 . . 119.6 ?
    N62 C67 C66 . . 120.89(14) ?
    C66 C67 H67 . . 119.6 ?
    C22 C21 H21 . . 119.9 ?
    C20 C21 C22 . . 120.23(13) ?
    C20 C21 H21 . . 119.9 ?
    F44 C43 F46 . . 106.43(11) ?
    F44 C43 F45 . . 107.53(11) ?
    F44 C43 C37 . . 111.05(11) ?
    F46 C43 C37 . . 111.60(11) ?
    F45 C43 F46 . . 106.54(10) ?
    F45 C43 C37 . . 113.33(11) ?
    C67 C66 H66 . . 120.6 ?
    C67 C66 C65 . . 118.71(14) ?
    C65 C66 H66 . . 120.6 ?
    O27 C25 C22 . . 113.69(13) ?
    O26 C25 O27 . . 124.54(14) ?
    O26 C25 C22 . . 121.72(14) ?
    N62 C63 H63 . . 119.5 ?
    N62 C63 C64 . . 121.10(14) ?
    C64 C63 H63 . . 119.5 ?
    N56 C61 H61 . . 120.0 ?
    N56 C61 C60 . . 120.06(15) ?
    C60 C61 H61 . . 120.0 ?
    C63 C64 H64 . . 120.7 ?
    C63 C64 C65 . . 118.65(14) ?
    C65 C64 H64 . . 120.7 ?
    C66 C65 H65 . . 120.1 ?
    C64 C65 C66 . . 119.83(14) ?
    C64 C65 H65 . . 120.1 ?
    N56 C57 H57 . . 119.7 ?
    N56 C57 C58 . . 120.64(15) ?
    C58 C57 H57 . . 119.7 ?
    C61 C60 H60 . . 120.2 ?
    C61 C60 C59 . . 119.52(15) ?
    C59 C60 H60 . . 120.2 ?
    C57 C58 H58 . . 120.5 ?
    C57 C58 C59 . . 119.01(16) ?
    C59 C58 H58 . . 120.5 ?
    C60 C59 C58 . . 119.07(15) ?
    C60 C59 H59 . . 120.5 ?
    C58 C59 H59 . . 120.5 ?
loop_
    _geom_torsion_atom_site_label_1
    _geom_torsion_atom_site_label_2
    _geom_torsion_atom_site_label_3
    _geom_torsion_atom_site_label_4
    _geom_torsion_site_symmetry_1
    _geom_torsion_site_symmetry_2
    _geom_torsion_site_symmetry_3
    _geom_torsion_site_symmetry_4
    _geom_torsion
    _geom_torsion_publ_flag
    F12 C11 C10 C7 . . . . -73.81(13) ?
    F12 C11 C10 C19 . . . . 49.66(14) ?
    F12 C11 C10 C15 . . . . 165.06(10) ?
    F17 C15 C10 C7 . . . . -71.96(13) ?
    F17 C15 C10 C19 . . . . 165.75(10) ?
    F17 C15 C10 C11 . . . . 45.62(14) ?
    F13 C11 C10 C7 . . . . 165.65(10) ?
    F13 C11 C10 C19 . . . . -70.88(14) ?
    F13 C11 C10 C15 . . . . 44.51(14) ?
    F16 C15 C10 C7 . . . . 168.13(10) ?
    F16 C15 C10 C19 . . . . 45.84(13) ?
    F16 C15 C10 C11 . . . . -74.29(13) ?
    F18 C15 C10 C7 . . . . 48.59(14) ?
    F18 C15 C10 C19 . . . . -73.71(13) ?
    F18 C15 C10 C11 . . . . 166.17(10) ?
    F42 C11 C10 C7 . . . . 45.24(14) ?
    F42 C11 C10 C19 . . . . 168.71(10) ?
    F42 C11 C10 C15 . . . . -75.90(13) ?
    N56 C61 C60 C59 . . . . -1.0(2) ?
    N56 C57 C58 C59 . . . . -1.5(3) ?
    N62 C67 C66 C65 . . . . 0.4(2) ?
    N62 C63 C64 C65 . . . . 0.0(2) ?
    C47 C52 C51 C50 . . . . -0.9(2) ?
    C47 C48 C49 C50 . . . . -1.5(2) ?
    C47 C37 C38 F40 . . . . 50.14(14) ?
    C47 C37 C38 F41 . . . . -70.65(14) ?
    C47 C37 C38 F39 . . . . 169.24(11) ?
    C47 C37 C43 F44 . . . . -67.10(13) ?
    C47 C37 C43 F46 . . . . 51.47(14) ?
    C47 C37 C43 F45 . . . . 171.75(10) ?
    C31 C32 C33 C34 . . . . -1.22(19) ?
    C31 C36 C35 C34 . . . . -0.94(19) ?
    C7 C8 C9 C4 . . . . -2.0(2) ?
    C52 C47 C48 C49 . . . . 3.29(19) ?
    C52 C47 C37 C34 . . . . -39.47(15) ?
    C52 C47 C37 C38 . . . . -157.96(11) ?
    C52 C47 C37 C43 . . . . 83.97(14) ?
    C32 C31 C29 O30 . . . . -176.34(12) ?
    C32 C31 C29 O28 . . . . 3.42(18) ?
    C32 C31 C36 C35 . . . . 0.44(19) ?
    C32 C33 C34 C35 . . . . 0.71(19) ?
    C32 C33 C34 C37 . . . . 178.22(12) ?
    C19 C24 C23 C22 . . . . -0.9(2) ?
    C19 C20 C21 C22 . . . . -1.4(2) ?
    C29 C31 C32 C33 . . . . -178.96(11) ?
    C29 C31 C36 C35 . . . . -179.97(12) ?
    C36 C31 C32 C33 . . . . 0.64(19) ?
    C36 C31 C29 O30 . . . . 4.08(18) ?
    C36 C31 C29 O28 . . . . -176.17(12) ?
    C36 C35 C34 C33 . . . . 0.36(19) ?
    C36 C35 C34 C37 . . . . -177.31(11) ?
    C33 C34 C37 C47 . . . . 133.38(13) ?
    C33 C34 C37 C38 . . . . -104.36(14) ?
    C33 C34 C37 C43 . . . . 13.94(17) ?
    C4 C5 C6 C7 . . . . -1.0(2) ?
    C35 C34 C37 C47 . . . . -49.08(15) ?
    C35 C34 C37 C38 . . . . 73.18(14) ?
    C35 C34 C37 C43 . . . . -168.52(11) ?
    C34 C37 C38 F40 . . . . -70.96(13) ?
    C34 C37 C38 F41 . . . . 168.25(10) ?
    C34 C37 C38 F39 . . . . 48.14(14) ?
    C34 C37 C43 F44 . . . . 54.71(14) ?
    C34 C37 C43 F46 . . . . 173.28(10) ?
    C34 C37 C43 F45 . . . . -66.44(14) ?
    C48 C47 C52 C51 . . . . -2.13(19) ?
    C48 C47 C37 C34 . . . . 142.26(12) ?
    C48 C47 C37 C38 . . . . 23.77(17) ?
    C48 C47 C37 C43 . . . . -94.29(14) ?
    C49 C50 C51 C52 . . . . 2.7(2) ?
    C49 C50 C54 O53 . . . . -13.18(19) ?
    C49 C50 C54 O55 . . . . 167.73(13) ?
    C8 C7 C6 C5 . . . . -0.79(19) ?
    C8 C7 C10 C19 . . . . 141.09(12) ?
    C8 C7 C10 C11 . . . . -95.37(14) ?
    C8 C7 C10 C15 . . . . 23.00(17) ?
    C51 C50 C49 C48 . . . . -1.5(2) ?
    C51 C50 C54 O53 . . . . 165.83(12) ?
    C51 C50 C54 O55 . . . . -13.26(19) ?
    C2 C4 C9 C8 . . . . -179.35(12) ?
    C2 C4 C5 C6 . . . . -179.14(12) ?
    C24 C19 C20 C21 . . . . 1.51(19) ?
    C24 C19 C10 C7 . . . . 141.61(12) ?
    C24 C19 C10 C11 . . . . 21.26(17) ?
    C24 C19 C10 C15 . . . . -96.00(14) ?
    C37 C47 C52 C51 . . . . 179.52(12) ?
    C37 C47 C48 C49 . . . . -178.47(12) ?
    C9 C4 C2 O3 . . . . -15.59(17) ?
    C9 C4 C2 O1 . . . . 163.94(13) ?
    C9 C4 C5 C6 . . . . 1.4(2) ?
    C5 C4 C2 O3 . . . . 164.93(12) ?
    C5 C4 C2 O1 . . . . -15.6(2) ?
    C5 C4 C9 C8 . . . . 0.1(2) ?
    C20 C19 C24 C23 . . . . -0.35(19) ?
    C20 C19 C10 C7 . . . . -44.43(15) ?
    C20 C19 C10 C11 . . . . -164.79(11) ?
    C20 C19 C10 C15 . . . . 77.96(13) ?
    C6 C7 C8 C9 . . . . 2.29(19) ?
    C6 C7 C10 C19 . . . . -42.64(15) ?
    C6 C7 C10 C11 . . . . 80.90(14) ?
    C6 C7 C10 C15 . . . . -160.73(11) ?
    C38 C37 C43 F44 . . . . 171.93(10) ?
    C38 C37 C43 F46 . . . . -69.49(13) ?
    C38 C37 C43 F45 . . . . 50.78(14) ?
    C54 C50 C49 C48 . . . . 177.47(12) ?
    C54 C50 C51 C52 . . . . -176.32(12) ?
    C10 C7 C8 C9 . . . . 178.54(12) ?
    C10 C7 C6 C5 . . . . -177.23(12) ?
    C10 C19 C24 C23 . . . . 173.49(12) ?
    C10 C19 C20 C21 . . . . -172.68(12) ?
    C23 C22 C21 C20 . . . . 0.1(2) ?
    C23 C22 C25 O27 . . . . -7.03(19) ?
    C23 C22 C25 O26 . . . . 170.47(16) ?
    C67 N62 C63 C64 . . . . 0.0(2) ?
    C67 C66 C65 C64 . . . . -0.4(2) ?
    C21 C22 C23 C24 . . . . 1.1(2) ?
    C21 C22 C25 O27 . . . . 174.16(12) ?
    C21 C22 C25 O26 . . . . -8.3(2) ?
    C43 C37 C38 F40 . . . . 167.32(10) ?
    C43 C37 C38 F41 . . . . 46.52(14) ?
    C43 C37 C38 F39 . . . . -73.59(13) ?
    C25 C22 C23 C24 . . . . -177.72(13) ?
    C25 C22 C21 C20 . . . . 178.93(13) ?
    C63 N62 C67 C66 . . . . -0.2(2) ?
    C63 C64 C65 C66 . . . . 0.2(2) ?
    C61 N56 C57 C58 . . . . 0.0(2) ?
    C61 C60 C59 C58 . . . . -0.5(3) ?
    C57 N56 C61 C60 . . . . 1.3(2) ?
    C57 C58 C59 C60 . . . . 1.7(3) ?
loop_
    _geom_hbond_atom_site_label_D
    _geom_hbond_atom_site_label_H
    _geom_hbond_atom_site_label_A
    _geom_hbond_site_symmetry_A
    _geom_hbond_distance_DH
    _geom_hbond_distance_HA
    _geom_hbond_distance_DA
    _geom_hbond_angle_DHA
    _geom_hbond_publ_flag
    O3 H3 O55 1_455 0.84 1.75 2.5732(13) 164.3 yes
    O27 H27 O28 . 0.84 1.68 2.5125(13) 172.4 yes
    N56 H56 O30 . 0.88 1.79 2.6488(15) 164.9 yes
    N62 H62 O53 . 0.88 1.67 2.5472(15) 177.1 yes
_shelx_space_group_comment
;
The symmetry employed for this shelxl refinement is uniquely defined
by the following loop, which should always be used as a source of
symmetry information in preference to the above space-group names.
They are only intended as comments.
;
_shelx_estimated_absorpt_T_min     0.705
_shelx_estimated_absorpt_T_max     0.940
_shelx_hkl_file
;
  -2   0   0 2225.66   78.65
  -3   0   0   89.38    3.51
   3   0   0   86.32    3.50
  -4   0   0 7820.81  274.20
   4   0   0 7716.91  274.22
  -5   0   0  214.90    8.06
   5   0   0  203.28    8.05
  -6   0   0  198.61    7.92
   6   0   0  203.09    7.93
   7   0   0    9.27    1.22
  -7   0   0   11.47    1.31
  -8   0   0  668.54   24.77
   8   0   0  674.69   24.83
  -9   0   0  109.07    5.06
   9   0   0  106.36    5.09
 -10   0   0  900.57   32.52
  10   0   0  862.41   32.53
 -11   0   0   95.93    4.88
  11   0   0   97.79    4.95
 -12   0   0  398.39   15.99
  12   0   0  411.47   16.17
 -13   0   0   85.22    4.78
  13   0   0   82.72    4.77
 -14   0   0    1.23    1.35
  14   0   0    1.10    1.25
  15   0   0   -0.47    0.60
 -15   0   0   -0.23    1.33
  15   0   0   -0.49    1.22
  16   0   0  310.83   11.79
  16   0   0  310.96   13.70
 -16   0   0  316.15   13.54
  17   0   0   19.67    1.41
 -17   0   0   18.98    2.47
  17   0   0   16.10    1.24
  17   0   0   15.33    2.32
 -18   0   0    4.01    0.99
  18   0   0    3.32    0.83
 -18   0   0    2.66    1.53
  18   0   0    2.74    0.75
  18   0   0    1.61    1.40
  19   0   0  112.14    4.78
 -19   0   0  114.92    6.82
  19   0   0  110.54    4.88
 -19   0   0  107.81    4.78
  20   0   0   55.41    2.89
 -20   0   0   54.92    4.54
 -20   0   0   52.76    2.91
  20   0   0   59.68    3.00
  21   0   0  160.48    6.59
 -21   0   0  147.35    8.65
 -21   0   0  153.25    6.55
  21   0   0  162.52    6.70
  22   0   0   43.30    2.59
 -22   0   0   39.95    4.14
 -22   0   0   42.09    2.63
  22   0   0   51.31    2.77
  23   0   0   -0.20    0.93
 -23   0   0   -0.39    1.74
 -23   0   0    0.88    1.28
  23   0   0   -1.07    1.01
 -24   0   0   -0.30    1.27
  24   0   0    0.51    0.93
 -25   0   0  226.45    9.16
  25   0   0  229.44    9.17
 -26   0   0   60.87    3.35
  26   0   0   71.53    3.46
 -27   0   0  274.30   10.54
  27   0   0  266.45   10.56
  28   0   0    9.09    1.21
  29   0   0   29.75    1.87
  30   0   0  104.58    4.39
  31   0   0   70.89    3.04
  32   0   0    5.18    0.57
   0  -1   0    0.03    0.25
   1   1   0   14.10    0.63
   1  -1   0   13.24    0.79
  -1  -1   0   14.66    0.77
   2   1   0  296.58   10.75
  -2   1   0  297.31   10.67
   3   1   0   19.14    1.09
  -3   1   0   20.88    1.08
   4   1   0  369.96   13.33
  -4   1   0  355.61   13.23
  -5   1   0    7.20    1.02
  -5  -1   0    7.48    1.10
   5   1   0    8.88    0.99
   6   1   0  764.67   27.49
  -6  -1   0  752.75   27.48
  -6   1   0  748.95   27.37
   7   1   0   36.32    2.17
  -7  -1   0   30.67    2.13
  -7   1   0   36.80    2.11
   8   1   0  959.09   35.42
  -8  -1   0 1005.71   35.47
  -8   1   0  954.10   35.30
   9   1   0  281.54   11.04
  -9   1   0  265.99   10.86
  -9  -1   0  277.22   11.01
  10   1   0   69.48    3.66
 -10   1   0   61.88    3.44
 -10  -1   0   58.58    3.51
  11   1   0  134.58    6.08
 -11   1   0  123.09    5.87
 -11  -1   0  120.68    5.99
  12   1   0  314.13   13.05
 -12   1   0  316.28   12.89
 -12  -1   0  318.40   12.98
  13   1   0  354.25   14.48
 -13   1   0  355.86   14.28
 -13  -1   0  343.80   14.36
  14   1   0   15.79    2.07
 -14  -1   0   13.55    2.00
 -14   1   0   16.13    2.03
  15  -1   0   36.25    2.00
  15   1   0   35.85    3.10
 -15   1   0   37.69    3.11
 -15  -1   0   39.16    3.25
  16  -1   0  184.41    7.45
  16   1   0  188.63    7.41
 -16   1   0  199.98    9.08
 -16  -1   0  192.93    9.17
  16  -1   0  185.60    7.32
  16   1   0  202.79    9.46
  16   1   0  185.84    7.32
  17  -1   0    3.83    0.83
  17   1   0    3.85    0.83
 -17   1   0    4.50    1.60
 -17  -1   0    4.76    1.78
  17   1   0    4.45    1.62
  17   1   0    3.87    0.72
 -18   1   0   31.70    1.89
  18   1   0   28.50    1.82
  18  -1   0   28.49    1.88
 -18   1   0   24.51    2.89
 -18  -1   0   33.99    3.33
  18  -1   0   22.25    2.35
  18   1   0   27.57    1.76
  18   1   0   28.08    3.09
  19   1   0  263.40   10.08
 -19   1   0  253.52    9.98
  19  -1   0  265.89   10.16
 -19   1   0  263.62   12.20
 -19  -1   0  254.53   12.25
  19   1   0  250.41    9.97
 -20   1   0   18.91    1.67
  20  -1   0   20.40    1.71
  20   1   0   20.58    1.63
 -20   1   0   17.17    2.68
 -20  -1   0   14.76    2.61
  20   1   0   19.40    1.53
  21   1   0   55.58    2.91
 -21   1   0   49.64    2.86
  21  -1   0   53.56    2.95
 -21   1   0   57.51    4.72
 -21  -1   0   47.32    4.52
  21   1   0   52.15    2.84
 -22   1   0    4.65    1.34
  22  -1   0    4.11    1.12
  22   1   0    2.33    1.01
 -22  -1   0    3.49    2.09
 -22   1   0    2.53    1.89
  22   1   0    3.55    1.01
  23   1   0   16.28    1.57
 -23   1   0   19.37    1.76
 -23  -1   0   11.95    2.70
  23   1   0   13.85    1.47
 -24   1   0  121.51    5.21
  24   1   0  114.58    5.15
 -24  -1   0  119.02    7.57
  24   1   0  108.55    5.11
  25   1   0   48.41    2.72
 -25   1   0   44.59    2.75
  26  -1   0  154.89    6.36
 -26   1   0  165.01    6.68
  26   1   0  154.41    6.63
 -27   1   0   12.69    1.57
  27   1   0   15.38    1.51
  28   1   0    7.50    1.17
  29   1   0    3.50    0.90
  30   1   0   25.32    1.58
  31   1   0    6.31    0.74
  32  -1   0    0.75    0.36
  32   1   0    1.13    0.35
   0  -2   0  881.96   32.19
   0  -2   0  951.55   32.50
   1   2   0  307.53   10.51
   1  -2   0  284.86   10.50
  -1  -2   0  290.89   10.94
   1  -2   0  288.64   10.98
   2  -2   0 1562.31   55.16
   2   2   0 1603.96   55.17
   2  -2   0 1446.88   55.52
   3   2   0  177.50    6.44
   3  -2   0  170.70    6.42
  -3  -2   0  175.79    6.56
  -3   2   0  162.12    6.28
   4  -2   0 1648.28   59.77
   4   2   0 1725.86   59.80
  -4   2   0 1683.23   59.64
  -4  -2   0 1665.88   59.88
   5  -2   0  348.62   13.00
   5   2   0  357.90   13.03
  -5   2   0  342.05   12.85
   6  -2   0 1037.75   37.13
   6   2   0 1074.60   37.17
  -6   2   0  988.29   36.94
   7   2   0  298.20   11.13
   7  -2   0  286.87   11.08
  -7   2   0  274.70   10.89
   8  -2   0   12.87    1.40
   8   2   0   13.77    1.36
  -8   2   0   12.18    1.33
   9  -2   0   51.84    2.98
   9   2   0   48.89    2.93
  -9   2   0   49.50    2.83
  10  -2   0  455.20   17.67
  10   2   0  469.02   17.74
 -10   2   0  453.43   17.48
  11  -2   0   15.06    1.72
  11   2   0   14.14    1.78
 -11   2   0   14.74    1.73
 -11  -2   0   11.76    1.77
  12   2   0    8.76    1.52
  12  -2   0    8.83    1.55
 -12  -2   0    7.89    1.72
 -12   2   0    8.53    1.60
  13   2   0  286.45   12.06
  13  -2   0  278.99   11.97
 -13   2   0  282.20   11.74
 -13  -2   0  273.12   11.98
  14  -2   0   25.67    2.48
  14   2   0   19.88    2.26
 -14   2   0   20.20    2.24
 -14  -2   0   18.48    2.33
  15  -2   0 1038.33   37.99
 -15  -2   0 1079.88   39.86
 -15   2   0 1060.71   39.58
  15   2   0 1043.58   39.94
  15  -2   0 1106.08   40.00
  16   2   0   61.43    2.77
  16   2   0   61.22    4.38
  16  -2   0   65.19    4.42
  16  -2   0   55.93    2.73
  16  -2   0   60.84    4.05
  16  -2   0   61.08    2.91
  16   2   0   56.07    2.77
 -16  -2   0   58.14    4.22
 -16   2   0   69.88    4.26
  16  -2   0   54.19    2.64
  17   2   0  355.57   13.00
  17   2   0  350.49   15.27
  17  -2   0  355.91   15.33
  17  -2   0  341.69   12.97
  17  -2   0  334.10   14.58
  17  -2   0  361.24   13.16
 -17  -2   0  349.22   12.96
  17   2   0  348.03   13.04
 -17  -2   0  332.01   12.78
  17  -2   0  339.39   12.88
 -17   2   0  352.55   14.83
 -17  -2   0  365.13   15.26
  18  -2   0    1.23    1.07
 -18   2   0    1.68    1.40
 -18  -2   0    5.32    1.83
  18   2   0    2.42    0.77
 -18   2   0    2.18    0.90
 -18  -2   0    3.33    0.92
  18  -2   0    2.63    0.93
  18   2   0    2.86    0.76
  18  -2   0    4.28    0.81
  18  -2   0    2.84    0.65
  19  -2   0   13.24    1.94
 -19  -2   0   11.83    2.43
 -19   2   0    9.62    2.11
  19   2   0   13.87    1.28
  19  -2   0   12.68    1.23
  19  -2   0   11.61    1.05
 -19   2   0   12.14    1.42
  19  -2   0   12.39    1.37
 -19  -2   0   13.94    1.36
  19   2   0   14.17    1.28
 -20   2   0    5.73    1.79
 -20  -2   0    7.57    2.30
  20   2   0    5.52    1.03
  20  -2   0    6.71    1.04
  20  -2   0    6.84    0.85
 -20   2   0    6.11    1.28
  20   2   0    7.60    1.08
 -20  -2   0    7.89    1.26
  20  -2   0    8.60    1.29
  21  -2   0   19.83    1.62
  21   2   0   18.76    1.59
 -21  -2   0   15.65    2.92
 -21  -2   0   19.54    1.78
 -21   2   0   20.96    1.76
  21   2   0   21.59    1.66
  21  -2   0   18.95    1.76
  22  -2   0  351.99   13.78
  22   2   0  359.72   13.80
 -22  -2   0  357.82   16.56
 -22  -2   0  373.06   13.79
 -22   2   0  351.23   13.75
  22   2   0  368.70   13.80
  23  -2   0    2.78    1.08
  23   2   0    6.10    1.14
 -23  -2   0    5.28    2.19
 -23   2   0    4.62    1.36
  23   2   0    4.68    1.01
 -23  -2   0    5.24    1.34
 -24  -2   0   52.76    3.04
 -24   2   0   58.23    3.12
  24   2   0   54.13    2.96
  24   2   0   56.90    3.05
  24  -2   0   58.35    3.05
 -25  -2   0    3.65    1.35
 -25   2   0    2.07    1.30
  25  -2   0    1.48    0.81
  25  -2   0    2.66    1.08
  25   2   0    3.46    1.09
 -26   2   0    8.55    1.42
 -26  -2   0    8.07    1.40
  26  -2   0    8.24    1.06
  26  -2   0    7.99    1.18
  26   2   0    7.91    1.26
 -27  -2   0   36.04    2.24
 -27   2   0   35.31    2.23
  27   2   0   37.00    2.19
  27  -2   0   32.94    2.09
  27  -2   0   30.19    1.85
  28  -2   0    1.27    0.84
  28   2   0    1.42    0.82
  29  -2   0    5.25    0.91
  29   2   0    5.59    0.93
  30   2   0    6.79    0.85
  30  -2   0    8.02    0.90
  31   2   0    1.25    0.51
  31  -2   0   -0.26    0.46
   0  -3   0    0.49    0.90
   0  -3   0    0.29    0.44
   1  -3   0   12.57    1.38
  -1  -3   0   13.15    1.33
  -1  -3   0   12.34    0.90
   2   3   0 3044.81  108.43
  -2  -3   0 3170.77  109.08
   2  -3   0 3068.93  109.17
   3  -3   0   54.30    2.26
   3   3   0   53.42    2.28
  -3  -3   0   48.69    2.45
   4  -3   0  580.20   20.90
   4   3   0  592.31   20.92
  -4  -3   0  554.44   21.06
   5  -3   0  385.43   14.28
   5   3   0  384.67   14.29
  -5  -3   0  384.01   14.44
   6   3   0  420.67   15.63
   6  -3   0  409.12   15.58
  -6  -3   0  432.54   15.79
  -6   3   0  403.03   15.38
   6  -3   0  444.65   16.17
   7  -3   0   10.36    1.10
  -7   3   0    7.84    1.02
  -7  -3   0    9.55    1.28
   7   3   0    9.91    1.14
  -8   3   0    5.47    0.98
  -8  -3   0    3.03    1.09
   8   3   0    6.56    1.05
   8  -3   0    4.51    1.27
   8  -3   0    2.78    0.84
  -9   3   0   10.30    1.24
  -9  -3   0    9.02    1.39
   9   3   0    8.08    1.30
   9  -3   0   11.90    1.39
   9  -3   0    6.34    1.45
  10  -3   0   75.98    4.01
  10   3   0   73.82    4.00
 -10  -3   0   70.58    4.04
 -10   3   0   72.45    3.79
  10  -3   0   74.72    4.27
  11  -3   0   33.73    2.53
  11   3   0   34.08    2.60
 -11   3   0   28.46    2.31
  11  -3   0   31.85    2.72
  12  -3   0  573.61   22.16
  12   3   0  608.35   22.35
 -12   3   0  572.01   21.87
  12  -3   0  538.35   22.26
  13  -3   0   73.61    4.28
  13   3   0   62.22    4.13
 -13   3   0   67.23    3.95
  13  -3   0   63.68    4.23
  14  -3   0  485.12   19.49
  14   3   0  497.31   19.54
 -14   3   0  479.58   19.08
  14  -3   0  473.99   19.47
 -15  -3   0  100.02    4.16
  15  -3   0   92.92    5.67
  15  -3   0  107.73    5.96
  15   3   0  107.64    6.00
 -15   3   0  103.36    5.58
  15  -3   0  108.61    4.35
 -16  -3   0  184.66    7.26
  16  -3   0  194.22    7.45
  16   3   0  197.20    9.45
  16   3   0  191.21    7.44
  16  -3   0  188.04    9.35
 -16   3   0  195.10    7.45
 -16  -3   0  190.18    7.41
  16  -3   0  177.79    9.08
  16  -3   0  190.29    7.45
 -16   3   0  197.65    9.03
  17   3   0    8.73    0.98
  17  -3   0    8.50    0.96
  17  -3   0   10.37    1.87
 -17  -3   0    8.71    0.90
 -17   3   0    8.80    1.05
  17  -3   0    7.86    1.06
 -17  -3   0    9.64    1.11
  17   3   0    9.81    1.02
  17  -3   0   12.44    1.05
 -17   3   0   11.87    2.05
  18   3   0  114.86    4.84
  18  -3   0  115.16    4.84
  18  -3   0  106.80    6.35
 -18  -3   0  112.85    4.82
  18   3   0  115.90    4.84
 -18  -3   0  106.22    4.63
  18  -3   0  112.60    5.00
 -18   3   0  114.86    4.84
 -18  -3   0  114.64    4.72
  18  -3   0  115.21    4.81
 -18   3   0  111.10    6.40
 -18  -3   0  116.40    6.84
  19  -3   0    8.47    1.02
  19   3   0    8.63    1.08
  19  -3   0    9.15    1.84
 -19  -3   0    9.95    1.07
 -19  -3   0   10.44    2.43
  19  -3   0   10.46    1.08
  19  -3   0    9.21    1.25
 -19  -3   0    9.38    1.23
 -19   3   0    9.16    1.29
  19   3   0   11.39    1.16
 -20  -3   0  166.50    6.63
 -20   3   0  148.11    6.55
  20   3   0  174.69    6.67
 -20  -3   0  159.73    6.41
  20  -3   0  158.03    6.61
  20   3   0  155.52    6.60
  20  -3   0  161.70    6.51
 -20  -3   0  162.17    8.99
 -21   3   0    1.08    1.03
 -21  -3   0   -0.44    1.07
  21   3   0    0.89    0.77
 -21  -3   0    0.14    0.71
  21  -3   0    0.55    0.69
 -21  -3   0    0.78    1.70
  21  -3   0    0.46    0.78
  21   3   0    0.93    0.82
 -22   3   0  176.68    7.13
  22   3   0  175.77    7.07
 -22  -3   0  168.79    7.06
  22  -3   0  172.07    6.90
  22   3   0  172.62    7.12
  22  -3   0  168.21    7.10
 -22  -3   0  164.53    9.60
  23   3   0   13.91    1.34
 -23  -3   0   12.41    1.53
 -23   3   0   13.29    1.51
 -23  -3   0   13.52    2.89
  23   3   0   13.25    1.39
  23  -3   0   13.23    1.42
  24  -3   0   42.64    2.51
  24   3   0   42.85    2.50
  24  -3   0   44.38    2.55
 -24  -3   0   43.89    2.59
 -24   3   0   42.76    2.58
  24   3   0   42.47    2.42
  25  -3   0   27.83    1.90
  25   3   0   24.71    1.87
  25  -3   0   28.47    1.95
 -25   3   0   28.15    2.02
 -25  -3   0   24.02    1.92
  26  -3   0   41.90    2.38
  26  -3   0   47.49    2.55
  26   3   0   46.81    2.56
 -26  -3   0   45.81    2.59
 -26   3   0   44.18    2.57
  27   3   0    1.23    0.84
  27  -3   0    1.23    0.85
  27  -3   0    1.33    0.72
  28  -3   0    3.71    0.85
  28   3   0    4.88    0.93
  28  -3   0    3.98    0.72
  29  -3   0   -0.06    0.60
  29   3   0    1.05    0.67
  30   3   0   15.33    1.08
  30  -3   0   13.80    1.03
  31  -3   0    0.31    0.38
  31   3   0    0.07    0.36
   0  -4   0  259.38   10.00
   0  -4   0  245.05    9.01
  -1  -4   0    0.64    0.48
  -1  -4   0    0.43    0.52
   1  -4   0    0.58    0.23
   1  -4   0    0.46    0.96
  -1  -4   0    0.88    0.89
  -2  -4   0 1821.74   67.43
   2  -4   0 1979.24   68.29
  -2  -4   0 2010.20   68.18
  -3  -4   0  817.01   29.77
   3  -4   0  842.57   30.51
  -4  -4   0  900.55   33.61
   4   4   0  951.13   33.35
  -5  -4   0  528.29   19.39
   5  -4   0  519.23   19.11
   5   4   0  521.20   19.15
  -6  -4   0    1.33    0.90
   6  -4   0    1.52    0.58
   6   4   0    0.99    0.59
   6  -4   0    3.20    1.27
  -7  -4   0    1.05    1.04
   7  -4   0    1.94    0.68
   7  -4   0    2.46    1.41
   7   4   0    0.89    0.65
  -8  -4   0    6.95    1.29
   8  -4   0    5.47    1.02
   8  -4   0    5.30    1.37
   8   4   0    4.98    0.97
   9  -4   0  887.83   31.72
   9   4   0  831.75   31.67
  -9  -4   0  859.37   31.86
   9  -4   0  852.40   32.36
  10   4   0  293.50   11.96
  10  -4   0  302.54   11.95
 -10  -4   0  301.27   12.14
  10  -4   0  270.60   12.37
  11  -4   0  199.71    8.87
  11   4   0  205.65    8.98
 -11  -4   0  216.42    9.13
  11  -4   0  191.86    9.30
  12  -4   0  380.25   15.13
  12   4   0  347.61   15.01
 -12  -4   0  383.37   15.25
  12  -4   0  377.37   15.59
  13  -4   0  417.87   17.05
  13  -4   0  427.83   16.70
  13   4   0  400.30   16.65
  13  -4   0  398.60   15.09
  13  -4   0  406.34   15.04
 -13  -4   0  417.13   16.72
 -14  -4   0   38.75    1.91
  14  -4   0   38.53    3.35
  14  -4   0   38.39    3.07
  14   4   0   33.00    2.99
 -14  -4   0   35.53    1.90
  14  -4   0   39.05    2.10
  14  -4   0   38.14    2.01
 -14  -4   0   38.95    3.27
 -15  -4   0  131.16    6.96
  15  -4   0  115.77    6.82
  15  -4   0  126.99    5.27
 -15   4   0  124.38    5.07
 -15  -4   0  123.36    5.09
 -15  -4   0  123.89    5.04
  15  -4   0  125.61    5.16
 -15  -4   0  125.84    5.02
 -16  -4   0    1.44    1.50
  16  -4   0   -0.27    0.58
  16   4   0    0.34    0.56
  16  -4   0    0.58    1.23
 -16  -4   0    0.90    0.71
 -16   4   0    1.05    0.73
 -16  -4   0    0.77    0.62
 -16  -4   0    0.88    0.65
  16  -4   0    0.22    0.63
 -17  -4   0  102.42    4.32
  17   4   0  100.45    4.43
  17  -4   0  108.27    4.48
  17  -4   0   98.04    6.18
 -17  -4   0  100.61    4.41
 -17  -4   0  105.28    4.43
  17   4   0  100.92    4.39
 -17   4   0  108.56    4.46
 -17  -4   0  118.46    6.64
  17  -4   0  106.42    4.53
  18   4   0  496.97   18.61
  18  -4   0  515.96   18.64
  18  -4   0  491.66   20.86
  18   4   0  489.91   18.56
 -18  -4   0  502.14   18.57
 -18   4   0  504.25   18.59
 -18  -4   0  509.17   18.57
 -18  -4   0  536.07   21.34
  18  -4   0  505.74   18.66
 -19  -4   0   58.10    2.85
  19   4   0   59.94    2.93
  19  -4   0   55.85    2.87
  19   4   0   61.41    2.86
 -19   4   0   56.60    2.92
 -19  -4   0   61.59    2.96
  19  -4   0   55.30    2.87
 -20  -4   0   55.87    2.90
  20   4   0   63.48    3.05
  20  -4   0   61.46    3.03
 -20  -4   0   59.85    3.04
 -20   4   0   58.77    3.04
  20   4   0   56.05    2.89
  20  -4   0   60.78    3.01
 -21  -4   0  335.14   12.97
  21  -4   0  347.13   13.18
  21   4   0  350.47   13.18
 -21   4   0  335.64   13.12
  21   4   0  340.26   13.06
 -21  -4   0  357.27   13.16
  21  -4   0  352.96   13.12
 -22  -4   0    3.63    0.89
  22   4   0    4.95    0.98
  22  -4   0    4.92    1.01
  22  -4   0    3.81    1.03
 -22   4   0    5.71    1.15
  22   4   0    4.29    0.87
 -22  -4   0    2.20    1.03
 -23   4   0   73.95    3.49
 -23  -4   0   66.49    3.39
  23   4   0   69.18    3.26
 -23  -4   0   69.18    3.18
  23  -4   0   70.56    3.51
  23   4   0   58.87    5.22
  23   4   0   70.34    3.42
  23  -4   0   68.32    3.39
  24  -4   0   26.05    1.88
  24  -4   0   24.58    1.80
  24   4   0   25.99    1.83
  24   4   0   26.77    1.67
 -24  -4   0   24.55    1.87
 -24   4   0   21.55    1.84
  25  -4   0    8.53    1.14
  25  -4   0    8.55    1.14
  25   4   0    6.84    1.10
 -25  -4   0    6.94    1.20
 -25   4   0    6.66    1.21
  26   4   0   27.23    1.83
  26  -4   0   27.99    1.82
  26  -4   0   27.43    1.81
  27  -4   0   22.08    1.55
  27   4   0   18.60    1.48
  28   4   0   -0.06    0.62
  28  -4   0    1.07    0.64
  28  -4   0    0.56    0.59
  29  -4   0   18.70    1.19
  29   4   0   16.12    1.16
  30   4   0    9.09    0.73
   0  -5   0   -0.29    1.07
   0  -5   0    0.03    0.33
  -1  -5   0  120.26    5.69
   1  -5   0  122.11    5.77
  -1  -5   0  118.47    4.88
  -1  -5   0  120.17    4.69
   2  -5   0  125.84    6.24
  -2  -5   0  140.42    6.23
  -2  -5   0  137.42    5.43
  -2  -5   0  129.77    5.30
   3  -5   0   11.35    1.70
  -3  -5   0   10.69    1.07
  -3  -5   0   11.18    0.99
   4   5   0 2505.34   88.83
   4  -5   0 2482.73   88.84
  -4  -5   0 2584.64   89.38
  -5  -5   0  666.28   24.56
  -6  -5   0  221.95    9.03
  -7  -5   0  740.10   27.32
   7  -5   0  728.79   28.16
  -8  -5   0   43.08    2.87
   8  -5   0   43.30    3.33
  -9  -5   0  171.14    7.63
   9  -5   0  166.41    8.27
 -10  -5   0  313.64   12.75
  10  -5   0  300.83   13.33
 -11  -5   0   17.56    2.12
  11  -5   0   22.20    2.56
 -12  -5   0   58.83    2.72
  12  -5   0   62.68    4.42
 -12  -5   0   60.88    3.99
  12  -5   0   61.13    2.84
  13  -5   0    7.80    1.92
 -13  -5   0    9.19    0.89
 -13  -5   0    8.68    1.75
  13  -5   0    6.14    0.85
 -14  -5   0   86.16    3.67
  14  -5   0   80.49    5.44
 -14  -5   0   81.91    3.72
 -14  -5   0   87.69    3.59
 -14   5   0   82.47    3.58
 -14  -5   0   88.15    5.29
  14  -5   0   84.79    3.78
  15  -5   0    1.81    0.72
  15  -5   0    1.78    0.58
  15   5   0    1.33    0.56
  15  -5   0    2.21    0.62
  15  -5   0    2.21    1.43
 -15   5   0    2.26    0.72
 -15  -5   0    2.11    0.68
 -15  -5   0    0.77    0.68
 -15  -5   0    2.06    0.76
 -15  -5   0    1.39    1.35
 -16  -5   0   42.09    2.25
  16  -5   0   42.15    3.90
  16   5   0   42.41    2.23
  16  -5   0   43.57    2.24
  16  -5   0   41.96    2.38
 -16  -5   0   47.79    3.94
 -16  -5   0   44.67    2.35
 -16   5   0   43.47    2.29
 -16  -5   0   48.93    2.30
 -17  -5   0   37.30    2.07
  17   5   0   36.45    2.06
  17  -5   0   40.13    2.11
  17  -5   0   33.48    3.61
  17  -5   0   38.97    2.26
 -17  -5   0   38.03    3.74
 -17   5   0   41.29    2.16
 -17  -5   0   38.15    2.08
 -18  -5   0   21.59    1.54
  18   5   0   21.15    1.50
  18  -5   0   22.43    1.50
  18  -5   0   20.65    2.82
 -18   5   0   19.85    1.54
 -18  -5   0   21.00    1.55
 -18  -5   0   20.45    1.60
 -18  -5   0   18.88    2.87
  18  -5   0   21.77    1.61
  19   5   0  326.76   12.44
  19  -5   0  326.48   12.43
  19  -5   0  297.21   14.61
 -19   5   0  328.23   12.41
 -19  -5   0  325.01   12.39
 -19  -5   0  334.54   15.15
  19  -5   0  336.44   12.56
  19  -5   0  335.18   12.73
 -19  -5   0  323.09   12.43
 -20  -5   0   96.80    4.36
 -20  -5   0   98.20    6.67
 -20   5   0   97.29    4.38
 -20  -5   0  101.36    4.37
  20  -5   0   98.33    4.45
  20  -5   0  102.94    4.66
  20   5   0   98.21    4.38
  20  -5   0   94.89    4.34
  21   5   0  101.27    4.56
  21  -5   0  106.75    4.59
 -21  -5   0  101.88    4.53
 -21  -5   0  107.44    7.11
  21   5   0   96.56    6.66
  21  -5   0   96.72    6.70
 -21   5   0  109.14    4.62
 -21  -5   0  104.47    4.57
  21  -5   0   99.03    4.77
  22   5   0   53.91    2.82
  22  -5   0   57.24    2.86
 -22  -5   0   55.86    2.81
 -22  -5   0   54.60    5.04
  22  -5   0   55.71    3.03
 -22  -5   0   53.73    2.85
 -22   5   0   54.67    2.84
  22   5   0   45.46    4.36
  22  -5   0   46.60    4.48
  23  -5   0   51.58    2.78
  23   5   0   52.60    2.78
 -23   5   0   54.15    2.83
 -23  -5   0   53.59    2.81
  23  -5   0   55.26    2.99
 -23  -5   0   56.22    2.74
  24   5   0   66.99    3.24
  24  -5   0   69.41    3.26
 -24   5   0   67.89    3.26
  24  -5   0   67.87    3.39
 -24  -5   0   63.82    3.08
  25  -5   0    2.19    0.86
  25  -5   0    1.85    0.82
  25   5   0    1.33    0.79
 -25  -5   0    1.31    0.72
  26  -5   0    1.25    0.68
  26   5   0    2.33    0.71
  26  -5   0    1.79    0.80
  27  -5   0  124.33    5.07
  27   5   0  115.28    5.05
  28   5   0   10.42    0.91
  28  -5   0   12.73    0.98
  29   5   0    0.87    0.39
  29  -5   0    2.65    0.48
  30  -5   0    6.05    0.69
   0  -6   0 2303.71   83.19
  -1  -6   0  137.19    6.47
   1  -6   0  129.27    6.49
  -1  -6   0  128.41    4.98
   2  -6   0 2052.30   71.94
  -2  -6   0 1959.66   70.36
   3  -6   0   -0.40    1.34
  -3  -6   0   -0.30    0.51
  -3  -6   0   -0.15    0.62
   4  -6   0 1873.02   64.27
  -4  -6   0 1729.86   62.82
  -4  -6   0 1735.83   62.73
   5  -6   0   44.78    2.01
  -5  -6   0   60.23    2.93
   6  -6   0 1808.91   66.03
  -6  -6   0 1962.86   66.83
   7  -6   0   57.47    2.88
  -7  -6   0   61.33    3.47
  -8  -6   0    0.31    1.11
   8  -6   0    2.55    1.60
  -9  -6   0  153.96    7.27
   9  -6   0  162.23    8.22
 -10  -6   0   14.23    1.11
 -10  -6   0   11.18    1.03
  10  -6   0   15.75    2.40
  10  -6   0   13.57    1.12
 -10  -6   0   11.84    1.83
  11  -6   0    3.02    1.56
 -11  -6   0    4.93    0.81
  11  -6   0    4.36    0.80
  11  -6   0    3.80    0.78
 -11  -6   0    5.66    1.48
  12  -6   0   30.20    3.25
 -12  -6   0   25.90    1.66
 -12  -6   0   29.21    1.77
  12  -6   0   31.56    1.80
  12  -6   0   30.12    1.86
 -12  -6   0   30.94    2.79
  13  -6   0   35.93    1.90
  13  -6   0   40.17    1.96
 -13  -6   0   41.18    2.14
  13  -6   0   39.96    3.83
 -13  -6   0   41.03    2.21
 -13  -6   0   45.14    3.42
  13  -6   0   43.57    2.24
  13  -6   0   37.75    2.22
  14  -6   0    1.47    0.52
  14  -6   0    1.70    0.57
 -14  -6   0    1.66    0.76
  14  -6   0    2.43    1.63
  14  -6   0    1.91    0.80
  14  -6   0    1.99    0.77
 -14  -6   0    1.39    0.81
 -14  -6   0    2.70    1.39
 -15  -6   0   57.02    2.65
  15  -6   0   49.81    2.36
  15  -6   0   50.08    2.40
  15  -6   0   50.71    2.79
  15  -6   0   49.96    2.68
 -15  -6   0   51.73    2.69
 -15  -6   0   50.36    4.10
 -16  -6   0  147.36    7.88
  16  -6   0  139.39    5.61
  16  -6   0  140.86    5.69
  16  -6   0  123.64    7.88
  16  -6   0  138.01    5.92
  16  -6   0  142.33    6.06
 -16  -6   0  145.61    5.68
 -16  -6   0  140.62    5.78
  17  -6   0    1.95    0.64
  17  -6   0    1.48    1.58
 -17  -6   0    1.77    0.84
 -17  -6   0    2.35    0.84
  17  -6   0    1.77    0.90
  17  -6   0    1.15    0.94
 -17  -6   0    0.33    1.50
 -18  -6   0    3.51    1.77
  18  -6   0    5.17    0.79
  18  -6   0    4.07    1.71
  18  -6   0    5.22    1.64
 -18  -6   0    5.86    1.00
 -18  -6   0    5.87    1.20
 -18  -6   0    5.50    0.90
  18  -6   0    4.58    1.01
  18  -6   0    4.50    1.12
 -19  -6   0   64.57    5.41
  19  -6   0   83.51    3.65
  19   6   0   81.74    3.64
  19  -6   0   66.44    5.42
 -19  -6   0   80.24    3.78
  19  -6   0   70.63    5.35
 -19  -6   0   77.36    3.59
 -19   6   0   80.77    3.63
  19  -6   0   78.51    3.81
  19  -6   0   84.34    4.01
  20  -6   0   14.53    1.22
  20   6   0   17.36    1.30
 -20  -6   0   16.84    1.51
 -20  -6   0   14.05    2.77
  20  -6   0   11.40    2.25
 -20  -6   0   13.85    1.33
 -20   6   0   12.47    1.30
  20  -6   0   11.26    1.50
 -21  -6   0   22.13    1.75
  21  -6   0   23.05    1.59
  21   6   0   21.26    1.57
 -21   6   0   21.22    1.63
 -21  -6   0   24.63    1.65
  21  -6   0   25.29    1.98
 -21  -6   0   18.49    2.96
  22  -6   0    0.31    0.92
 -22  -6   0    0.57    0.96
  22  -6   0    0.87    0.69
  22   6   0    0.48    0.69
  23  -6   0  227.60    8.86
 -23  -6   0  226.26    8.60
  23  -6   0  212.26    8.52
  23   6   0  214.68    8.55
  24  -6   0   18.20    1.58
 -24  -6   0   17.24    1.38
  24  -6   0   16.26    1.29
  24   6   0   19.84    1.37
  25  -6   0   12.08    1.25
 -25  -6   0    8.96    1.01
  25   6   0   10.32    0.97
  26  -6   0   12.36    1.19
 -26  -6   0   12.34    1.01
  27  -6   0   17.71    1.26
  28  -6   0   20.21    1.21
  29  -6   0   29.39    1.56
   0  -7   0   -0.44    1.29
   1  -7   0  132.77    7.09
  -1  -7   0  147.38    7.16
  -2  -7   0   41.54    1.98
   2  -7   0   47.62    3.62
  -3  -7   0  117.76    4.94
   3  -7   0  121.94    6.58
  -4  -7   0   97.68    4.24
  -4  -7   0   95.83    4.38
   4  -7   0  103.54    5.84
  -5  -7   0   86.52    4.05
  -5  -7   0   93.02    4.36
  -6  -7   0   22.97    1.86
  -6  -7   0   16.40    1.40
  -7  -7   0   44.90    2.95
   7  -7   0   43.73    2.28
   7  -7   0   48.93    2.30
  -7  -7   0   48.30    2.66
  -7  -7   0   46.19    2.21
  -7  -7   0   45.16    2.24
  -8  -7   0    4.33    1.27
   8  -7   0    5.13    1.81
   8  -7   0    4.88    0.79
   8  -7   0    6.34    0.84
  -9  -7   0   36.72    2.74
   9  -7   0   29.79    1.84
   9  -7   0   33.93    1.88
   9  -7   0   30.15    3.40
  10  -7   0   12.51    1.01
 -10  -7   0   14.52    1.95
 -10  -7   0   12.09    1.10
  10  -7   0   12.33    2.40
  11  -7   0   25.47    3.18
 -11  -7   0   24.46    1.59
 -11  -7   0   22.82    1.55
  11  -7   0   21.37    1.33
  11  -7   0   24.81    1.46
 -11  -7   0   22.19    1.61
 -11  -7   0   27.21    2.62
  12  -7   0   70.19    3.36
 -12  -7   0   70.33    3.25
  12  -7   0   68.09    5.26
  12  -7   0   72.50    3.07
  12  -7   0   65.01    3.07
 -12  -7   0   70.87    3.35
 -12  -7   0   73.55    4.66
  13  -7   0    0.76    1.61
 -13  -7   0    0.26    1.21
 -13  -7   0    0.22    0.81
  13  -7   0    0.85    0.79
  13  -7   0    0.26    0.72
  13  -7   0   -0.23    0.56
  13  -7   0    0.99    0.57
  14  -7   0    3.51    1.90
 -14  -7   0    5.64    1.64
 -14  -7   0    4.44    1.02
  14  -7   0    5.56    1.11
  14  -7   0    4.55    1.03
  14  -7   0    4.98    0.78
  14  -7   0    5.68    0.78
  15  -7   0  104.42    4.41
  15  -7   0  106.23    4.41
 -15  -7   0  111.27    4.64
  15  -7   0  108.14    4.77
  15  -7   0  105.12    4.85
 -15  -7   0   93.71    6.17
  15  -7   0  106.84    7.08
  16  -7   0   19.53    1.33
  16  -7   0   19.93    1.30
  16  -7   0   14.91    2.73
 -16  -7   0   18.43    1.53
  16  -7   0   17.09    1.71
  16  -7   0   18.76    1.59
 -16  -7   0   20.78    2.88
  17  -7   0   54.77    2.54
 -17  -7   0   54.19    2.79
 -17  -7   0   54.38    2.93
  17  -7   0   59.49    5.04
  17  -7   0   49.08    2.97
 -17  -7   0   54.76    4.56
 -18  -7   0  221.82    8.58
  18  -7   0  194.41   11.02
  18  -7   0  214.22    8.87
 -18  -7   0  220.63   11.02
 -18  -7   0  220.41    8.69
  19  -7   0  118.72    7.88
 -19  -7   0  140.17    5.86
 -19  -7   0  135.22    8.02
  19  -7   0  140.33    6.07
 -20  -7   0    4.30    1.23
  20  -7   0    4.53    1.20
 -21  -7   0   19.52    1.67
  21  -7   0   22.39    1.84
 -22  -7   0  125.57    5.41
  22  -7   0  130.88    5.64
 -23  -7   0   15.71    1.42
  23  -7   0   16.70    1.53
 -24  -7   0   -0.07    0.78
  24  -7   0    0.43    0.87
 -25  -7   0   15.41    1.22
  25  -7   0   15.65    1.33
 -26  -7   0    0.51    0.62
  26  -7   0    0.91    0.73
  27  -7   0  112.10    4.53
  28  -7   0   12.10    0.85
   0  -8   0    8.52    2.03
   1  -8   0  201.08    9.74
  -2  -8   0  125.84    5.14
   2  -8   0  145.75    7.38
   3  -8   0   25.09    1.54
  -3  -8   0   26.25    1.49
  -3  -8   0   23.55    1.44
   3  -8   0   27.75    1.57
  -3  -8   0   24.01    1.47
   3  -8   0   27.76    3.08
   4  -8   0   82.75    3.62
  -4  -8   0   81.86    3.51
  -4  -8   0   81.57    3.54
  -4  -8   0   84.18    3.55
   4  -8   0   83.30    3.61
   4  -8   0   80.20    5.40
   5  -8   0    0.98    0.70
  -5  -8   0    0.54    0.65
  -5  -8   0    0.76    0.62
  -5  -8   0    0.65    0.56
   5  -8   0    0.54    0.58
   5  -8   0   -0.31    1.44
   6  -8   0  123.69    4.98
  -6  -8   0  114.79    4.85
  -6  -8   0  114.43    4.82
   6  -8   0  120.80    4.96
  -6  -8   0  122.60    5.50
   7  -8   0   16.70    1.27
  -7  -8   0   14.32    1.17
  -7  -8   0   15.48    1.27
   7  -8   0   13.19    1.22
  -7  -8   0   15.43    1.66
   8  -8   0  241.45    8.85
  -8  -8   0  236.60    8.85
  -8  -8   0  219.99    8.86
   8  -8   0  232.12    8.99
   8  -8   0  224.83    8.96
  -8  -8   0  220.19    9.81
  -9  -8   0   61.69    3.90
   9  -8   0   66.84    3.14
   9  -8   0   60.96    3.07
   9  -8   0   61.09    2.90
 -10  -8   0   90.33    5.12
  10  -8   0   88.80    4.07
  10  -8   0   89.97    3.88
  10  -8   0   86.02    6.21
  11  -8   0   11.81    1.08
  11  -8   0   11.10    1.02
  11  -8   0   13.96    2.73
 -11  -8   0   15.41    1.31
  11  -8   0   11.11    1.30
 -11  -8   0   13.50    2.00
 -12  -8   0    0.63    0.82
  12  -8   0   -0.18    0.59
  12  -8   0   -0.48    0.65
  12  -8   0   -0.41    1.61
 -12  -8   0    0.76    1.28
  13  -8   0   43.20    4.36
 -13  -8   0   39.28    2.24
 -13  -8   0   34.36    3.35
  13  -8   0   37.25    2.05
  13  -8   0   38.74    2.05
 -14  -8   0    2.74    1.00
  14  -8   0    4.55    0.79
  14  -8   0    4.02    0.81
  15  -8   0   -1.30    1.77
 -15  -8   0   -1.53    1.53
 -15  -8   0   -0.51    0.90
  15  -8   0   -0.33    1.03
  15  -8   0    0.66    0.72
  15  -8   0    0.62    0.66
  16  -8   0   42.91    2.27
  16  -8   0   45.77    2.28
  16  -8   0   40.08    4.41
 -16  -8   0   42.78    2.45
 -16  -8   0   46.02    2.61
  16  -8   0   46.10    2.72
 -16  -8   0   37.76    3.76
  17  -8   0    6.36    2.05
 -17  -8   0    9.61    2.29
 -17  -8   0   11.23    1.45
 -17  -8   0    8.70    1.28
  17  -8   0    9.69    1.42
  17  -8   0    8.81    1.01
  17  -8   0    8.80    0.96
  18  -8   0   22.48    1.39
 -18  -8   0   21.95    1.67
  18  -8   0   15.13    2.79
  18  -8   0   22.41    1.93
 -18  -8   0   18.01    2.77
 -18  -8   0   21.46    1.81
  19  -8   0    5.70    1.27
 -19  -8   0    5.41    1.25
  20  -8   0    3.79    1.12
 -20  -8   0    3.81    1.19
  21  -8   0  136.51    5.86
 -21  -8   0  131.20    5.65
  22  -8   0    0.38    0.94
 -22  -8   0    1.17    0.98
  23  -8   0    6.10    1.10
 -23  -8   0    4.12    1.00
  24  -8   0    3.41    0.91
 -24  -8   0    1.68    0.82
  25  -8   0   51.49    2.42
 -25  -8   0   43.47    2.22
  26  -8   0    0.38    0.60
 -26  -8   0    1.41    0.60
  27  -8   0    1.47    0.51
   0  -9   0    0.24    0.59
   0  -9   0    0.17    0.58
   0  -9   0   -0.58    0.65
   0  -9   0    0.21    0.58
   0  -9   0    0.79    0.52
  -1  -9   0  196.56    7.56
   1  -9   0  187.50    7.46
   1  -9   0  184.70    7.50
  -1  -9   0  193.83    7.55
  -1  -9   0  196.97    7.58
   1  -9   0  204.15    7.57
   1  -9   0  196.47    7.62
  -1  -9   0  197.37    7.62
   1  -9   0  209.17    7.71
   2  -9   0   91.28    5.95
  -2  -9   0   90.32    3.90
  -2  -9   0   94.23    3.92
   2  -9   0   87.54    3.85
  -2  -9   0   90.97    3.95
   2  -9   0   93.42    3.97
   2  -9   0   91.07    4.01
  -2  -9   0   92.45    3.93
   2  -9   0   97.44    3.91
  -3  -9   0    0.78    0.67
   3  -9   0    1.73    0.63
   3  -9   0    0.95    0.66
  -3  -9   0    1.74    0.74
  -3  -9   0    0.63    0.70
   3  -9   0    0.71    0.52
  -3  -9   0    0.58    0.53
   3  -9   0    1.00    0.65
   3  -9   0    2.01    1.60
   3  -9   0    1.18    0.67
   4  -9   0   55.60    4.72
  -4  -9   0   65.97    2.95
   4  -9   0   59.51    2.79
  -4  -9   0   63.31    2.91
  -4  -9   0   63.58    2.93
  -4  -9   0   60.04    2.87
   4  -9   0   62.42    2.83
   4  -9   0   62.87    2.94
   4  -9   0   62.04    2.98
   4  -9   0   66.07    3.03
   5  -9   0  234.76   11.32
   5  -9   0  214.02    8.41
  -5  -9   0  224.37    8.58
  -5  -9   0  221.34    8.54
   5  -9   0  238.00    8.52
   5  -9   0  217.54    8.65
   5  -9   0  215.72    8.57
   5  -9   0  218.62    8.66
   6  -9   0  229.41    8.68
  -6  -9   0  229.72    8.69
  -6  -9   0  227.19    8.64
   6  -9   0  207.88    8.45
   6  -9   0  226.89    8.77
   6  -9   0  224.66    8.77
   6  -9   0  235.03   11.51
   7  -9   0    1.07    0.66
   7  -9   0    2.19    0.80
   7  -9   0    1.96    0.77
  -7  -9   0    2.37    0.89
  -7  -9   0    0.71    0.78
   8  -9   0   29.65    1.82
  -8  -9   0   30.61    1.88
  -8  -9   0   29.49    1.87
   8  -9   0   31.66    1.97
   8  -9   0   29.78    1.96
   9  -9   0    0.74    0.67
   9  -9   0    1.66    2.14
  -9  -9   0   -0.15    0.75
  -9  -9   0    0.39    0.86
   9  -9   0    0.09    0.82
   9  -9   0   -0.28    0.83
  10  -9   0    3.44    1.95
  10  -9   0    4.18    0.96
  10  -9   0    5.43    0.87
  10  -9   0    5.02    1.05
  11  -9   0   58.73    5.47
  11  -9   0   70.92    3.49
  11  -9   0   63.27    3.16
  11  -9   0   69.85    3.14
  11  -9   0   70.01    3.49
  12  -9   0    3.61    2.05
  12  -9   0    2.27    1.03
  12  -9   0    2.86    1.03
  12  -9   0    2.02    0.74
  12  -9   0    3.16    0.80
 -13  -9   0    6.38    1.19
  13  -9   0    7.49    0.99
  13  -9   0    8.78    1.00
  13  -9   0    8.70    2.54
  13  -9   0    8.54    1.28
  14  -9   0  625.85   28.14
 -14  -9   0  665.44   24.69
  14  -9   0  669.08   25.03
  14  -9   0  682.86   24.52
  14  -9   0  682.37   24.57
 -15  -9   0   13.23    1.44
  15  -9   0   16.09    1.70
  15  -9   0   12.36    1.22
  15  -9   0   13.49    1.18
  15  -9   0   10.45    2.61
  16  -9   0  390.76   14.39
  16  -9   0  386.88   14.38
  16  -9   0  383.55   17.94
 -16  -9   0  396.16   14.68
 -16  -9   0  389.84   14.57
  16  -9   0  374.16   14.85
  16  -9   0  373.56   14.89
 -17  -9   0    2.16    1.25
 -17  -9   0    3.18    1.12
  17  -9   0    1.69    1.23
  17  -9   0    2.29    1.19
  17  -9   0    3.19    0.76
  17  -9   0    3.57    0.87
  18  -9   0   58.96    2.77
 -18  -9   0   61.70    3.19
 -18  -9   0   61.76    3.06
  18  -9   0   58.78    3.30
  18  -9   0   61.27    3.37
  19  -9   0  122.97    5.48
 -19  -9   0  116.83    5.20
  19  -9   0  117.48    5.38
  19  -9   0  121.27    4.83
 -20  -9   0    1.01    1.09
  20  -9   0    1.63    1.11
  20  -9   0    1.22    1.07
 -21  -9   0   62.04    3.12
  21  -9   0   65.71    3.34
  21  -9   0   61.87    3.23
 -22  -9   0    3.49    1.02
  22  -9   0    2.19    1.05
  22  -9   0    3.43    1.00
 -23  -9   0   66.62    3.08
  23  -9   0   64.40    3.23
  23  -9   0   69.69    3.21
 -24  -9   0   29.68    1.70
  24  -9   0   30.27    1.84
  24  -9   0   32.91    1.82
 -25  -9   0   34.43    1.77
  25  -9   0   38.15    1.90
  25  -9   0   37.51    1.93
  26  -9   0    0.34    0.47
  26  -9   0    1.37    0.57
   0 -10   0   35.59    1.98
   0 -10   0   36.42    1.95
   0 -10   0   33.30    1.92
   0 -10   0   34.82    1.91
   1 -10   0   22.15    1.40
  -1 -10   0   20.63    1.39
   1 -10   0   22.25    1.51
  -1 -10   0   20.37    1.47
   1 -10   0   23.79    1.58
  -1 -10   0   20.15    1.42
   1 -10   0   20.33    1.36
  -1 -10   0   19.57    1.42
   1 -10   0   21.26    1.42
   2 -10   0  321.35   11.72
  -2 -10   0  322.44   11.77
  -2 -10   0  301.47   11.73
   2 -10   0  314.84   11.70
  -2 -10   0  311.88   11.77
  -2 -10   0  303.30   11.72
   2 -10   0  302.31   11.76
   2 -10   0  314.04   11.86
   3 -10   0  250.40    9.47
  -3 -10   0  237.89    9.35
  -3 -10   0  247.42    9.41
  -3 -10   0  245.48    9.39
   3 -10   0  223.44    9.25
   3 -10   0  249.19    9.33
  -3 -10   0  249.86    9.39
  -3 -10   0  250.48    9.31
   3 -10   0  244.52    9.41
   3 -10   0  244.57    9.49
   4 -10   0  116.72    4.72
  -4 -10   0  102.72    4.62
  -4 -10   0  109.52    4.64
   4 -10   0  108.28    4.50
  -4 -10   0  106.53    4.60
   4 -10   0  116.47    7.23
   4 -10   0  113.13    4.57
  -4 -10   0  104.52    4.59
  -4 -10   0  105.64    4.55
   4 -10   0  109.98    4.64
   4 -10   0  105.51    4.69
  -5 -10   0  101.94    4.14
   5 -10   0   98.06    4.17
  -5 -10   0   99.41    4.31
  -5 -10   0   98.81    4.35
  -5 -10   0  103.04    4.33
   5 -10   0   99.63    4.34
   5 -10   0   95.50    4.40
   5 -10   0   97.17    4.42
  -5 -10   0   95.28    4.27
   6 -10   0    0.24    0.74
  -6 -10   0    0.33    0.48
  -6 -10   0    0.71    0.84
  -6 -10   0    1.14    0.79
   6 -10   0    0.40    0.76
   6 -10   0    1.00    0.58
   6 -10   0    0.18    0.72
   6 -10   0    0.42    1.71
   6 -10   0   -0.63    0.82
  -6 -10   0    0.39    0.67
   7 -10   0   25.37    1.72
  -7 -10   0   23.03    1.69
  -7 -10   0   25.57    1.75
   7 -10   0   21.84    1.71
   7 -10   0   23.07    1.68
   7 -10   0   25.62    1.83
   8 -10   0    3.54    0.92
   8 -10   0    3.59    0.90
  -8 -10   0    4.41    0.99
  -8 -10   0    5.39    1.11
   8 -10   0    4.13    0.97
   8 -10   0    3.56    1.02
   9 -10   0  109.89    4.81
   9 -10   0  106.63    7.49
  -9 -10   0  112.76    4.85
  -9 -10   0  107.89    4.84
  -9 -10   0  117.48    4.95
   9 -10   0  112.48    5.00
   9 -10   0  108.61    4.97
  10 -10   0  138.82    5.73
  10 -10   0  135.08    8.70
 -10 -10   0  145.86    5.88
 -10 -10   0  136.29    5.78
  10 -10   0  133.88    5.92
  10 -10   0  129.15    5.89
  11 -10   0   19.46    1.50
  11 -10   0   19.85    1.44
 -11 -10   0   19.57    1.67
 -11 -10   0   19.28    1.73
  11 -10   0   20.07    1.77
  11 -10   0   17.92    1.69
  11 -10   0   19.45    3.27
  12 -10   0   60.74    5.59
  12 -10   0   62.05    3.32
 -12 -10   0   64.19    3.25
  12 -10   0   63.74    3.36
  12 -10   0   59.32    2.95
  12 -10   0   61.45    3.04
  13 -10   0   13.84    2.93
  13 -10   0   13.98    1.56
 -13 -10   0   16.33    1.65
  13 -10   0   14.88    1.57
  13 -10   0   14.19    1.30
  13 -10   0   14.06    1.31
  14 -10   0  102.09    4.24
  14 -10   0   96.52    4.18
  14 -10   0   87.88    6.89
  14 -10   0   96.27    4.61
  14 -10   0   87.95    4.53
 -14 -10   0   96.89    4.46
 -14 -10   0   95.23    4.35
  15 -10   0    1.39    0.74
  15 -10   0    1.06    0.82
 -15 -10   0    0.17    1.03
  15 -10   0    0.82    1.07
  16 -10   0  158.52    6.23
  16 -10   0  151.08    6.20
 -16 -10   0  156.45    6.43
  16 -10   0  153.29    6.70
  17 -10   0    0.23    1.03
  17 -10   0   -0.39    0.64
 -17 -10   0    0.74    1.01
  18 -10   0    0.65    1.06
  18 -10   0    0.21    1.09
  18 -10   0    0.64    0.57
 -18 -10   0   -0.26    1.08
  19 -10   0    1.33    1.02
  19 -10   0    0.10    1.05
  19 -10   0    0.05    0.53
 -19 -10   0    0.89    1.07
  20 -10   0   10.64    1.35
  20 -10   0   12.15    1.37
 -20 -10   0   11.46    1.33
  21 -10   0    5.27    1.07
  21 -10   0    3.44    0.97
 -21 -10   0    5.99    1.05
  22 -10   0   18.63    1.45
  22 -10   0   18.61    1.45
 -22 -10   0   17.50    1.38
  23 -10   0    0.82    0.68
  23 -10   0    1.06    0.68
 -23 -10   0    0.68    0.70
  24 -10   0    0.05    0.56
  24 -10   0    0.21    0.54
 -24 -10   0    0.04    0.60
  25 -10   0   55.67    2.38
   0 -11   0    0.07    0.72
   0 -11   0    0.08    0.74
   0 -11   0    0.81    0.67
   0 -11   0   -0.47    0.73
   0 -11   0    0.21    0.59
  -1 -11   0  254.88   10.31
  -1 -11   0  273.43   10.38
  -1 -11   0  269.91   10.42
   1 -11   0  274.11   10.35
   1 -11   0  280.62   10.50
  -1 -11   0  272.69   10.42
   1 -11   0  283.15   10.36
  -1 -11   0  268.41   10.36
   1 -11   0  266.05   10.39
   2 -11   0   13.52    1.16
  -2 -11   0   13.85    1.26
  -2 -11   0   12.91    1.29
  -2 -11   0   14.00    1.28
   2 -11   0   13.96    1.27
  -2 -11   0   14.43    1.23
   2 -11   0   13.50    1.32
   2 -11   0   11.80    1.12
  -2 -11   0   11.66    1.17
  -3 -11   0    0.99    0.76
   3 -11   0    0.39    0.78
   3 -11   0    1.38    0.73
  -3 -11   0    1.24    0.83
   3 -11   0    1.12    0.77
   3 -11   0    1.35    0.80
  -3 -11   0    1.26    0.65
   3 -11   0    1.40    0.70
  -3 -11   0    0.83    0.65
  -4 -11   0   21.09    1.58
   4 -11   0   21.74    1.44
  -4 -11   0   22.35    1.62
  -4 -11   0   21.68    1.49
   4 -11   0   19.63    1.53
   4 -11   0   20.98    1.62
   4 -11   0   24.15    1.73
  -4 -11   0   17.98    1.36
  -4 -11   0   21.62    1.51
  -5 -11   0    1.74    0.87
   5 -11   0    1.38    0.80
   5 -11   0    1.72    0.67
   5 -11   0    2.17    0.87
  -5 -11   0    1.81    0.83
  -5 -11   0    1.72    0.92
  -5 -11   0    2.92    0.65
  -5 -11   0    1.26    0.70
   6 -11   0    0.33    0.78
  -6 -11   0    0.16    0.87
  -6 -11   0    1.36    0.85
  -6 -11   0   -0.17    0.90
   6 -11   0   -0.65    0.84
  -6 -11   0    0.23    0.51
  -6 -11   0    0.24    0.66
  -7 -11   0   49.09    2.60
  -7 -11   0   46.74    2.53
  -7 -11   0   43.03    2.50
   7 -11   0   47.03    2.49
   7 -11   0   47.57    2.62
   7 -11   0   42.20    2.48
  -7 -11   0   44.04    2.44
  -8 -11   0   11.01    1.26
   8 -11   0    8.89    1.16
  -8 -11   0    7.84    1.21
  -8 -11   0    9.84    1.28
   8 -11   0    8.79    1.25
   8 -11   0    6.14    1.16
   8 -11   0    9.15    1.18
  -8 -11   0    9.60    1.16
   9 -11   0    6.17    1.07
  -9 -11   0    7.13    1.15
  -9 -11   0    6.27    1.18
   9 -11   0    8.55    1.24
   9 -11   0    6.52    1.17
   9 -11   0    6.35    1.01
  -9 -11   0    6.69    1.03
  10 -11   0    1.38    0.85
 -10 -11   0    0.61    0.92
 -10 -11   0    1.83    1.11
  10 -11   0    1.27    0.95
  10 -11   0    0.31    0.89
  10 -11   0    2.43    1.94
  10 -11   0    1.45    0.83
  10 -11   0    0.58    0.82
 -10 -11   0    0.09    0.78
 -11 -11   0   23.42    1.76
 -11 -11   0   23.63    1.81
  11 -11   0   24.70    1.88
  11 -11   0   19.44    1.61
  11 -11   0   20.56    1.77
  11 -11   0   17.98    3.23
  11 -11   0   21.94    1.63
  11 -11   0   21.19    1.56
 -11 -11   0   21.86    1.68
 -12 -11   0  400.32   14.80
  12 -11   0  392.03   14.96
  12 -11   0  369.82   14.64
  12 -11   0  393.86   14.94
  12 -11   0  395.57   14.56
  12 -11   0  387.78   14.62
 -12 -11   0  393.36   14.72
 -13 -11   0    5.89    1.25
  13 -11   0    8.12    1.36
  13 -11   0    4.16    1.14
  13 -11   0    5.08    0.95
  13 -11   0    5.96    0.95
  13 -11   0    5.15    1.00
 -14 -11   0    4.79    1.24
  14 -11   0    2.51    1.13
  14 -11   0    4.02    1.17
  14 -11   0    3.18    0.83
  14 -11   0    3.90    0.88
  14 -11   0    3.27    0.90
 -15 -11   0    0.97    1.08
  15 -11   0    1.17    1.09
  15 -11   0    1.73    0.75
  15 -11   0    1.47    0.82
  15 -11   0    0.78    0.76
  15 -11   0    0.32    0.98
 -16 -11   0   69.09    3.29
  16 -11   0   63.45    2.96
  16 -11   0   60.88    2.93
 -16 -11   0   64.09    3.15
  16 -11   0   63.59    3.36
  17 -11   0    9.28    1.32
  17 -11   0   11.98    1.02
  18 -11   0   17.07    1.56
  18 -11   0   18.11    1.19
  19 -11   0    0.67    0.84
  19 -11   0   -0.26    0.47
 -19 -11   0    0.91    0.88
  20 -11   0    1.34    0.82
  20 -11   0    0.83    0.79
 -20 -11   0    0.06    0.84
 -20 -11   0    0.27    0.55
  21 -11   0    7.52    0.95
  21 -11   0    7.32    0.96
 -21 -11   0    8.95    0.99
 -21 -11   0    7.30    0.73
  22 -11   0   -0.37    0.63
 -22 -11   0   -0.96    0.69
  23 -11   0    2.48    0.55
 -23 -11   0    3.30    0.63
   0 -12   0    4.09    0.90
   0 -12   0    4.74    0.89
   0 -12   0    2.93    0.87
   0 -12   0    5.21    0.85
  -1 -12   0    1.51    0.79
   1 -12   0    0.86    0.77
   1 -12   0    0.65    0.75
  -1 -12   0    1.79    0.75
  -1 -12   0    1.88    0.82
   1 -12   0    1.26    0.79
  -1 -12   0    0.80    0.64
   1 -12   0    1.28    0.67
   2 -12   0  127.69    5.07
  -2 -12   0  111.14    5.01
  -2 -12   0  122.50    5.13
  -2 -12   0  117.92    5.06
   2 -12   0  123.48    5.22
  -2 -12   0  122.36    5.07
   2 -12   0  124.87    5.15
  -3 -12   0   42.39    2.26
   3 -12   0   39.00    2.13
  -3 -12   0   41.82    2.18
   3 -12   0   41.61    2.37
  -3 -12   0   36.28    2.14
   3 -12   0   38.75    2.24
   4 -12   0   67.10    3.18
  -4 -12   0   73.00    3.40
  -4 -12   0   73.03    3.39
   4 -12   0   72.26    3.37
  -4 -12   0   72.98    3.23
   4 -12   0   75.80    3.52
  -4 -12   0   68.60    3.31
  -5 -12   0   42.68    2.41
  -5 -12   0   44.67    2.45
  -5 -12   0   46.86    2.34
   5 -12   0   45.05    2.40
   5 -12   0   47.47    2.53
  -5 -12   0   42.18    2.17
   5 -12   0   46.66    2.53
  -5 -12   0   41.25    2.33
  -6 -12   0   39.42    2.30
  -6 -12   0   40.11    2.31
  -6 -12   0   41.12    2.20
   6 -12   0   40.82    2.23
   6 -12   0   41.93    2.35
  -6 -12   0   37.03    1.94
  -6 -12   0   40.25    2.23
  -7 -12   0   75.41    3.49
   7 -12   0   67.42    3.40
   7 -12   0   74.38    3.61
  -7 -12   0   78.19    3.49
  -7 -12   0   76.57    3.57
   8 -12   0   -0.08    0.77
   8 -12   0    0.19    0.89
  -8 -12   0   -0.25    0.91
  -8 -12   0    1.31    0.94
   8 -12   0    0.60    0.89
  -8 -12   0    0.32    0.72
   9 -12   0    7.70    1.10
   9 -12   0    9.03    1.25
  -9 -12   0    9.25    1.24
  -9 -12   0    8.76    1.24
   9 -12   0    7.82    1.14
   9 -12   0    7.90    1.07
  -9 -12   0    8.09    1.06
  10 -12   0    3.65    0.86
 -10 -12   0    2.82    1.09
 -10 -12   0    3.58    1.04
  10 -12   0    4.18    1.06
  10 -12   0    4.19    0.93
  10 -12   0    4.21    0.98
 -10 -12   0    3.98    0.90
 -11 -12   0   38.13    2.20
 -11 -12   0   34.47    2.14
  11 -12   0   33.46    1.99
  11 -12   0   33.49    2.19
  11 -12   0   33.78    1.98
  11 -12   0   36.81    2.09
 -11 -12   0   32.46    2.02
 -12 -12   0   29.82    1.94
 -12 -12   0   31.38    2.00
  12 -12   0   26.04    1.72
  12 -12   0   30.99    2.05
  12 -12   0   28.38    1.81
  12 -12   0   29.06    1.79
 -12 -12   0   27.36    1.80
 -13 -12   0   23.30    1.70
 -13 -12   0   22.99    1.73
  13 -12   0   20.94    1.51
  13 -12   0   21.34    1.52
 -13 -12   0   21.96    1.56
  13 -12   0   24.52    1.83
 -14 -12   0  107.46    4.69
  14 -12   0  110.62    4.54
  14 -12   0  107.83    4.51
 -14 -12   0  104.13    4.58
  14 -12   0  108.83    4.80
 -15 -12   0    2.36    0.99
  15 -12   0    1.95    0.74
  15 -12   0    1.77    0.68
 -15 -12   0    1.65    0.73
  15 -12   0    1.61    0.91
 -16 -12   0    6.55    1.15
  16 -12   0    9.27    0.91
 -16 -12   0    7.41    0.90
  16 -12   0    7.48    1.12
 -17 -12   0   18.07    1.45
  17 -12   0   19.85    1.50
  17 -12   0   21.74    1.27
 -17 -12   0   19.94    1.31
  18 -12   0   14.12    1.23
  18 -12   0   11.87    0.90
 -18 -12   0   15.36    1.25
  19 -12   0   32.80    1.75
  19 -12   0   28.52    1.39
  20 -12   0    0.15    0.55
  21 -12   0    1.12    0.47
 -22 -12   0    5.17    0.60
   0 -13   0   -0.07    0.70
   0 -13   0    0.31    0.74
  -1 -13   0  125.69    5.16
   1 -13   0  127.52    5.12
   1 -13   0  117.70    5.20
  -1 -13   0  123.69    5.16
  -1 -13   0  124.75    5.11
   2 -13   0    1.16    0.66
   2 -13   0    1.10    0.75
  -2 -13   0    0.44    0.74
  -2 -13   0    0.55    0.65
   2 -13   0   -0.08    0.73
  -2 -13   0    0.81    0.64
  -2 -13   0    0.51    0.63
   3 -13   0   17.87    1.40
  -3 -13   0   18.32    1.43
  -3 -13   0   16.66    1.31
   3 -13   0   15.69    1.21
   3 -13   0   18.42    1.48
  -3 -13   0   15.88    1.24
  -3 -13   0   19.35    1.34
  -4 -13   0    4.12    0.90
   4 -13   0    5.17    0.89
   4 -13   0    3.74    0.96
  -4 -13   0    4.67    0.73
  -4 -13   0    2.74    0.74
  -4 -13   0    3.87    0.88
   5 -13   0   57.97    2.84
  -5 -13   0   62.11    2.92
  -5 -13   0   57.19    2.62
   5 -13   0   59.32    2.99
  -5 -13   0   61.85    2.85
   6 -13   0   40.73    2.14
  -6 -13   0   41.05    2.15
  -6 -13   0   37.87    2.19
  -7 -13   0  142.62    5.77
   7 -13   0  137.73    5.66
  -7 -13   0  135.50    5.62
   7 -13   0  145.60    5.75
  -7 -13   0  139.32    5.68
  -8 -13   0   65.39    3.04
  -8 -13   0   58.21    2.90
   8 -13   0   61.36    2.89
  -8 -13   0   61.54    2.93
   8 -13   0   62.79    3.07
   8 -13   0   66.08    2.99
  -9 -13   0   31.39    1.91
   9 -13   0   33.12    1.92
   9 -13   0   34.13    2.03
  -9 -13   0   33.84    1.89
  -9 -13   0   34.81    2.02
   9 -13   0   32.24    2.02
 -10 -13   0   24.69    1.68
  10 -13   0   25.77    1.69
  10 -13   0   26.53    1.64
 -10 -13   0   24.60    1.57
 -10 -13   0   25.15    1.72
  10 -13   0   28.12    1.81
 -11 -13   0    1.67    0.64
  11 -13   0    1.42    0.75
  11 -13   0    2.48    0.84
  11 -13   0    1.95    0.85
 -11 -13   0    0.70    0.85
 -11 -13   0    2.61    0.85
 -12 -13   0   38.91    2.22
  12 -13   0   41.72    2.17
  12 -13   0   41.80    2.13
 -12 -13   0   41.36    2.10
 -12 -13   0   43.07    2.23
  12 -13   0   39.42    2.26
 -13 -13   0   30.46    1.74
 -13 -13   0   30.42    1.89
  13 -13   0   33.42    1.81
  13 -13   0   35.23    1.86
  13 -13   0   35.85    2.00
 -14 -13   0    5.64    0.97
  14 -13   0    5.25    0.78
  14 -13   0    5.19    0.79
  14 -13   0    6.53    0.94
 -15 -13   0   40.51    2.10
  15 -13   0   41.44    1.99
  15 -13   0   39.58    2.13
 -16 -13   0   19.30    1.34
  16 -13   0   21.09    1.21
  16 -13   0   19.95    1.34
  17 -13   0   12.90    0.99
  17 -13   0   13.19    0.87
 -17 -13   0   11.40    1.04
  18 -13   0  100.56    3.96
 -18 -13   0  110.87    4.19
 -19 -13   0    0.59    0.51
   0 -14   0  199.64    7.74
   1 -14   0   13.45    1.17
  -1 -14   0   12.16    1.07
   2 -14   0  189.28    7.29
  -2 -14   0  181.12    7.11
  -3 -14   0   50.70    2.31
   3 -14   0   49.89    2.52
  -4 -14   0   66.85    2.98
   4 -14   0   69.29    3.18
  -5 -14   0    4.05    0.68
   5 -14   0    5.11    0.94
   5 -14   0    5.42    0.90
  -6 -14   0    1.78    0.56
   6 -14   0    1.12    0.74
   6 -14   0    0.55    0.73
  -6 -14   0    0.69    0.65
  -7 -14   0    1.16    0.55
   7 -14   0    1.43    0.74
  -7 -14   0    0.35    0.71
   8 -14   0  206.54    7.87
  -8 -14   0  203.22    7.86
   9 -14   0   13.57    1.19
   9 -14   0   13.91    1.14
  10 -14   0    0.95    0.66
  10 -14   0    0.83    0.65
  11 -14   0    0.10    0.61
  11 -14   0   -0.60    0.66
  12 -14   0   15.45    1.10
  12 -14   0   16.12    1.14
  13 -14   0   33.28    1.68
  13 -14   0   34.41    1.72
  14 -14   0    7.77    0.73
  15 -14   0    1.58    0.47
  16 -14   0   17.28    0.93
   0 -15   0    0.33    0.52
   1 -15   0    2.30    0.60
   1 -15   0    3.35    0.71
   2 -15   0   -0.26    0.61
   2 -15   0   -0.37    0.56
   3 -15   0    1.29    0.60
   4 -15   0   28.15    1.58
   5 -15   0   58.50    2.66
   6 -15   0   87.89    3.67
   6 -15   0   89.47    3.72
   7 -15   0    5.16    0.77
   7 -15   0    5.30    0.75
   8 -15   0    0.49    0.57
   9 -15   0    5.19    0.70
  10 -15   0   10.85    0.90
  10 -15   0   11.99    0.88
  11 -15   0    3.54    0.57
  11 -15   0    2.76    0.56
  12 -15   0    6.73    0.64
  13 -15   0    4.94    0.51
  14 -15   0    8.10    0.55
   0 -16   0   89.10    3.54
  -1 -16   0   17.81    1.03
   1 -16   0   17.01    1.04
  -2 -16   0   46.26    2.10
   2 -16   0   53.77    2.20
   3 -16   0    0.40    0.49
  -3 -16   0   -0.24    0.42
   3 -16   0    0.16    0.38
   4 -16   0    1.54    0.45
   5 -16   0   30.08    1.43
   6 -16   0    6.17    0.60
   7 -16   0    1.76    0.44
   7 -16   0    2.41    0.47
   8 -16   0    0.03    0.37
   8 -16   0    0.79    0.40
  32   0  -1   -0.41    0.38
  31   0  -1    0.64    0.54
  30   0  -1    1.11    0.69
  29   0  -1    0.36    0.78
  28   0  -1    0.25    0.86
  27   0  -1    0.81    0.97
  26   0  -1    0.58    1.01
 -26   0   1    0.57    1.29
  25   0  -1    0.30    0.99
 -25   0   1    0.89    1.37
  24   0  -1    0.40    0.93
 -24   0   1    1.50    1.29
  23   0  -1    0.40    0.93
 -23   0   1   -0.30    1.26
  22   0  -1    0.10    0.91
 -22   0   1    0.68    1.16
  21   0  -1    0.18    0.85
  21   0  -1   -0.70    0.87
 -21   0   1   -0.56    1.06
 -21   0   1    1.11    1.77
  20   0  -1   -0.37    1.44
  20   0  -1   -0.43    0.82
 -20   0   1   -0.26    1.07
  20   0  -1   -0.38    0.75
 -20   0   1    0.35    1.60
  19   0  -1    0.34    1.41
  19   0  -1   -0.24    0.70
  19   0  -1   -0.09    0.73
 -19   0   1   -0.50    0.93
  18   0  -1    1.59    1.36
  18   0  -1    0.07    0.65
  18   0  -1   -0.25    0.70
 -18   0   1    1.46    0.89
 -18   0   1    0.31    1.55
  17   0  -1    0.58    1.22
  17   0  -1    0.21    0.56
 -17   0   1   -0.07    0.81
  17   0  -1   -0.23    0.66
 -17   0   1    1.72    1.60
  16   0  -1    0.26    1.15
  16   0  -1    0.63    0.51
  16   0  -1   -0.22    0.64
 -16   0   1   -0.07    0.77
 -16   0   1    2.11    1.51
 -15   0   1    0.96    1.42
 -15   0   1    0.06    0.69
  15   0  -1   -0.72    1.24
  14   0  -1   -0.65    1.09
 -14   0   1    1.97    1.47
  13   0  -1    0.79    1.10
 -13   0   1    0.79    1.43
  12   0  -1    0.53    1.11
 -12   0   1    0.89    1.18
  11   0  -1    0.47    0.97
 -11   0   1   -0.32    1.18
  10   0  -1   -0.14    0.97
 -10   0   1    1.57    1.22
   9   0  -1   -0.12    0.84
  -9   0   1   -0.13    1.01
   8   0  -1    0.43    0.75
  -8   0   1   -0.45    0.93
   7   0  -1    0.46    0.72
  -7   0   1   -0.10    0.97
   6   0  -1    0.31    0.70
  -6   0   1    1.24    0.94
   5   0  -1    1.17    0.71
  -5   0   1    0.28    0.87
   4   0  -1   -0.11    0.51
  -4   0   1    0.12    0.73
   3   0  -1    0.04    0.39
  -3   0   1    0.05    0.52
   2   0  -1    0.19    0.35
   1   0  -1    0.20    0.25
   0   0   1   -0.40    0.33
   0   0   1    0.07    0.27
   1   0   1    0.34    0.30
   2   0   1   -0.44    0.33
   3   0   1    0.14    0.18
  -3   0  -1    0.09    0.49
  -4   0  -1    0.16    0.70
   5   0   1    1.68    0.81
  -5   0  -1    1.04    0.85
   6   0   1    0.09    0.80
  -6   0  -1    0.08    0.95
   7   0   1    0.20    0.82
   8   0   1   -0.23    0.89
  -8   0  -1   -0.10    0.83
   9   0   1   -0.40    0.97
  -9   0  -1    0.58    0.93
  10   0   1   -0.45    0.96
 -10   0  -1    0.13    1.05
  11   0   1   -0.17    1.08
 -11   0  -1   -0.29    1.02
  12   0   1    1.14    1.31
 -12   0  -1    0.32    1.18
  13   0   1   -0.42    1.18
 -13   0  -1   -0.54    1.27
 -14   0  -1    0.40    1.28
 -15   0  -1    0.44    1.35
  16   0   1   -0.38    0.68
 -16   0  -1    0.24    1.31
  16   0   1    0.14    0.60
  16   0   1    0.54    0.58
  17   0   1   -0.24    0.65
  17   0   1    0.37    0.61
  18   0   1    0.70    0.71
  18   0   1    0.40    0.70
  19   0   1   -0.37    0.77
 -19   0  -1   -1.87    1.59
  19   0   1    0.78    0.76
  20   0   1    1.19    0.92
 -20   0  -1    2.68    1.75
  20   0   1    0.28    0.81
  21   0   1    1.04    1.00
 -21   0  -1    0.63    1.11
 -21   0  -1    0.71    1.83
  21   0   1   -0.29    0.87
  22   0   1    0.21    0.93
 -22   0  -1    1.31    1.25
 -22   0  -1    1.48    1.76
  22   0   1    0.20    0.95
  23   0   1    0.11    0.99
 -23   0  -1   -0.19    1.22
 -23   0  -1    0.76    1.65
  23   0   1    1.25    1.04
  23   0   1   -0.45    1.46
  24   0   1    0.43    1.00
 -24   0  -1   -0.58    1.15
  24   0   1    0.52    1.00
  24   0   1    0.45    1.41
  25   0   1    0.42    0.99
 -25   0  -1    1.34    1.32
  25   0   1   -1.04    1.02
 -26   0  -1   -0.46    1.30
  26   0   1    1.00    1.04
 -27   0  -1    0.43    1.22
  27   0   1    0.37    1.00
 -28   0  -1    0.47    1.05
  28   0   1    0.34    0.91
  29   0   1    0.15    0.79
  30   0   1    0.25    0.65
  31   0   1    0.38    0.52
  32   0   1   -0.58    0.37
  32  -1  -1   27.66    1.32
  32   1  -1   26.97    1.31
  31   1  -1   14.99    1.04
  30   1  -1   20.88    1.41
  29   1  -1    4.57    0.91
  28   1  -1   11.72    1.31
  27   1  -1   19.67    1.63
  26   1  -1   59.30    3.11
 -25   1   1   69.02    3.52
  25   1  -1   63.73    3.37
 -24   1   1  178.72    7.29
  24   1  -1  168.59    7.21
 -23   1   1    9.24    1.52
  23   1  -1    9.90    1.29
 -22  -1   1    5.14    2.25
 -22   1   1    7.29    1.41
  22   1  -1    8.49    1.19
  22   1  -1    6.82    1.16
  21   1  -1   28.12    1.90
 -21   1   1   22.81    1.94
  21   1  -1   24.75    1.80
  20   1  -1    8.88    2.15
  20   1  -1    7.34    1.05
  20  -1  -1    5.87    1.04
 -20   1   1    7.44    1.27
  20   1  -1    6.24    1.02
  19   1  -1   17.99    2.73
 -19  -1   1   20.47    2.88
 -19   1   1   14.59    2.47
 -19   1   1   15.15    1.49
  19  -1  -1   18.73    1.56
  19   1  -1   18.28    1.43
  19   1  -1   16.52    1.38
 -18  -1   1   15.57    2.54
 -18   1   1   18.19    2.70
 -18   1   1   20.84    1.58
  18   1  -1   21.05    1.50
  18  -1  -1   21.94    1.57
  18   1  -1   24.58    2.91
  18   1  -1   20.07    1.48
 -17   1   1   29.21    3.09
 -17  -1   1   29.84    3.08
 -17   1   1   30.37    1.83
  17  -1  -1   27.21    1.79
  17   1  -1   28.00    1.73
  17   1  -1   28.64    1.71
  17   1  -1   34.78    3.21
 -16  -1   1  834.92   31.97
 -16   1   1  885.02   32.00
  16  -1  -1  840.42   29.90
  16   1  -1  801.70   29.78
 -16   1   1  819.93   29.77
  16   1  -1  865.49   32.08
  16  -1  -1  817.76   29.74
  16   1  -1  819.76   29.75
 -15  -1   1   16.69    2.39
 -15   1   1   15.86    2.30
 -15   1   1   17.92    1.29
  15  -1  -1   15.58    1.25
 -15  -1   1   15.29    1.24
  15   1  -1   21.26    2.33
 -14  -1   1   29.68    2.87
 -14   1   1   27.79    2.65
  14   1  -1   29.16    2.67
 -13  -1   1    6.47    1.60
 -13   1   1    1.95    1.27
  13   1  -1    4.35    1.31
 -12   1   1  441.68   17.42
 -12  -1   1  441.78   17.54
  12   1  -1  441.48   17.49
 -11  -1   1   60.02    3.81
 -11   1   1   57.46    3.66
 -10   1   1  226.24    9.58
 -10  -1   1  244.71    9.82
  10   1  -1  223.15    9.60
  -9  -1   1   96.23    4.62
  -9   1   1   85.07    4.52
   9   1  -1   97.46    4.60
  -8   1   1  152.12    6.53
  -8  -1   1  154.74    6.60
   8   1  -1  149.41    6.47
  -7   1   1  358.93   13.56
  -7  -1   1  352.49   13.61
   7   1  -1  353.30   13.52
  -6   1   1   69.85    3.39
   6   1  -1   72.10    3.34
  -5   1   1   11.04    1.24
   5   1  -1   15.11    1.20
  -4   1   1  226.73    9.15
   4   1  -1  257.90    9.16
   3   1  -1   25.67    1.40
   2   1  -1    1.97    0.41
   1  -1  -1 1002.47   35.79
   0   1   1   29.14    1.35
   0   1   1   27.93    1.38
   1   1   1  706.79   25.35
  -1  -1  -1  710.33   25.22
   2   1   1   34.75    1.66
  -2  -1  -1   34.40    1.43
   2  -1   1   36.78    1.65
   3  -1   1  610.06   21.64
  -3   1  -1  592.89   21.68
   4  -1   1  475.09   16.98
  -4   1  -1  459.00   17.09
   5  -1   1  500.99   17.98
   5   1   1  502.86   18.21
  -5   1  -1  476.88   18.11
   6  -1   1  498.92   17.94
   6   1   1  500.41   18.25
  -6   1  -1  469.94   18.12
   7   1   1 1063.39   37.32
  -7   1  -1  998.09   37.04
   8   1   1   83.03    4.20
  -8   1  -1   86.19    4.04
  -8  -1  -1   88.02    4.20
   9   1   1  206.47    8.78
  -9  -1  -1  204.20    8.66
  -9   1  -1  212.28    8.52
  10   1   1   11.80    1.61
 -10  -1  -1   10.78    1.53
 -10   1  -1   11.65    1.47
  11   1   1  858.30   31.28
 -11   1  -1  847.50   30.91
 -11  -1  -1  797.76   31.01
  12   1   1   -0.38    1.23
 -12  -1  -1    1.36    1.24
 -12   1  -1    1.24    1.11
  13   1   1  322.46   13.73
 -13  -1  -1  323.89   13.49
 -13   1  -1  334.13   13.39
  14  -1   1  299.92   12.02
 -14   1  -1  298.37   12.47
 -14  -1  -1  292.07   12.62
 -15   1  -1  185.89    8.40
 -15  -1  -1  187.39    8.65
  15  -1   1  172.47    7.01
  15  -1   1  176.23    7.81
  16  -1   1   11.79    1.48
  16  -1   1    9.29    0.89
  16  -1   1    9.68    1.08
  16  -1   1    9.62    0.97
  16   1   1   11.68    1.02
 -16   1  -1    7.04    1.66
 -16  -1  -1    9.12    1.92
  17  -1   1   97.80    4.25
 -17   1  -1  107.70    5.99
  17   1   1  100.82    4.41
  17  -1   1  105.70    4.54
  18   1   1   32.12    2.01
  18  -1   1   36.51    2.12
  18   1   1   36.00    2.03
  18  -1   1   32.28    1.83
 -18   1  -1   38.71    3.45
 -18  -1  -1   36.62    3.47
  19   1   1  139.30    5.73
  19  -1   1  129.21    5.71
  19   1   1  129.30    5.61
  19  -1   1  130.55    5.40
 -19   1  -1  142.72    7.54
 -19  -1  -1  143.00    7.71
 -20  -1  -1   24.97    3.27
 -20   1  -1   25.81    3.11
  20   1   1   28.06    1.91
  20   1   1   27.86    1.98
  20  -1   1   31.21    2.05
 -21   1  -1  337.51   15.66
 -21  -1  -1  364.73   16.16
  21   1   1  344.47   13.50
 -21   1  -1  363.12   13.49
  21  -1   1  344.54   13.61
  21   1   1  362.43   13.60
 -22   1  -1   26.84    3.57
 -22  -1  -1   37.48    3.99
  22   1   1   34.24    2.25
 -22   1  -1   35.72    2.33
  22  -1   1   35.27    2.39
  22   1   1   36.49    2.34
  23   1   1  367.06   13.86
  23  -1   1  368.45   13.92
 -23   1  -1  364.44   13.78
  23   1   1  354.66   13.81
 -23   1  -1  330.27   16.01
 -23  -1  -1  342.74   16.40
  23   1   1  358.55   17.11
 -24   1  -1  323.36   12.42
  24   1   1  331.12   12.50
  24  -1   1  330.58   12.57
  24   1   1  318.50   12.47
  24   1   1  290.18   15.32
  24  -1   1  286.62   15.28
  25   1   1   63.68    3.40
 -25   1  -1   68.05    3.49
  25   1   1   68.61    3.49
 -26   1  -1    1.64    1.25
  26   1   1   -0.59    1.02
  27  -1   1   12.06    1.17
 -27   1  -1   12.38    1.54
  27   1   1   12.53    1.39
  28   1   1   12.24    1.27
 -28   1  -1   11.45    1.40
  28  -1   1    9.44    0.96
  29   1   1   52.37    2.64
  30   1   1   31.80    1.78
  31   1   1    0.37    0.54
  31   2  -1    0.98    0.48
  31  -2  -1    0.47    0.46
  30   2  -1    8.22    0.91
  30  -2  -1    8.25    0.89
  29   2  -1   20.10    1.44
  29  -2  -1   19.75    1.43
  28   2  -1    0.62    0.82
  28  -2  -1    0.70    0.79
  27   2  -1    3.77    1.03
  27  -2  -1    3.86    1.00
  26   2  -1    3.40    1.06
  26  -2  -1    4.50    1.03
  25  -2  -1   51.41    2.69
  25  -2  -1   55.55    2.96
  25   2  -1   54.78    2.95
 -25   2   1   56.16    3.06
 -25  -2   1   53.71    3.03
  24  -2  -1    1.79    0.81
  24   2  -1    1.47    0.92
  24  -2  -1    1.57    0.95
 -24  -2   1    2.43    1.21
 -24   2   1    2.55    1.33
  23  -2  -1    3.11    0.91
  23  -2  -1    2.53    0.99
  23   2  -1    2.84    1.03
 -23  -2   1    2.91    1.29
 -23   2   1    3.63    1.35
  22   2  -1  153.37    6.25
  22  -2  -1  145.30    6.19
 -22  -2   1  139.98    8.54
 -22  -2   1  147.27    6.25
 -22   2   1  145.64    6.24
  22   2  -1  142.09    6.11
  21  -2  -1   95.39    4.27
  21   2  -1   87.37    4.20
 -21  -2   1   87.01    6.35
 -21  -2   1   94.11    4.34
 -21   2   1   94.95    4.34
  21   2  -1   94.61    4.24
  20  -2  -1   34.30    3.40
  20   2  -1   24.39    3.38
  20  -2  -1   34.51    3.73
  20  -2  -1   31.28    2.00
  20   2  -1   34.18    2.07
 -20  -2   1   29.27    3.62
 -20  -2   1   35.47    2.19
 -20   2   1   33.45    2.21
  20   2  -1   34.14    2.03
  19  -2  -1  151.61    8.40
 -19   2   1  163.52    6.81
  19   2  -1  160.71    6.72
 -19  -2   1  179.11    6.84
  19  -2  -1  183.90    9.28
  19   2  -1  174.83    9.22
  19  -2  -1  167.70    6.78
  19   2  -1  162.88    6.76
 -19  -2   1  169.24    9.07
 -18  -2   1   32.42    1.76
 -18   2   1   32.67    2.02
  18   2  -1   31.13    1.87
  18  -2  -1   33.12    2.05
 -18  -2   1   30.46    1.93
  18   2  -1   32.88    1.91
  18  -2  -1   28.04    1.81
  18  -2  -1   28.35    3.10
  18   2  -1   34.67    3.43
 -18  -2   1   33.86    3.49
  17  -2  -1   85.83    5.41
  17  -2  -1   77.79    3.55
  17   2  -1   84.79    5.35
  17   2  -1   81.13    3.58
  17   2  -1   79.85    3.57
  17  -2  -1   80.46    3.74
 -17   2   1   84.61    3.68
 -17  -2   1   77.35    3.59
 -17  -2   1   83.21    3.45
  17  -2  -1   76.38    3.42
 -17  -2   1   82.51    5.41
 -17   2   1   79.10    5.13
  16   2  -1    1.34    0.58
  16  -2  -1    0.88    0.55
  16  -2  -1    1.87    1.19
  16   2  -1    2.43    1.41
 -16  -2   1    1.14    0.58
 -16  -2   1    1.10    1.48
 -16   2   1   -0.51    1.27
  16  -2  -1    1.11    0.50
 -16  -2   1    1.11    0.71
  16  -2  -1    1.60    0.75
 -16   2   1    1.67    0.77
  16   2  -1    0.39    0.54
 -15  -2   1  180.48    6.97
  15  -2  -1  172.29    7.07
 -15   2   1  168.88    6.95
  15  -2  -1  189.21    8.74
 -15   2   1  191.00    8.68
 -15  -2   1  187.24    8.83
  14  -2  -1   69.07    4.20
  14   2  -1   58.36    4.01
 -14  -2   1   63.42    4.24
 -14   2   1   60.56    4.01
  13  -2  -1   46.60    3.21
  13   2  -1   39.48    3.03
 -13  -2   1   34.67    3.08
 -13   2   1   43.04    3.14
  12   2  -1  158.01    7.27
  12  -2  -1  154.32    7.21
 -12   2   1  148.52    7.10
  11  -2  -1    1.44    1.06
  11   2  -1    2.10    1.10
 -11   2   1   -0.47    1.16
  10   2  -1  539.47   20.37
  10  -2  -1  542.96   20.36
 -10   2   1  519.34   20.28
   9  -2  -1   17.91    1.71
   9   2  -1   17.62    1.72
  -9   2   1   18.48    1.79
   8   2  -1  197.23    8.13
   8  -2  -1  196.73    8.11
  -8   2   1  198.09    8.12
   7  -2  -1  280.94   10.92
   7   2  -1  286.47   10.91
  -7   2   1  273.62   10.87
   6   2  -1  114.97    4.85
   6  -2  -1  120.40    4.89
  -6  -2   1  105.10    4.93
   5  -2  -1  961.96   35.01
   5   2  -1  986.12   35.02
  -5  -2   1  970.93   35.13
   4   2  -1    0.98    0.55
   4  -2  -1    1.45    0.59
  -4  -2   1    1.80    0.89
   3  -2  -1 1431.98   52.35
   3   2  -1 1507.40   52.39
  -3  -2   1 1483.46   52.45
   2   2  -1  150.78    5.74
   2  -2  -1  148.20    5.73
  -2  -2   1  155.14    5.79
  -1  -2   1   23.63    1.18
  -1   2   1   24.81    1.25
  -1  -2   1   24.79    1.26
   0  -2   1 6030.88  209.25
   0   2   1 5898.93  209.22
   0  -2   1 6175.14  209.26
   0   2   1 5826.61  209.23
   0  -2  -1 5610.26  209.48
  -1  -2  -1  121.76    4.63
   1  -2   1  117.11    4.46
   1   2   1  109.39    4.43
   2  -2   1  114.75    4.44
   2   2   1  112.40    4.42
  -2  -2  -1  111.02    4.47
  -3  -2  -1 1081.53   38.47
   3  -2   1 1128.89   38.77
  -3  -2  -1 1050.68   38.46
  -3   2  -1 1074.03   38.49
  -4   2  -1   24.27    1.55
  -4   2  -1   24.02    1.34
  -4  -2  -1   24.24    1.51
   5  -2   1 2587.49   89.59
  -5  -2  -1 2457.24   89.42
  -5   2  -1 2546.19   89.47
  -5   2  -1 2501.86   89.25
   6  -2   1  514.87   18.74
  -6   2  -1  498.24   18.47
   7  -2   1   49.42    2.71
   7   2   1   53.30    2.83
   7  -2   1   48.41    2.76
  -7   2  -1   51.00    2.57
   8  -2   1   70.08    3.57
   8  -2   1   73.34    3.72
   8   2   1   76.88    3.78
  -8   2  -1   68.20    3.43
   9  -2   1   37.66    2.36
   9  -2   1   34.13    2.47
   9   2   1   37.10    2.54
  -9   2  -1   37.31    2.32
  -9  -2  -1   30.00    2.38
  10  -2   1    0.25    0.87
  10  -2   1    0.15    0.94
  10   2   1    0.47    0.94
 -10   2  -1    0.47    0.98
 -10  -2  -1    0.29    1.11
  11  -2   1   85.53    4.62
  11  -2   1   94.58    4.99
  11   2   1   98.98    5.11
 -11  -2  -1   94.38    5.00
 -11   2  -1  100.76    4.73
  12  -2   1  170.83    7.90
 -12   2  -1  197.45    8.12
 -12  -2  -1  180.92    8.37
  13  -2   1   82.79    4.44
 -13   2  -1   86.29    4.55
 -13  -2  -1   75.09    4.63
  14  -2   1   98.40    5.25
 -14   2  -1  104.94    5.49
 -14  -2  -1  111.76    5.87
  15  -2   1   43.32    2.16
 -15  -2  -1   41.07    3.43
 -15   2  -1   43.47    3.24
  15  -2   1   45.41    3.10
  16  -2   1  143.21    7.00
  16  -2   1  144.73    6.02
  16  -2   1  150.25    5.89
  16   2   1  147.55    5.93
  16  -2   1  146.28    5.92
 -16  -2  -1  141.40    7.62
 -16   2  -1  148.89    7.35
  17  -2   1   14.05    1.75
 -17  -2  -1   14.40    2.37
 -17   2  -1   10.70    2.07
  17  -2   1   12.55    1.09
  17   2   1   12.56    1.15
  17  -2   1   13.39    1.17
  17  -2   1   12.83    1.27
 -18   2  -1  228.22   10.61
 -18  -2  -1  252.42   11.20
  18  -2   1  225.53    8.73
  18  -2   1  217.60    8.82
  18   2   1  223.66    8.84
  18  -2   1  229.36    8.97
 -19   2  -1   80.52    5.38
 -19  -2  -1   95.56    6.00
  19  -2   1   84.72    3.78
  19   2   1   89.21    3.95
  19  -2   1   77.79    3.86
  19  -2   1   82.49    3.99
  19   2   1   89.07    3.99
 -20   2  -1   49.94    4.20
 -20  -2  -1   52.58    4.61
  20  -2   1   55.02    2.67
  20   2   1   55.04    2.88
  20  -2   1   50.82    2.80
  20   2   1   57.40    2.90
 -20   2  -1   47.57    2.79
 -20  -2  -1   55.03    2.86
  20  -2   1   50.52    2.88
 -21  -2  -1    1.51    2.06
 -21   2  -1    0.97    1.69
 -21  -2  -1    1.07    1.12
 -21   2  -1    1.34    1.16
  21   2   1   -0.10    0.89
  21  -2   1    0.43    0.97
  21  -2   1    0.29    0.86
  21   2   1    2.15    0.98
  21  -2   1    0.23    0.67
  22  -2   1   78.04    3.65
 -22  -2  -1   84.64    6.20
 -22   2  -1   75.66    5.59
  22  -2   1   84.29    4.09
 -22  -2  -1   82.13    3.98
 -22   2  -1   81.87    3.96
  22   2   1   89.88    4.06
  22   2   1   87.71    4.04
  22  -2   1   79.27    3.95
  22   2   1   85.01    6.35
  22  -2   1   73.49    6.06
 -23  -2  -1   -1.20    1.71
  23  -2   1    1.76    1.67
  23   2   1    0.88    1.67
  23   2   1   -0.10    0.96
  23  -2   1   -0.10    0.92
 -23  -2  -1    1.22    1.14
  23  -2   1   -0.22    1.06
 -23   2  -1   -0.19    1.21
  23   2   1    1.12    0.93
  24   2   1   32.89    3.99
  24  -2   1   31.54    4.03
  24   2   1   40.97    2.51
  24  -2   1   40.17    2.50
  24   2   1   43.60    2.53
 -24  -2  -1   41.79    2.56
 -24   2  -1   44.52    2.59
  25   2   1   74.75    3.65
  25  -2   1   72.30    3.63
 -25   2  -1   68.85    3.61
  25   2   1   73.95    3.60
 -25  -2  -1   71.75    3.61
  26  -2   1    1.10    0.84
  26  -2   1    0.67    0.98
  26   2   1    0.57    0.95
 -26   2  -1    1.14    1.20
 -26  -2  -1    1.23    1.23
  27  -2   1    8.52    1.08
  27   2   1    8.25    1.19
  27  -2   1    9.03    1.20
 -27   2  -1    9.39    1.35
 -27  -2  -1   10.09    1.36
  28  -2   1    1.24    0.64
  28  -2   1    1.19    0.83
  28   2   1    2.07    0.87
 -28  -2  -1    1.68    1.07
 -28   2  -1    0.95    1.05
  29   2   1   62.76    2.91
  29  -2   1   62.30    2.92
  29  -2   1   59.03    2.64
  30  -2   1   10.81    0.99
  30   2   1   10.22    0.97
  31   2   1    0.41    0.45
  31  -2   1    0.87    0.50
  31  -3  -1   -0.03    0.38
  31   3  -1    0.34    0.36
  30  -3  -1    3.30    0.62
  30   3  -1    3.11    0.65
  29   3  -1  162.72    6.39
  29  -3  -1  161.86    6.39
  28  -3  -1   45.32    2.32
  28   3  -1   40.68    2.27
  27   3  -1    6.25    1.00
  27  -3  -1    5.53    1.00
  26   3  -1   23.87    1.71
  26  -3  -1   21.66    1.65
  26  -3  -1   21.40    1.51
  25  -3  -1   16.33    1.49
  25   3  -1   18.31    1.56
  25  -3  -1   14.00    1.32
 -24  -3   1  127.88    5.56
 -24   3   1  124.86    5.58
  24   3  -1  139.78    5.63
  24  -3  -1  122.85    5.50
  24  -3  -1  126.62    5.47
 -23  -3   1   10.10    1.45
 -23   3   1   12.15    1.48
  23   3  -1   12.17    1.35
  23  -3  -1    9.46    1.20
  23  -3  -1   10.84    1.26
  22   3  -1  128.88    5.54
  22  -3  -1  131.75    5.56
  22  -3  -1  129.01    5.57
 -22  -3   1  120.99    7.92
  22   3  -1  125.90    5.40
 -22   3   1  127.72    5.57
 -22  -3   1  127.92    5.57
  21  -3  -1  266.67   10.31
  21   3  -1  268.02   10.32
  21  -3  -1  273.38   10.42
 -21  -3   1  253.38   10.03
 -21  -3   1  286.33   13.27
 -21   3   1  262.18   10.33
 -21  -3   1  272.89   10.36
  21   3  -1  254.76   10.17
  20  -3  -1   42.62    2.36
  20   3  -1   45.36    2.40
  20  -3  -1   39.58    3.74
 -20  -3   1   39.48    2.16
 -20  -3   1   42.32    4.21
 -20  -3   1   37.85    2.13
 -20   3   1   41.86    2.46
  20   3  -1   37.57    2.19
 -20  -3   1   40.20    2.40
  19  -3  -1  199.24   10.33
  19  -3  -1  205.83    8.18
 -19  -3   1  211.86    8.17
  19  -3  -1  209.09    8.29
  19   3  -1  208.11    8.30
  19  -3  -1  218.18   10.79
  19   3  -1  220.16   10.83
  19   3  -1  214.57    8.26
 -19  -3   1  208.82    8.17
 -19  -3   1  212.54    8.34
 -19   3   1  213.61    8.36
  18  -3  -1    0.30    0.62
  18   3  -1   -0.08    0.58
  18   3  -1    4.51    1.46
  18  -3  -1   -0.62    1.35
  18  -3  -1    4.16    1.39
  18  -3  -1    1.12    0.64
 -18  -3   1   -0.07    0.66
 -18  -3   1   -0.07    0.56
 -18  -3   1    0.08    0.86
  18   3  -1    0.21    0.57
 -18   3   1    1.90    0.98
  17  -3  -1   28.50    3.04
  17  -3  -1   25.89    1.62
 -17  -3   1   28.76    1.69
 -17  -3   1   27.60    1.65
  17   3  -1   30.97    1.70
 -17  -3   1   27.72    1.79
 -17   3   1   27.91    1.81
  17   3  -1   30.67    3.12
  17   3  -1   28.43    1.71
  17  -3  -1   30.18    1.72
  17  -3  -1   33.07    3.14
  16  -3  -1   43.83    3.60
  16  -3  -1   41.22    2.05
 -16  -3   1   36.94    2.03
 -16   3   1   39.90    2.15
  16   3  -1   35.61    1.96
 -16  -3   1   39.28    2.01
 -16  -3   1   40.11    2.13
  16  -3  -1   47.11    3.62
  16   3  -1   40.44    3.40
  16  -3  -1   38.62    2.03
  16   3  -1   38.80    2.03
 -15  -3   1    5.27    0.80
 -15  -3   1    4.24    0.67
  15  -3  -1    3.83    0.70
  15   3  -1    6.22    1.46
  15  -3  -1    4.68    1.48
 -15  -3   1    5.25    0.85
 -15   3   1    3.26    0.82
  14   3  -1    3.37    1.37
  14  -3  -1    3.33    1.32
  14  -3  -1    3.54    0.77
  13  -3  -1    2.01    1.12
  13   3  -1    1.83    1.12
 -12  -3   1    0.20    1.29
  12  -3  -1    0.54    1.06
  12   3  -1    0.92    1.07
  11  -3  -1   26.68    2.27
  11   3  -1   27.07    2.29
 -11  -3   1   29.74    2.62
 -10  -3   1    2.57    1.20
  10   3  -1    3.38    1.02
  10  -3  -1    4.21    1.10
  -9  -3   1    6.88    1.35
   9  -3  -1    5.38    1.07
   9   3  -1    8.44    1.24
  -8  -3   1    9.70    1.42
   8   3  -1    8.41    1.13
   8  -3  -1    9.53    1.22
   7   3  -1   22.84    1.65
   7  -3  -1   20.98    1.59
  -7  -3   1   19.59    1.87
   6   3  -1 2175.81   76.31
   6  -3  -1 2106.08   76.29
  -6  -3   1 2139.43   76.45
   5   3  -1  557.40   20.10
   5  -3  -1  530.43   20.08
  -5  -3   1  562.41   20.28
   4  -3  -1  174.62    6.65
   4   3  -1  168.03    6.63
  -4  -3   1  171.54    6.79
   3  -3  -1  597.38   21.14
   3  -3  -1  544.78   20.45
   3   3  -1  576.59   20.48
  -3  -3   1  570.11   20.61
   2  -3  -1  250.24    9.39
   2  -3  -1  276.18   10.14
   2   3  -1  259.97    9.41
  -2  -3   1  251.46    9.50
   1  -3  -1  111.31    4.81
   1  -3  -1  103.71    4.16
   1   3  -1  111.55    4.18
  -1   3   1  108.81    4.24
  -1  -3   1  118.99    4.29
  -1  -3   1  109.15    4.23
   1  -3  -1  106.40    4.68
   0  -3  -1  500.12   17.60
   0  -3   1  471.57   17.62
   0  -3  -1  451.62   17.41
  -1  -3  -1  266.67   10.24
   1  -3   1  268.26    9.77
   1   3   1  264.71    9.75
  -2  -3  -1   34.16    2.01
  -2  -3  -1   34.63    1.60
  -2   3  -1   38.10    1.65
   2   3   1   33.07    1.65
   2  -3   1   34.06    1.68
   3  -3   1 1613.98   59.60
  -3  -3  -1 1723.45   59.36
  -3  -3  -1 1634.53   59.01
  -3   3  -1 1717.88   59.06
   3  -3   1 1669.79   59.12
   3   3   1 1611.82   59.09
  -4   3  -1  192.57    7.16
  -4   3  -1  199.47    7.52
  -4  -3  -1  196.75    7.48
   4  -3   1  196.19    7.98
  -5   3  -1   36.11    1.71
   5  -3   1   36.55    2.35
  -6   3  -1  172.54    6.87
   6  -3   1  195.31    7.64
  -7   3  -1  119.99    5.10
   7  -3   1  134.01    5.74
  -8  -3  -1  147.77    6.98
  -8   3  -1  160.90    6.59
  -9   3  -1    4.84    1.05
   9  -3   1    5.80    1.28
 -10   3  -1  347.13   13.18
  10  -3   1  327.75   13.57
 -11   3  -1   77.72    4.07
  11  -3   1   82.37    4.45
 -12   3  -1  702.36   25.66
  12  -3   1  659.14   25.97
 -13   3  -1  109.00    5.25
  13  -3   1   94.43    5.33
  14  -3   1   95.76    5.33
 -14   3  -1  106.25    5.29
  14  -3   1   99.12    4.24
  14  -3   1   99.36    4.11
  14  -3   1   96.93    4.15
  15  -3   1   25.65    2.40
  15  -3   1   22.81    1.43
  15  -3   1   23.33    1.48
 -15   3  -1   22.77    2.37
  15  -3   1   21.63    1.49
  16  -3   1    3.33    1.20
  16  -3   1    4.49    0.78
  16   3   1    4.19    0.74
 -16  -3  -1    4.23    0.69
 -16   3  -1    4.42    1.51
 -16  -3  -1    3.86    1.77
  16  -3   1    5.28    0.83
 -17  -3  -1  287.45   10.74
  17  -3   1  282.39   10.99
  17   3   1  307.56   11.06
  17  -3   1  284.42   10.97
 -17  -3  -1  304.73   13.27
 -17   3  -1  281.40   12.51
  17  -3   1  267.74   12.32
  18  -3   1    0.98    0.72
  18   3   1    1.74    0.79
 -18   3  -1    2.34    1.40
 -18  -3  -1    2.59    1.78
  18  -3   1    0.86    0.69
  19   3   1   91.24    4.06
 -19  -3  -1   92.10    3.96
  19  -3   1   82.04    3.88
  19   3   1   90.30    4.02
  19  -3   1   82.44    3.96
 -19   3  -1   78.40    5.30
 -19  -3  -1   84.60    5.97
  20   3   1   42.31    2.41
 -20  -3  -1   40.16    2.31
 -20   3  -1   36.20    2.30
 -20  -3  -1   40.22    2.14
  20  -3   1   40.63    2.24
 -20  -3  -1   34.61    3.88
 -20   3  -1   33.57    3.39
  20  -3   1   42.41    2.35
  20   3   1   36.56    2.30
  21   3   1   -0.19    0.87
  21  -3   1    0.39    0.81
 -21  -3  -1    0.09    1.03
 -21   3  -1    0.09    1.04
  21   3   1   -0.10    0.84
  21  -3   1    1.51    1.10
 -21  -3  -1   -0.27    0.75
  21  -3   1    0.58    0.75
 -21  -3  -1   -0.38    1.81
  21  -3   1   -0.83    1.40
  21   3   1    1.66    1.77
 -22   3  -1   15.08    1.55
  22   3   1   13.22    1.38
 -22  -3  -1   15.31    1.57
  22   3   1   13.08    1.42
  22  -3   1   11.60    1.34
  22  -3   1   11.59    1.21
 -22  -3  -1   12.37    2.62
  22   3   1    9.76    2.41
  22  -3   1   13.15    2.57
 -23  -3  -1    9.30    1.36
 -23   3  -1    8.63    1.41
  23   3   1    7.33    1.15
  23   3   1    7.74    1.23
  23  -3   1    9.49    1.22
  23  -3   1    7.59    1.03
 -23  -3  -1    4.88    2.11
  23   3   1    9.41    2.25
  23  -3   1   10.27    2.43
  24  -3   1   25.25    1.65
 -24   3  -1   22.46    1.94
  24   3   1   28.98    1.91
 -24  -3  -1   27.69    2.01
  24  -3   1   24.77    1.92
  24   3   1   26.80    1.95
  25  -3   1  261.95   10.45
 -25   3  -1  262.56   10.38
 -25  -3  -1  273.86   10.41
  25   3   1  269.86   10.39
  25   3   1  264.50   10.45
  25  -3   1  269.06   10.48
  26  -3   1   58.26    3.02
  26   3   1   58.00    3.03
 -26  -3  -1   56.79    3.00
 -26   3  -1   59.70    3.05
  26  -3   1   60.49    3.02
  27  -3   1   70.07    3.34
  27   3   1   70.53    3.34
  27  -3   1   66.92    3.23
 -27  -3  -1   70.84    3.35
 -27   3  -1   69.78    3.35
  28  -3   1    0.62    0.65
  28   3   1    1.01    0.78
  28  -3   1    0.94    0.76
  29  -3   1    7.06    0.77
  29   3   1    7.21    0.90
  29  -3   1    7.52    0.90
  30  -3   1    1.67    0.60
  30   3   1    1.82    0.56
  31  -3   1    6.56    0.58
  31   3   1    5.67    0.54
  30   4  -1   -0.04    0.38
  29   4  -1    1.82    0.60
  29  -4  -1    0.80    0.53
  28   4  -1   20.26    1.40
  28  -4  -1   22.46    1.42
  27  -4  -1   66.37    3.09
  27   4  -1   66.49    3.12
  27  -4  -1   64.74    2.96
  26  -4  -1   35.81    2.10
  26   4  -1   34.59    2.10
  26  -4  -1   38.33    2.08
  25   4  -1    9.90    1.19
  25  -4  -1    9.08    1.13
  25  -4  -1    8.06    1.10
 -24  -4   1   93.58    4.13
  24  -4  -1  104.91    4.49
  24   4  -1   99.63    4.43
  24  -4  -1   96.56    4.40
 -23  -4   1    2.91    0.85
 -23   4   1    3.74    1.20
 -23  -4   1    3.06    1.19
  23  -4  -1    2.22    0.94
  23   4  -1    2.00    0.85
  23  -4  -1    4.51    0.98
 -22  -4   1    3.66    0.89
 -22   4   1    2.11    1.15
 -22  -4   1    3.07    1.18
  22  -4  -1    3.68    1.04
  22  -4  -1    2.96    0.94
  22   4  -1    4.88    0.95
  21  -4  -1    1.32    0.78
  21   4  -1   -0.18    0.71
 -21  -4   1    0.35    1.10
 -21   4   1    0.09    1.09
 -21  -4   1    0.15    0.80
  21  -4  -1    1.10    0.97
 -21  -4   1    3.19    1.99
  20   4  -1   27.38    1.79
  20  -4  -1   27.36    1.77
  20  -4  -1   24.58    3.06
 -20  -4   1   25.18    1.71
 -20   4   1   27.51    1.92
 -20  -4   1   24.92    1.86
 -20  -4   1   24.32    1.72
  20  -4  -1   30.95    2.02
  19   4  -1   34.99    2.08
  19  -4  -1   36.90    2.10
  19  -4  -1   32.42    3.53
 -19  -4   1   36.30    2.21
 -19  -4   1   37.84    2.11
 -19   4   1   35.14    2.19
 -19  -4   1   37.01    2.12
  19  -4  -1   34.06    2.24
 -19  -4   1   37.90    3.93
  18  -4  -1   42.33    2.22
  18   4  -1   39.44    2.18
  18  -4  -1   34.49    3.45
  18   4  -1   40.49    3.61
  18  -4  -1   37.23    3.73
 -18  -4   1   40.92    2.27
 -18  -4   1   40.16    2.19
 -18   4   1   43.88    2.35
 -18  -4   1   39.51    2.22
  18  -4  -1   38.89    2.21
  18  -4  -1   39.92    2.40
 -18  -4   1   41.87    3.94
  17  -4  -1   78.48    5.14
  17  -4  -1   78.24    3.43
  17   4  -1   86.15    5.35
  17   4  -1   72.51    3.37
  17  -4  -1   72.24    5.26
 -17   4   1   73.20    3.44
 -17  -4   1   79.07    3.46
 -17  -4   1   73.48    3.41
 -17  -4   1   72.88    3.42
  17  -4  -1   72.20    3.41
 -17  -4   1   81.64    5.46
 -16  -4   1   50.06    2.44
  16  -4  -1   49.97    3.88
  16   4  -1   54.84    4.02
  16   4  -1   53.01    2.50
  16  -4  -1   49.18    2.46
  16  -4  -1   47.13    4.16
 -16   4   1   52.82    2.59
 -16  -4   1   53.61    2.57
 -16  -4   1   54.14    2.56
 -16  -4   1   47.98    2.51
  16  -4  -1   50.54    2.55
 -16  -4   1   54.27    4.20
 -15  -4   1  240.41    9.03
  15   4  -1  242.16   10.97
  15  -4  -1  260.64   11.06
  15  -4  -1  246.48   11.46
 -15  -4   1  237.32    9.06
 -15   4   1  231.89    9.07
 -15  -4   1  228.22    9.08
 -15  -4   1  239.45    9.10
  15  -4  -1  236.51    9.13
 -15  -4   1  263.87   11.33
  14   4  -1   49.08    3.55
  14  -4  -1   49.89    3.54
  14  -4  -1   49.76    3.97
  14  -4  -1   44.88    2.34
 -14  -4   1   48.36    2.29
 -14   4   1   46.15    2.30
 -14  -4   1   50.32    2.33
 -14  -4   1   50.36    3.76
 -13  -4   1   44.40    2.13
 -13  -4   1   41.86    3.38
  13  -4  -1   46.90    3.35
  13   4  -1   42.06    3.20
 -12  -4   1  893.14   33.20
  12   4  -1  872.80   32.95
  12  -4  -1  896.78   32.95
  12  -4  -1  838.55   33.61
 -11  -4   1  120.12    6.20
  11  -4  -1  135.12    6.12
  11   4  -1  128.63    6.10
  11  -4  -1  111.34    6.52
 -10  -4   1  236.71   10.11
  10  -4  -1  243.52    9.90
  10   4  -1  242.94    9.91
  10  -4  -1  213.46   10.41
  -9  -4   1    0.46    1.15
   9  -4  -1   -0.52    0.85
   9  -4  -1   -0.21    1.37
   9   4  -1    0.13    0.78
  -8  -4   1   80.42    4.28
   8   4  -1   85.65    4.11
   8  -4  -1   84.20    4.09
  -7  -4   1   90.87    4.58
   7  -4  -1   98.41    4.45
   7   4  -1  102.27    4.50
  -6  -4   1  520.70   19.81
   6  -4  -1  531.56   19.61
   6   4  -1  537.68   19.64
  -5  -4   1  106.80    4.75
   5  -4  -1  107.76    4.53
   5   4  -1  109.19    4.56
   5  -4  -1  106.85    5.33
  -4  -4   1   18.39    1.40
   4  -4  -1   19.54    1.21
   4   4  -1   20.04    1.24
   4  -4  -1   21.49    2.02
  -3  -4   1  845.59   29.99
   3  -4  -1  823.56   29.75
   3   4  -1  828.09   29.76
   3  -4  -1  840.54   30.77
  -2   4   1 2006.10   71.51
  -2  -4   1 2000.66   71.63
  -2  -4   1 2022.12   71.54
   2   4  -1 2086.62   71.46
   2  -4  -1 1950.63   71.43
   2  -4  -1 2152.89   72.57
   1  -4  -1    0.60    0.64
   1   4  -1    0.55    0.20
   1  -4  -1    0.23    0.90
   1  -4  -1    0.24    0.19
  -1  -4   1   -0.03    0.41
   0  -4  -1 1481.07   49.30
   0  -4  -1 1491.69   49.64
   0   4  -1 1473.71   48.46
   0  -4   1 1624.86   49.82
   0  -4  -1 1408.71   48.41
  -1  -4  -1   36.85    2.26
   1  -4   1   46.00    2.71
  -1  -4  -1   42.74    2.53
  -1   4  -1   42.33    1.67
  -1  -4  -1   39.12    1.63
   2  -4   1  673.46   24.43
   2   4   1  682.71   24.40
  -2  -4  -1  703.15   25.21
   3  -4   1   13.62    0.95
   3   4   1   11.51    0.88
  -3  -4  -1   14.32    1.38
   4   4   1   -0.24    0.44
   4  -4   1    0.06    0.47
   4  -4   1   -0.40    1.03
   5  -4   1  882.23   32.28
   5   4   1  896.66   32.29
   5  -4   1  905.71   33.01
   6  -4   1  185.09    8.05
   7  -4   1   21.32    2.02
  -7   4  -1   17.71    1.23
   8  -4   1    6.70    1.44
  -8   4  -1    7.58    0.94
  -8  -4  -1    6.50    1.36
   9  -4   1  888.78   31.07
  -9   4  -1  795.00   29.89
  -9  -4  -1  819.03   30.67
  10  -4   1  140.55    7.32
 -10   4  -1  156.02    6.63
  11  -4   1  116.54    6.07
 -11  -4  -1  115.03    5.89
 -11   4  -1  116.54    5.34
 -12  -4  -1  127.84    6.29
 -12   4  -1  124.37    5.66
 -13  -4  -1  506.67   20.06
 -13   4  -1  510.19   19.38
  13  -4   1  490.10   20.04
  13  -4   1  508.16   18.34
  13  -4   1  499.22   18.37
  13  -4   1  493.79   18.39
 -14   4  -1    0.35    1.01
 -14  -4  -1   -0.49    1.27
  14  -4   1    0.48    1.24
 -14  -4  -1    0.83    0.64
  14  -4   1    0.33    0.54
  14  -4   1   -0.34    0.61
  14  -4   1   -0.07    0.58
  15  -4   1    3.87    0.81
  15  -4   1    3.67    0.71
  15   4   1    4.20    0.68
  15  -4   1    7.02    1.71
  15  -4   1    2.91    0.76
 -15  -4  -1    2.92    1.59
 -15   4  -1    4.69    1.31
 -15  -4  -1    3.27    0.71
 -16  -4  -1  322.53   12.16
  16  -4   1  318.84   14.13
  16   4   1  336.03   12.33
  16  -4   1  319.91   12.30
  16  -4   1  331.20   12.38
 -16   4  -1  332.63   13.72
  16  -4   1  326.80   12.45
  17   4   1   11.46    1.12
  17  -4   1   14.49    1.21
  17  -4   1   11.84    1.92
  17  -4   1   13.48    1.34
 -17  -4  -1   13.10    1.10
  17  -4   1   14.50    1.23
  18  -4   1    0.26    1.00
  18  -4   1    0.59    0.66
 -18   4  -1    0.67    0.86
 -18  -4  -1    0.95    0.86
  18  -4   1    0.97    0.90
  18   4   1    0.67    0.71
  18  -4   1    1.24    0.75
 -18  -4  -1   -0.19    0.67
 -19  -4  -1  125.60    5.20
 -19  -4  -1  132.71    5.43
  19  -4   1  122.95    5.61
 -19   4  -1  131.19    5.43
  19   4   1  131.04    5.47
  19  -4   1  124.20    5.45
  19   4   1  131.63    5.49
  19  -4   1  128.05    5.48
 -20  -4  -1    2.15    0.93
  20  -4   1    1.38    0.80
  20   4   1    2.67    0.90
  20  -4   1    5.90    1.75
  20   4   1    6.65    1.80
  20   4   1    2.69    0.87
 -20   4  -1    2.49    1.00
 -20  -4  -1    2.13    0.99
  20  -4   1    1.69    0.83
 -21  -4  -1  221.98    8.79
  21  -4   1  222.15    8.99
  21   4   1  231.37    9.02
  21   4   1  219.11   11.65
  21  -4   1  207.03   11.57
  21   4   1  227.05    8.97
 -21   4  -1  218.11    8.90
 -21  -4  -1  234.89    8.94
  21  -4   1  233.30    8.97
 -22  -4  -1    2.07    0.89
  22  -4   1    5.40    1.07
  22   4   1    5.13    1.04
  22  -4   1    1.23    1.39
  22   4   1    3.26    1.67
  22   4   1    6.17    1.00
 -22   4  -1    5.51    1.21
 -22  -4  -1    4.32    1.18
  22  -4   1    4.81    0.91
 -23  -4  -1    1.52    0.77
  23  -4   1    2.11    0.95
  23   4   1    1.25    0.89
 -23   4  -1    2.62    1.07
  23   4   1    2.83    0.89
 -23  -4  -1    0.78    1.01
  23  -4   1    3.19    0.86
  23  -4   1    3.67    1.67
  23   4   1    1.62    1.41
  24  -4   1    1.09    0.99
  24  -4   1    2.62    0.93
  24   4   1    1.13    0.86
 -24  -4  -1    2.88    1.10
  24   4   1    2.28    0.80
 -24   4  -1    1.11    1.09
  25   4   1  230.44    9.20
  25  -4   1  243.97    9.24
 -25  -4  -1  235.17    9.14
  25   4   1  232.77    9.08
 -25   4  -1  227.00    9.12
  25  -4   1  234.13    9.26
  26   4   1   35.81    2.15
  26  -4   1   37.87    2.16
 -26   4  -1   35.24    2.18
 -26  -4  -1   39.03    2.21
  26  -4   1   39.27    2.24
  27  -4   1   41.96    2.26
  27   4   1   42.00    2.26
  27  -4   1   42.13    2.26
  28  -4   1   31.51    1.73
  28  -4   1   28.85    1.70
  28   4   1   28.78    1.70
  29  -4   1  109.31    4.08
  29  -4   1  104.27    4.11
  30   4   1   18.38    1.03
  30  -5  -1   35.59    1.71
  29   5  -1   -0.21    0.37
  28  -5  -1    3.25    0.60
  28   5  -1    3.74    0.64
  27  -5  -1    0.90    0.62
  27  -5  -1    1.87    0.59
  27   5  -1    2.03    0.63
  26  -5  -1   52.00    2.48
  26   5  -1   43.12    2.36
  26  -5  -1   47.59    2.38
  25  -5  -1    3.23    0.88
  25  -5  -1    2.62    0.80
  25   5  -1    2.80    0.84
 -25  -5   1    3.00    0.78
  24  -5  -1    5.57    1.06
  24   5  -1    6.46    0.96
  24  -5  -1    7.06    0.98
 -24  -5   1    6.61    1.02
  23  -5  -1    8.81    1.21
  23   5  -1    7.25    1.02
  23  -5  -1    8.50    1.12
 -23  -5   1    8.11    1.14
  22   5  -1    1.03    0.73
  22  -5  -1    0.25    0.71
 -22  -5   1   -0.71    0.89
 -22  -5   1   -1.20    2.00
  22  -5  -1    1.63    1.01
  21  -5  -1  189.06    7.70
  21   5  -1  198.25    7.75
 -21  -5   1  196.53    7.78
 -21   5   1  191.51    7.77
 -21  -5   1  194.91    7.71
 -21  -5   1  192.00   10.40
  21  -5  -1  189.57    7.93
  20  -5  -1   80.54    3.64
  20   5  -1   77.96    3.63
  20  -5  -1   72.25    5.60
 -20   5   1   80.74    3.72
 -20  -5   1   77.97    3.68
 -20  -5   1   78.48    3.70
  20  -5  -1   75.88    3.84
 -20  -5   1   80.90    5.90
 -19  -5   1   14.44    2.67
  19   5  -1   12.06    1.14
  19  -5  -1   11.82    1.10
 -19  -5   1   10.34    1.19
 -19  -5   1   10.35    1.27
  19  -5  -1    8.43    1.29
 -19  -5   1   12.11    1.25
 -19   5   1   11.26    1.31
  18   5  -1   52.98    2.65
  18  -5  -1   54.90    2.65
 -18  -5   1   54.75    2.78
 -18  -5   1   52.01    2.69
 -18   5   1   52.35    2.73
 -18  -5   1   54.57    2.79
  18  -5  -1   57.68    2.96
 -18  -5   1   46.43    4.42
  17  -5  -1   66.31    3.19
  17   5  -1   76.13    3.28
  17  -5  -1   61.13    5.16
 -17   5   1   69.74    3.29
 -17  -5   1   78.06    3.36
 -17  -5   1   68.52    3.37
 -17  -5   1   72.73    3.37
  17  -5  -1   70.81    3.52
  17  -5  -1   70.57    3.41
 -17  -5   1   65.21    5.00
 -16  -5   1   23.90    1.57
  16   5  -1   23.74    2.69
  16   5  -1   24.77    1.51
  16  -5  -1   25.76    1.53
  16  -5  -1   20.43    2.93
 -16   5   1   23.62    1.60
 -16  -5   1   25.36    1.68
 -16  -5   1   27.65    1.67
 -16  -5   1   24.97    1.69
  16  -5  -1   27.08    1.73
  16  -5  -1   25.15    1.80
 -15  -5   1  122.98    5.10
  15  -5  -1  128.75    5.05
  15   5  -1  123.47    5.03
  15  -5  -1  125.84    6.72
  15   5  -1  119.60    6.68
  15  -5  -1  126.80    7.47
 -15   5   1  122.62    5.08
 -15  -5   1  128.77    5.22
 -15  -5   1  121.29    5.06
 -15  -5   1  125.32    5.18
 -15  -5   1  116.96    6.84
  15  -5  -1  129.24    5.25
  15  -5  -1  120.95    5.32
 -14  -5   1   -0.26    1.39
  14   5  -1    1.16    1.07
  14  -5  -1   -0.32    1.36
  14  -5  -1    0.93    0.90
 -14  -5   1   -0.28    0.64
 -14  -5   1    1.18    0.71
 -14  -5   1    0.53    0.65
 -14   5   1    0.06    0.63
  14  -5  -1    0.25    0.68
  14  -5  -1   -0.30    0.69
  13  -5  -1    1.85    1.66
  13   5  -1    3.59    1.21
  13  -5  -1    2.53    1.12
  13  -5  -1    2.75    0.70
  13  -5  -1    2.55    0.74
 -13  -5   1    4.64    0.80
 -13  -5   1    2.83    0.72
 -13  -5   1    1.21    1.34
  12  -5  -1   17.47    1.88
  12  -5  -1   16.02    1.21
  12  -5  -1   16.33    1.27
 -12  -5   1   16.31    1.19
  12  -5  -1   19.86    2.62
  12   5  -1   13.90    1.78
 -12  -5   1   13.68    2.05
 -11  -5   1  321.68   13.28
  11  -5  -1  305.08   13.92
  11  -5  -1  330.36   13.01
  11   5  -1  305.97   12.92
 -10  -5   1   55.01    3.65
  10  -5  -1   57.25    4.22
  10   5  -1   57.61    3.37
  10  -5  -1   56.19    3.33
   9  -5  -1    5.55    1.74
   9   5  -1    4.22    0.98
   9  -5  -1    3.28    0.97
  -9  -5   1    4.09    1.21
  -8  -5   1  176.94    7.77
   8   5  -1  173.81    7.41
   8  -5  -1  178.22    7.40
  -7  -5   1  181.62    7.68
   7   5  -1  175.70    7.33
   7  -5  -1  180.16    7.32
  -6  -5   1  318.07   12.50
   6  -5  -1  334.17   13.47
   6   5  -1  320.04   12.18
   6  -5  -1  318.12   12.16
  -5  -5   1  486.87   17.84
   5  -5  -1  469.16   17.42
   5   5  -1  466.22   17.44
   5  -5  -1  500.42   18.81
  -4  -5   1    3.07    0.42
   4  -5  -1    4.68    1.49
   4  -5  -1    3.66    0.48
   4   5  -1    2.70    0.48
  -4  -5   1    2.74    0.79
  -3  -5   1 1353.11   47.52
  -3   5   1 1323.37   47.14
  -3  -5   1 1302.02   47.17
   3  -5  -1 1419.34   48.70
   3  -5  -1 1270.53   47.05
   3   5  -1 1400.92   47.12
  -2  -5   1   46.46    2.11
   2  -5  -1   38.92    2.95
   1  -5  -1   62.21    3.65
   0  -5  -1  202.66    8.61
   0  -5   1  206.11    8.71
   0  -5  -1  196.64    8.11
  -1  -5  -1   42.88    2.78
   1  -5   1   42.00    2.93
  -1  -5  -1   41.83    2.46
  -2  -5  -1    5.87    1.24
  -2  -5  -1    3.58    0.91
  -3  -5  -1  585.40   20.32
   3  -5   1  522.17   19.11
   3   5   1  527.95   19.08
   4   5   1   91.34    3.81
   4  -5   1   94.03    3.85
   5   5   1   88.29    3.89
   5  -5   1   88.59    3.90
   5  -5   1   99.41    5.05
   6  -5   1  797.39   28.76
   6   5   1  793.50   28.74
   6  -5   1  802.80   29.83
  -6  -5  -1  759.48   29.10
   7   5   1  182.97    7.49
   7  -5   1  180.57    7.49
   7  -5   1  180.90    8.34
  -7  -5  -1  177.99    7.78
   8  -5   1   36.79    2.39
   8   5   1   34.62    2.34
   8  -5   1   38.29    3.01
  -8  -5  -1   36.27    2.61
   9  -5   1  498.14   19.18
  -9  -5  -1  460.53   18.51
  10  -5   1   85.29    5.02
 -10  -5  -1   78.50    4.51
  11  -5   1  592.58   22.99
 -11  -5  -1  586.04   22.49
  11  -5   1  581.95   20.97
  11  -5   1  563.65   20.98
  12  -5   1   26.53    1.61
  12  -5   1   21.35    2.55
 -12  -5  -1   27.65    1.55
  12  -5   1   29.59    1.63
 -12  -5  -1   26.65    2.59
  12  -5   1   22.72    1.52
  13  -5   1   16.96    1.23
 -13  -5  -1   14.41    1.17
  13  -5   1   14.50    2.26
  13  -5   1   15.38    1.20
  13  -5   1   15.67    1.23
 -13  -5  -1   12.31    1.98
  14  -5   1    3.08    1.45
  14  -5   1    3.66    0.65
  14  -5   1    3.79    0.80
 -14  -5  -1    2.58    0.76
 -14  -5  -1    1.29    1.42
  15   5   1   97.44    4.18
  15  -5   1   98.19    4.18
  15  -5   1   99.46    6.03
 -15  -5  -1   99.36    5.91
  15  -5   1   99.63    4.33
 -15  -5  -1   99.44    4.18
  15  -5   1   97.40    4.07
  16   5   1   11.56    1.09
  16  -5   1   10.80    1.09
  16  -5   1   11.27    2.04
 -16  -5  -1   11.87    1.14
  16  -5   1   12.10    1.22
 -16  -5  -1   13.27    2.28
 -16  -5  -1   12.93    1.14
 -16   5  -1   12.15    1.12
  17  -5   1    9.32    2.14
  17   5   1   14.76    2.41
  17   5   1   13.32    1.19
  17  -5   1   11.36    1.13
  17  -5   1    9.29    1.88
 -17  -5  -1   13.04    1.21
  17  -5   1   13.85    1.31
 -17  -5  -1   11.99    2.40
 -17   5  -1   12.40    1.19
 -17  -5  -1   13.58    1.25
  18   5   1  327.87   15.24
  18  -5   1  330.29   15.37
  18   5   1  343.64   12.81
  18  -5   1  325.78   12.77
  18  -5   1  301.19   14.59
  18  -5   1  348.13   12.91
 -18   5  -1  334.59   12.68
 -18  -5  -1  341.27   12.69
 -18  -5  -1  344.38   12.66
 -18  -5  -1  340.29   15.32
 -19  -5  -1  190.98    7.78
  19  -5   1  209.50    8.03
  19   5   1  197.17    7.98
 -19  -5  -1  200.30    7.89
  19   5   1  200.73    7.96
 -19   5  -1  208.68    7.94
  19   5   1  181.61   10.13
  19  -5   1  193.09   10.39
 -19  -5  -1  210.80   10.55
  19  -5   1  198.54    8.06
  20  -5   1  251.40    9.73
  20   5   1  250.18    9.72
 -20  -5  -1  252.71    9.67
  20   5   1  253.43    9.67
 -20   5  -1  238.06    9.58
 -20  -5  -1  248.81    9.62
  20   5   1  231.63   12.10
  20  -5   1  231.77   12.21
 -20  -5  -1  258.55   12.47
  20  -5   1  247.45    9.78
  21  -5   1   37.73    2.15
  21   5   1   32.61    2.08
 -21  -5  -1   31.55    2.05
  21   5   1   31.45    1.97
 -21  -5  -1   35.17    2.08
 -21   5  -1   35.64    2.13
  21   5   1   31.30    3.62
  21  -5   1   25.52    3.43
 -21  -5  -1   28.53    3.60
  21  -5   1   37.56    2.19
 -22  -5  -1   44.12    2.45
  22   5   1   48.05    2.55
  22  -5   1   44.83    2.52
  22  -5   1   34.78    3.97
  22  -5   1   42.16    2.65
  22  -5   1   47.05    2.56
 -22  -5  -1   45.55    2.50
 -22   5  -1   44.34    2.50
  22   5   1   46.88    2.43
  23  -5   1  108.75    4.82
  23   5   1  109.62    4.83
  23  -5   1  108.70    4.99
 -23  -5  -1  108.97    4.76
 -23   5  -1  107.40    4.76
  23   5   1  115.54    4.73
 -23  -5  -1  110.41    4.70
 -24   5  -1    6.32    1.14
 -24  -5  -1    7.66    1.18
  24   5   1    6.42    0.90
 -24  -5  -1    5.47    0.94
  24  -5   1    6.34    1.20
  24   5   1    6.61    1.04
  24  -5   1    6.78    1.04
  25   5   1   15.88    1.33
  25  -5   1   15.20    1.33
  25  -5   1   19.05    1.54
 -25   5  -1   15.71    1.42
 -25  -5  -1   15.67    1.39
 -25  -5  -1   15.17    1.21
  26  -5   1    2.49    0.91
  26  -5   1    2.43    0.75
  26   5   1    1.55    0.70
  27  -5   1   35.26    1.93
  27   5   1   30.91    1.76
  27  -5   1   33.60    1.79
  28  -5   1   18.17    1.21
  28   5   1   14.84    1.04
  29   5   1    0.91    0.37
  29  -5   1    0.83    0.46
  29  -6  -1   -0.05    0.51
  28  -6  -1   31.39    1.58
  28  -6  -1   35.77    1.87
  27  -6  -1    7.45    0.84
  26  -6  -1   24.46    1.59
  25   6  -1   50.13    2.54
 -25  -6   1   55.41    2.59
  25  -6  -1   59.50    2.82
  24  -6  -1   38.87    2.07
  24   6  -1   38.91    2.10
 -24  -6   1   40.84    2.19
  24  -6  -1   40.07    2.34
  23   6  -1   54.35    2.73
  23  -6  -1   56.31    2.72
 -23  -6   1   54.52    2.80
  23  -6  -1   57.82    3.00
  22   6  -1    0.39    0.66
  22  -6  -1    0.61    0.65
  22  -6  -1    0.61    0.92
 -22  -6   1    1.15    0.96
  21  -6  -1    1.00    0.69
  21   6  -1    1.42    0.71
 -21  -6   1   -0.39    1.61
  21  -6  -1    0.64    0.94
 -21  -6   1    1.02    0.93
  20  -6  -1  224.42    8.75
  20   6  -1  220.07    8.75
 -20  -6   1  220.40   11.45
  20  -6  -1  199.16   11.26
  20  -6  -1  234.57    9.16
 -20  -6   1  232.51    8.92
  19   6  -1  118.24    5.05
  19  -6  -1  123.08    5.07
  19  -6  -1  114.53    7.52
 -19  -6   1  119.40    7.49
  19  -6  -1  121.01    5.43
 -19  -6   1  122.26    5.22
  18  -6  -1  323.52   12.61
  18  -6  -1  343.54   15.86
 -18  -6   1  328.98   15.27
 -18  -6   1  330.98   12.80
  18  -6  -1  349.74   13.07
 -18  -6   1  347.86   12.88
 -17  -6   1   28.10    1.84
  17  -6  -1   28.91    1.69
  17  -6  -1   24.75    3.38
 -17  -6   1   21.69    3.05
 -17  -6   1   31.43    2.05
 -17  -6   1   26.92    1.77
 -17  -6   1   34.50    2.03
  17  -6  -1   30.07    2.07
  16  -6  -1   10.94    0.97
  16  -6  -1   10.17    2.29
 -16  -6   1   12.14    2.36
 -16  -6   1   10.33    1.29
 -16  -6   1   10.03    1.15
 -16  -6   1   11.97    1.27
 -16  -6   1   11.69    1.12
  16  -6  -1   10.91    1.34
  15  -6  -1    0.31    0.48
 -15  -6   1   -0.87    0.90
 -15  -6   1    0.22    0.76
  15  -6  -1    1.52    1.75
 -15  -6   1    0.41    0.81
  15  -6  -1    0.29    0.77
 -15  -6   1   -0.30    1.42
  14  -6  -1   21.27    1.25
  14  -6  -1   20.14    1.28
 -14  -6   1   21.66    1.50
  14  -6  -1   20.59    3.06
 -14  -6   1   22.96    2.71
 -14  -6   1   22.81    1.61
 -14  -6   1   23.43    1.60
  14  -6  -1   18.30    1.59
  14  -6  -1   22.79    1.59
  13  -6  -1   -0.24    0.46
  13  -6  -1    0.27    0.50
 -13  -6   1    1.02    1.37
  13  -6  -1   -0.35    1.59
  13  -6  -1    0.52    0.78
  13  -6  -1    0.88    0.65
 -13  -6   1   -0.33    0.71
 -13  -6   1   -0.38    0.69
  12   6  -1   30.60    2.56
  12  -6  -1   31.49    3.46
 -12  -6   1   31.09    1.81
 -12  -6   1   32.49    1.86
  12  -6  -1   31.99    1.89
  12  -6  -1   30.97    1.93
 -12  -6   1   33.61    2.97
 -11  -6   1  205.55    7.99
  11  -6  -1  209.25    9.06
  11   6  -1  206.27    9.05
  11  -6  -1  208.79    8.16
  11  -6  -1  207.39    8.11
 -11  -6   1  224.82    9.64
  11  -6  -1  201.98   10.37
 -10  -6   1  118.11    4.81
  10   6  -1  117.65    5.63
  10  -6  -1  112.28    5.55
 -10  -6   1  125.25    6.15
  10  -6  -1  121.51    4.96
  10  -6  -1  118.95    4.92
  10  -6  -1  118.84    6.95
   9  -6  -1  651.84   24.17
   9   6  -1  612.81   24.13
  -9  -6   1  692.11   24.82
   8  -6  -1   70.83    3.47
   8   6  -1   65.10    3.43
  -8  -6   1   74.33    3.99
   7   6  -1   92.41    4.20
  -7  -6   1   97.87    4.76
  -6  -6   1  246.54    9.30
   6  -6  -1  253.07   10.58
  -5  -6   1    2.23    0.51
  -5  -6   1    3.57    0.89
   5  -6  -1    3.57    1.69
  -5  -6   1    2.55    0.38
  -4  -6   1  888.01   32.38
   4  -6  -1  905.23   33.82
  -3  -6   1  804.01   29.25
   3  -6  -1  828.64   30.78
   2  -6  -1  139.97    6.86
   1  -6  -1    2.61    1.40
   0  -6   1  331.93   13.65
   0  -6  -1  327.01   13.54
   1  -6   1   61.82    3.98
  -1  -6  -1   65.20    3.85
  -1  -6  -1   58.57    3.20
   2  -6   1    2.70    1.52
  -2  -6  -1    2.93    1.20
  -2  -6  -1    1.59    0.82
  -3  -6  -1   30.33    2.45
  -3  -6  -1   27.83    2.03
  -4  -6  -1    2.10    0.86
  -4  -6  -1    1.59    0.88
   5  -6   1  124.23    5.11
   5  -6   1  139.59    6.90
  -5  -6  -1  141.66    5.94
   6  -6   1  672.80   25.10
  -6  -6  -1  706.88   25.81
   6  -6   1  718.13   26.86
   7  -6   1  225.15    9.04
  -7  -6  -1  225.56    9.59
   7  -6   1  241.05   10.59
   8  -6   1  102.27    4.75
   8   6   1   98.03    4.68
  -8  -6  -1  107.55    5.25
   8  -6   1  101.80    5.88
   9  -6   1  202.86    8.38
   9   6   1  207.66    8.35
  -9  -6  -1  210.36    8.83
  -9  -6  -1  183.91    7.48
   9  -6   1  199.17    9.51
  10  -6   1   69.71    4.67
  10  -6   1   65.22    2.93
 -10  -6  -1   72.72    4.14
  10   6   1   63.48    3.65
  10  -6   1   66.44    3.73
 -10  -6  -1   62.69    2.85
 -10  -6  -1   58.31    2.84
 -11  -6  -1  102.50    5.67
  11   6   1  100.93    5.35
  11  -6   1  110.52    5.51
  11  -6   1  102.79    6.25
 -11  -6  -1  104.70    4.35
 -11  -6  -1  106.39    4.39
 -12  -6  -1  136.04    5.75
 -12  -6  -1  144.40    5.77
  12  -6   1  145.43    7.89
  12  -6   1  144.44    5.65
  12  -6   1  148.72    5.66
  12  -6   1  146.11    5.90
 -12  -6  -1  153.61    7.41
  12   6   1  131.16    6.90
  12  -6   1  147.89    7.13
 -13  -6  -1  181.25    7.34
  13  -6   1  195.84    9.69
  13  -6   1  190.85    7.23
  13  -6   1  194.09    7.23
  13  -6   1  186.87    7.47
 -13  -6  -1  195.10    9.15
  13  -6   1  177.29    8.78
  13   6   1  172.69    8.69
 -14  -6  -1    7.16    0.99
  14  -6   1    8.75    1.98
  14   6   1    6.85    1.51
  14  -6   1    6.72    1.56
  14  -6   1    9.76    1.11
 -14  -6  -1   10.07    1.99
  14  -6   1    9.45    0.85
  14  -6   1    8.76    0.88
 -15  -6  -1   82.80    3.66
  15  -6   1   93.40    5.83
  15   6   1   79.79    5.12
  15  -6   1   81.96    3.79
 -15  -6  -1   80.15    5.30
  15  -6   1   79.31    3.45
  15  -6   1   84.42    3.55
 -16  -6  -1   23.13    1.50
  16  -6   1   22.20    1.39
  16  -6   1   22.78    1.51
  16  -6   1   18.42    2.74
 -16  -6  -1   26.46    1.72
  16  -6   1   25.26    1.77
 -16  -6  -1   28.55    3.18
  16  -6   1   18.49    2.50
  16   6   1   23.48    2.76
  17  -6   1   23.83    2.92
  17  -6   1   28.69    1.71
  17  -6   1   28.42    3.17
 -17  -6  -1   26.23    1.73
  17  -6   1   27.61    1.92
 -17  -6  -1   22.30    2.93
 -17  -6  -1   25.74    1.65
  18  -6   1  221.32   10.92
  18  -6   1  214.26    8.48
  18  -6   1  190.98   10.46
  18  -6   1  220.67    8.69
  18  -6   1  214.22    8.81
 -18  -6  -1  217.84    8.38
 -18   6  -1  212.50    8.38
 -18  -6  -1  222.73    8.49
 -18  -6  -1  228.52   11.11
 -19  -6  -1   81.37    3.82
  19   6   1   84.85    3.86
  19  -6   1   91.42    3.91
 -19  -6  -1   84.45    6.01
  19  -6   1   81.76    5.83
 -19  -6  -1   80.36    3.75
 -19   6  -1   88.70    3.83
  19  -6   1   91.29    4.11
  19  -6   1   83.37    4.17
  20   6   1   32.76    1.91
  20  -6   1   29.63    1.87
 -20  -6  -1   30.60    3.60
 -20  -6  -1   31.13    1.87
 -20   6  -1   31.06    1.90
  20  -6   1   29.75    2.21
  20  -6   1   27.41    2.00
 -20  -6  -1   32.09    2.04
  21   6   1   16.66    1.35
  21  -6   1   17.34    1.34
 -21  -6  -1   11.93    2.46
 -21   6  -1   17.41    1.41
 -21  -6  -1   17.76    1.39
  21  -6   1   17.37    1.51
  21  -6   1   16.60    1.68
 -21  -6  -1   13.42    1.43
  22  -6   1   50.10    2.79
 -22  -6  -1   43.96    2.36
 -22   6  -1   43.71    2.40
  22  -6   1   45.43    2.40
  22   6   1   41.56    2.36
 -22  -6  -1   47.60    2.53
  23  -6   1   59.30    3.22
 -23   6  -1   62.86    2.98
 -23  -6  -1   60.72    2.92
  23  -6   1   62.95    3.01
  23   6   1   65.16    3.03
 -23  -6  -1   63.87    3.06
  24  -6   1   25.07    1.86
  24  -6   1   28.73    1.63
  24   6   1   22.55    1.55
 -24  -6  -1   22.90    1.60
  25  -6   1   24.63    1.73
  25   6   1   19.89    1.38
 -25  -6  -1   21.13    1.41
  26  -6   1    3.64    0.89
 -26  -6  -1    1.02    0.61
  27  -6   1   16.75    1.24
  28  -6   1    0.94    0.57
  29  -6   1   15.25    1.04
  28  -7  -1    4.12    0.69
  27  -7  -1    1.86    0.60
  27  -7  -1    1.06    0.71
  26  -7  -1   24.60    1.52
  26  -7  -1   24.33    1.66
 -25  -7   1   23.19    1.46
  25  -7  -1   20.40    1.52
 -24  -7   1    3.38    0.92
  24  -7  -1    4.25    0.95
 -23  -7   1    4.31    1.02
  23  -7  -1    4.43    1.07
 -22  -7   1    2.62    1.07
  22  -7  -1    2.79    1.05
 -21  -7   1   27.94    1.94
  21  -7  -1   27.47    2.03
 -20  -7   1   21.68    1.76
  20  -7  -1   22.22    1.87
  19  -7  -1   16.84    1.68
 -19  -7   1   18.43    1.62
  19  -7  -1   18.71    2.96
 -19  -7   1   16.32    2.81
  18  -7  -1   24.19    1.90
 -18  -7   1   21.91    1.78
  18  -7  -1   21.29    3.18
 -18  -7   1   19.49    2.92
 -17  -7   1    0.68    1.71
  17  -7  -1   -0.43    1.67
  17  -7  -1    0.77    1.04
 -17  -7   1    0.72    1.02
 -17  -7   1    0.73    0.96
  17  -7  -1    0.99    0.66
  16  -7  -1  316.42   11.78
  16  -7  -1  312.87   11.79
 -16  -7   1  320.52   12.04
  16  -7  -1  297.04   15.01
  16  -7  -1  312.04   12.32
 -16  -7   1  325.05   12.14
 -16  -7   1  313.04   12.16
 -16  -7   1  312.78   14.36
  15  -7  -1   96.16    4.13
  15  -7  -1   99.99    4.11
 -15  -7   1   94.62    4.31
  15  -7  -1  100.67    6.91
  15  -7  -1   99.18    4.59
 -15  -7   1  102.67    4.47
 -15  -7   1  102.18    4.49
 -15  -7   1   91.73    6.04
  14  -7  -1   50.80    2.41
  14  -7  -1   48.63    2.33
 -14  -7   1   48.84    2.56
  14  -7  -1   58.50    4.89
  14  -7  -1   49.49    2.75
 -14  -7   1   51.71    2.68
 -14  -7   1   45.32    2.62
 -14  -7   1   47.56    3.92
  13  -7  -1    0.06    0.54
  13  -7  -1   -0.43    0.53
 -13  -7   1    1.08    1.39
  13  -7  -1   -0.40    1.70
  13  -7  -1    0.10    0.80
 -13  -7   1   -0.15    0.82
 -13  -7   1   -0.24    0.81
 -13  -7   1   -0.17    0.77
 -12  -7   1   67.99    3.13
  12  -7  -1   72.64    5.55
  12  -7  -1   67.57    2.94
  12  -7  -1   65.62    3.01
  12  -7  -1   65.33    3.29
 -12  -7   1   69.27    3.25
 -12  -7   1   66.12    4.46
 -11  -7   1   22.91    1.59
  11  -7  -1   28.86    3.52
  11  -7  -1   24.80    1.47
  11  -7  -1   26.17    1.74
 -11  -7   1   23.70    1.63
 -11  -7   1   23.43    2.49
  10  -7  -1   25.26    1.64
  10  -7  -1   24.69    3.10
 -10  -7   1   21.12    2.32
  -9  -7   1    3.92    1.26
  -9  -7   1    5.37    0.84
  -9  -7   1    4.98    0.77
  -8  -7   1   13.56    1.07
  -8  -7   1   16.08    1.19
  -8  -7   1   13.92    1.74
   7  -7  -1  228.27    8.92
  -7  -7   1  239.84    9.76
   7  -7  -1  253.23   11.33
  -7  -7   1  230.11    8.76
  -7  -7   1  230.94    8.80
  -6  -7   1    0.99    0.79
   6  -7  -1    0.56    1.53
  -5  -7   1  189.97    7.84
   5  -7  -1  198.33    9.50
  -4  -7   1    0.24    0.57
   4  -7  -1   -0.25    1.52
   3  -7  -1   40.81    3.42
   2  -7  -1   36.91    3.20
   1  -7  -1  773.11   29.68
   0  -7  -1  207.57    7.89
   0  -7  -1  218.42    9.67
  -1  -7  -1   11.54    1.03
  -1  -7  -1   10.35    1.85
   1  -7   1   10.79    2.04
   2  -7   1    0.94    1.47
  -2  -7  -1   -1.06    1.17
  -2  -7  -1    0.49    0.64
  -2  -7  -1    0.41    0.63
  -3  -7  -1    4.01    0.93
  -3  -7  -1    4.21    0.91
  -4  -7  -1  196.70    8.26
  -4  -7  -1  194.32    8.08
  -5  -7  -1   26.87    2.12
  -5  -7  -1   33.33    2.26
   6  -7   1   24.94    2.91
  -6  -7  -1   23.90    2.05
  -6  -7  -1   26.93    1.55
  -6  -7  -1   26.16    2.09
   7  -7   1  340.71   12.73
   7  -7   1  334.82   12.69
  -7  -7  -1  355.17   13.77
   7  -7   1  352.56   15.01
   8  -7   1    0.88    1.45
  -8  -7  -1    1.43    0.64
   8  -7   1    0.41    0.58
   8  -7   1    0.72    0.57
   8  -7   1    1.57    0.58
  -8  -7  -1   -0.17    1.02
   9  -7   1    3.69    1.60
  -9  -7  -1    6.75    0.96
  -9  -7  -1    7.52    0.88
   9  -7   1    4.97    0.82
   9  -7   1    6.05    0.88
   9  -7   1    6.06    0.75
  -9  -7  -1    7.45    1.57
  10  -7   1    3.86    1.61
 -10  -7  -1    2.09    0.80
 -10  -7  -1    3.64    0.79
  10  -7   1    4.42    0.85
  10  -7   1    3.27    0.79
  10  -7   1    2.78    0.61
  10  -7   1    2.39    0.61
 -10  -7  -1    3.75    1.31
  11  -7   1   11.40    2.21
 -11  -7  -1    8.82    1.05
 -11  -7  -1    8.72    1.04
  11  -7   1    9.55    1.09
  11  -7   1    8.86    0.88
  11  -7   1    8.60    0.89
 -11  -7  -1    9.77    1.72
  12  -7   1   -0.35    1.45
 -12  -7  -1    2.72    0.85
 -12  -7  -1    1.79    0.81
  12  -7   1    2.43    0.84
  12  -7   1    2.07    0.65
  12  -7   1    1.91    0.63
 -12  -7  -1    0.98    1.21
  13  -7   1  152.47    8.85
 -13  -7  -1  161.33    6.58
  13  -7   1  158.92    6.66
  13  -7   1  170.75    6.45
  13  -7   1  161.73    6.43
 -13  -7  -1  164.87    8.29
  14  -7   1   18.30    2.74
 -14  -7  -1   16.20    1.43
  14  -7   1   16.07    1.46
 -14  -7  -1   13.34    2.30
  14  -7   1   19.41    1.33
  14  -7   1   18.65    1.26
  15  -7   1    8.16    2.11
 -15  -7  -1    8.50    2.02
  15  -7   1    9.05    1.20
 -15  -7  -1    8.69    1.13
  15  -7   1    7.62    0.89
  15  -7   1    8.18    0.98
  16  -7   1   29.63    3.42
 -16  -7  -1   35.38    2.07
  16  -7   1   32.90    2.18
  16  -7   1   35.69    2.31
 -16  -7  -1   30.17    3.39
  16  -7   1   34.29    1.85
  16  -7   1   31.49    1.88
  17  -7   1    2.55    1.43
 -17  -7  -1    7.77    2.03
  17  -7   1    7.14    1.22
  17  -7   1    5.00    1.23
 -17  -7  -1    5.92    1.12
  17  -7   1    5.74    0.82
  18  -7   1   53.63    4.70
 -18  -7  -1   66.55    3.19
 -18  -7  -1   62.40    5.01
  18  -7   1   66.34    2.91
  18  -7   1   62.10    3.30
  18  -7   1   63.00    3.42
 -19  -7  -1  158.13    6.42
 -19  -7  -1  160.95    6.58
 -19  -7  -1  140.00    8.55
  19  -7   1  156.25    6.75
  19  -7   1  156.15    6.62
  20  -7   1   91.12    4.57
 -20  -7  -1   96.00    4.27
 -20  -7  -1  104.16    4.49
  21  -7   1    0.65    1.04
 -21  -7  -1    1.29    0.99
  22  -7   1   68.59    3.56
 -22  -7  -1   70.91    3.37
  23  -7   1   32.35    2.17
 -23  -7  -1   32.87    1.99
  24  -7   1    6.25    1.10
 -24  -7  -1    8.35    1.07
  25  -7   1   52.68    2.59
 -25  -7  -1   45.74    2.30
  26  -7   1    0.66    0.73
 -26  -7  -1   -0.66    0.60
  27  -7   1    1.24    0.63
  27  -7   1    2.52    0.71
  28  -7   1    1.42    0.48
  28  -7   1    1.05    0.55
  27  -8  -1    4.21    0.69
  26  -8  -1   13.04    1.01
  26  -8  -1   13.03    1.13
 -25  -8   1   71.53    3.21
  25  -8  -1   79.75    3.37
  25  -8  -1   74.44    3.45
 -24  -8   1    3.80    0.84
  24  -8  -1    2.77    0.86
  24  -8  -1    3.40    0.99
 -23  -8   1    5.53    1.06
  23  -8  -1    6.96    1.11
  23  -8  -1    5.82    1.24
  22  -8  -1    1.03    0.95
 -22  -8   1    1.57    0.95
  21  -8  -1   11.63    1.39
 -21  -8   1   11.08    1.38
  20  -8  -1    0.85    0.99
 -20  -8   1    1.24    1.10
  19  -8  -1    9.19    1.39
 -19  -8   1    8.41    1.37
  18  -8  -1   -0.45    1.06
 -18  -8   1    0.84    1.15
  18  -8  -1    0.44    1.71
 -17  -8   1  413.87   14.81
  17  -8  -1  385.27   18.20
  17  -8  -1  381.73   14.50
  17  -8  -1  392.82   14.52
  17  -8  -1  387.62   15.08
 -17  -8   1  404.85   14.91
 -17  -8   1  356.14   16.96
 -16  -8   1   46.18    2.49
  16  -8  -1   38.44    4.37
  16  -8  -1   43.37    2.20
  16  -8  -1   41.52    2.16
  16  -8  -1   41.71    2.65
 -16  -8   1   43.88    2.58
 -15  -8   1  130.05    5.28
  15  -8  -1  113.68    7.90
  15  -8  -1  120.58    5.05
  15  -8  -1  120.57    4.99
  15  -8  -1  117.47    5.48
 -15  -8   1  121.96    7.16
 -15  -8   1  126.97    5.37
  14  -8  -1    1.35    1.84
  14  -8  -1   -0.07    0.61
  14  -8  -1    0.06    0.63
  14  -8  -1    1.51    1.06
 -14  -8   1   -0.08    0.95
 -14  -8   1   -0.27    1.00
 -14  -8   1   -0.29    1.42
 -13  -8   1   13.85    1.32
  13  -8  -1   13.25    2.81
 -13  -8   1   10.12    1.98
  13  -8  -1   13.09    1.09
  13  -8  -1   11.11    1.09
  13  -8  -1   12.24    1.38
 -13  -8   1   10.76    1.27
 -12  -8   1    9.40    1.87
  12  -8  -1   12.53    1.36
  12  -8  -1   11.39    1.04
  12  -8  -1   13.29    1.15
  12  -8  -1    9.43    2.59
 -11  -8   1    0.70    1.15
  11  -8  -1   -0.41    1.76
  11  -8  -1    0.27    0.62
 -11  -8   1   -0.08    0.88
 -10  -8   1  414.84   16.97
 -10  -8   1  416.29   15.68
  10  -8  -1  424.99   15.81
  -9  -8   1   12.99    1.12
  -9  -8   1   12.62    1.15
   9  -8  -1   12.36    1.28
  -9  -8   1   10.94    1.66
  -9  -8   1   13.57    1.23
  -8  -8   1   87.02    3.86
  -8  -8   1   91.50    3.85
   8  -8  -1   91.38    4.03
   8  -8  -1   94.38    4.05
  -8  -8   1   82.09    4.61
  -8  -8   1   83.77    3.89
   7  -8  -1  320.77   14.84
   7  -8  -1  325.93   12.30
   7  -8  -1  315.34   12.29
  -7  -8   1  325.17   12.21
  -7  -8   1  324.91   12.11
  -7  -8   1  330.94   12.16
   6  -8  -1  145.97    8.09
   6  -8  -1  146.89    5.91
   6  -8  -1  142.53    5.90
   6  -8  -1  149.20    5.73
  -6  -8   1  140.17    5.70
  -6  -8   1  141.99    5.75
   5  -8  -1  134.04    5.45
   5  -8  -1  130.72    5.41
   5  -8  -1  136.95    7.56
  -5  -8   1  128.99    5.28
  -5  -8   1  131.92    5.24
   4  -8  -1   38.16    2.09
   4  -8  -1   38.03    2.05
   4  -8  -1   36.69    3.59
  -4  -8   1   39.90    1.94
  -4  -8   1   37.33    1.92
  -4  -8   1   39.53    1.96
   3  -8  -1  385.64   15.86
   3  -8  -1  364.30   13.50
   3  -8  -1  354.52   13.50
   2  -8  -1  124.15    6.81
   2  -8  -1  116.56    4.90
   2  -8  -1  122.26    4.95
   2  -8  -1  119.56    4.95
   1  -8  -1  289.33   12.44
   1  -8  -1  264.41   10.25
   1  -8  -1  275.12   10.30
   0  -8  -1  137.73    5.39
   0  -8  -1  129.69    5.32
   0  -8  -1  146.86    7.32
   0  -8  -1  127.37    5.24
  -1  -8  -1  397.45   14.36
  -1  -8  -1  384.25   14.31
  -1  -8  -1  375.33   14.23
  -1  -8  -1  410.78   16.45
  -2  -8  -1  192.88    7.54
  -2  -8  -1  191.84    7.49
  -3  -8  -1   65.94    2.90
   3  -8   1   67.45    4.64
  -3  -8  -1   58.28    2.80
  -4  -8  -1  143.18    6.30
   4  -8   1  150.63    5.90
  -4  -8  -1  148.42    5.88
  -4  -8  -1  147.41    6.52
  -4  -8  -1  152.39    5.92
   4  -8   1  144.75    5.87
  -5  -8  -1   13.02    1.44
   5  -8   1   14.40    1.12
  -5  -8  -1   12.86    1.13
  -5  -8  -1   14.00    1.17
  -5  -8  -1   13.78    1.46
   5  -8   1   13.66    1.07
   5  -8   1   16.49    1.17
   6  -8   1   89.40    3.94
   6  -8   1   91.75    3.93
   6  -8   1   93.41    3.90
   6  -8   1   91.43    3.95
  -6  -8  -1   93.17    3.96
  -6  -8  -1   91.01    3.93
  -6  -8  -1   94.55    4.69
  -6  -8  -1   88.13    4.57
   7  -8   1   20.55    1.39
  -7  -8  -1   22.83    1.54
   7  -8   1   24.52    1.52
   7  -8   1   17.43    2.73
   7  -8   1   23.28    1.51
   7  -8   1   22.26    1.49
  -7  -8  -1   22.01    2.08
   8  -8   1  103.84    6.85
  -8  -8  -1  120.21    5.85
   8  -8   1  112.44    4.83
   8  -8   1  117.06    4.83
   8  -8   1  115.34    4.86
   8  -8   1  111.70    4.70
  -9  -8  -1  370.49   14.24
   9  -8   1  398.28   14.23
   9  -8   1  389.03   17.14
   9  -8   1  382.25   14.41
   9  -8   1  370.22   14.32
  -9  -8  -1  401.07   15.68
 -10  -8  -1   62.95    3.04
 -10  -8  -1   63.69    3.07
  10  -8   1   65.68    2.92
  10  -8   1   61.40    2.95
  10  -8   1   67.16    5.17
  10  -8   1   67.02    3.20
  10  -8   1   59.73    3.07
 -10  -8  -1   69.14    4.30
 -11  -8  -1    7.25    1.08
 -11  -8  -1    8.83    1.15
  11  -8   1    8.05    0.90
  11  -8   1    8.19    0.93
  11  -8   1    4.21    1.78
  11  -8   1    7.55    1.10
  11  -8   1    7.62    1.03
 -11  -8  -1    7.37    1.60
 -12  -8  -1  140.92    5.71
 -12  -8  -1  127.19    5.64
  12  -8   1  132.30    5.53
  12  -8   1  144.78    5.54
  12  -8   1  139.58    8.31
  12  -8   1  134.58    5.85
 -12  -8  -1  129.58    7.12
 -13  -8  -1   17.97    1.56
  13  -8   1   22.13    1.47
  13  -8   1   20.15    1.42
  13  -8   1   18.05    2.93
  13  -8   1   20.24    1.69
 -13  -8  -1   21.30    2.63
  14  -8   1  237.19   11.79
  14  -8   1  218.07    8.57
  14  -8   1  225.34    8.58
 -14  -8  -1  211.01   10.53
 -14  -8  -1  220.86    8.74
  15  -8   1   15.36    2.71
  15  -8   1   12.55    1.13
  15  -8   1   11.96    1.20
 -15  -8  -1   11.47    1.41
  15  -8   1   13.49    1.41
 -16  -8  -1   16.77    1.54
  16  -8   1   21.19    1.40
  16  -8   1   17.61    1.41
  16  -8   1   12.73    2.51
  16  -8   1   18.70    1.65
 -16  -8  -1   17.26    2.68
 -17  -8  -1   62.19    3.11
  17  -8   1   52.82    4.78
  17  -8   1   62.66    2.88
  17  -8   1   62.06    3.27
 -17  -8  -1   54.56    4.64
 -18  -8  -1   45.30    2.75
 -18  -8  -1   48.32    2.63
  18  -8   1   48.29    2.37
 -18  -8  -1   47.55    4.30
  18  -8   1   50.46    2.94
  19  -8   1   78.00    3.92
  19  -8   1   74.26    3.29
 -19  -8  -1   75.87    3.72
 -19  -8  -1   77.33    3.59
  20  -8   1   16.68    1.68
 -20  -8  -1   14.44    1.54
  21  -8   1   17.76    1.72
 -21  -8  -1   16.01    1.53
  22  -8   1   38.03    2.38
 -22  -8  -1   38.48    2.23
  23  -8   1   21.67    1.70
 -23  -8  -1   25.75    1.68
  24  -8   1    0.39    0.79
  24  -8   1    0.24    0.81
 -24  -8  -1   -0.54    0.76
  25  -8   1   19.31    1.38
  25  -8   1   19.30    1.40
 -25  -8  -1   17.25    1.24
  26  -8   1   11.51    0.99
  26  -8   1   10.90    1.01
 -26  -8  -1   10.07    0.84
  27  -8   1   14.34    0.96
  27  -8   1   13.07    0.96
  25  -9  -1   39.32    1.95
 -24  -9   1   14.16    1.17
  24  -9  -1   14.44    1.21
 -23  -9   1   19.81    1.45
  23  -9  -1   20.22    1.50
 -22  -9   1   23.97    1.69
  22  -9  -1   24.10    1.72
 -21  -9   1  156.22    6.47
  21  -9  -1  163.39    6.65
 -20  -9   1   31.67    2.07
  20  -9  -1   31.70    2.17
 -19  -9   1  129.74    5.62
  19  -9  -1  134.21    5.83
 -18  -9   1   10.44    1.43
  18  -9  -1    8.86    0.93
  18  -9  -1   11.54    1.47
 -17  -9   1  132.70    5.64
  17  -9  -1  130.57    5.80
  17  -9  -1  128.54    5.25
  17  -9  -1  127.16    5.24
  16  -9  -1   99.15    4.17
  16  -9  -1   99.44    4.20
  16  -9  -1   98.87    7.21
 -16  -9   1   96.32    4.42
 -16  -9   1   95.65    4.50
  16  -9  -1   94.35    4.65
  16  -9  -1   99.26    4.78
  15  -9  -1    6.24    2.28
  15  -9  -1   12.37    1.61
 -15  -9   1   11.57    1.38
  15  -9  -1    9.75    1.49
  15  -9  -1   11.10    1.12
  15  -9  -1    9.89    1.07
  14  -9  -1   44.47    2.32
  14  -9  -1   43.48    2.24
  14  -9  -1   42.83    4.69
 -14  -9   1   47.15    2.55
  14  -9  -1   39.60    2.65
  14  -9  -1   40.49    2.71
  13  -9  -1   98.36    7.51
  13  -9  -1  122.69    5.31
 -13  -9   1  106.38    4.99
  13  -9  -1  111.26    5.15
  13  -9  -1  118.65    4.84
  13  -9  -1  112.42    4.72
 -12  -9   1   80.78    3.78
  12  -9  -1   78.34    3.89
  12  -9  -1   76.14    3.53
  12  -9  -1   77.94    3.43
 -11  -9   1    5.39    1.17
 -11  -9   1    6.33    1.09
  11  -9  -1    4.58    1.09
  11  -9  -1    5.49    2.40
  11  -9  -1    5.51    0.90
  10  -9  -1    0.10    0.92
 -10  -9   1   -0.17    0.98
 -10  -9   1    0.16    0.87
  10  -9  -1    0.52    0.68
  -9  -9   1    1.40    0.93
  -9  -9   1    0.84    0.84
   9  -9  -1    2.10    0.95
   9  -9  -1    1.17    0.81
  -8  -9   1   26.06    1.77
  -8  -9   1   26.44    1.71
  -8  -9   1   28.45    1.80
   8  -9  -1   26.70    3.48
   8  -9  -1   25.61    1.79
   8  -9  -1   26.05    1.84
  -7  -9   1  412.39   15.62
  -7  -9   1  421.36   15.67
  -7  -9   1  432.99   15.73
   7  -9  -1  424.05   18.87
   7  -9  -1  427.96   15.86
   7  -9  -1  417.27   15.85
  -6  -9   1   54.38    2.69
  -6  -9   1   55.32    2.63
   6  -9  -1   48.41    4.51
  -6  -9   1   51.91    2.66
   6  -9  -1   55.68    2.80
   6  -9  -1   56.35    2.84
  -5  -9   1  149.88    5.98
  -5  -9   1  148.68    6.03
   5  -9  -1  156.01    8.62
   5  -9  -1  151.69    6.01
  -5  -9   1  150.39    5.96
  -5  -9   1  153.73    6.04
   5  -9  -1  148.11    6.16
   5  -9  -1  144.83    6.17
  -4  -9   1   38.11    1.94
  -4  -9   1   40.91    2.08
  -4  -9   1   43.13    2.14
   4  -9  -1   40.84    3.89
  -4  -9   1   41.18    2.09
   4  -9  -1   39.87    2.25
   4  -9  -1   39.12    2.19
   4  -9  -1   37.69    2.20
  -4  -9   1   42.48    2.07
   4  -9  -1   41.87    2.11
  -3  -9   1   17.97    1.16
  -3  -9   1   19.08    1.25
  -3  -9   1   17.87    1.23
  -3  -9   1   15.79    1.24
   3  -9  -1   16.63    1.24
  -3  -9   1   18.36    1.19
  -3  -9   1   16.79    1.22
   3  -9  -1   15.63    1.31
   3  -9  -1   16.40    1.33
   3  -9  -1   13.46    2.51
  -2  -9   1   86.70    3.63
  -2  -9   1   86.40    3.65
  -2  -9   1   86.44    3.64
  -2  -9   1   86.35    3.65
   2  -9  -1   80.73    3.69
   2  -9  -1   93.01    5.89
   2  -9  -1   91.29    3.73
  -2  -9   1   84.08    3.58
   2  -9  -1   80.24    3.75
   2  -9  -1   84.47    3.82
  -1  -9   1  105.28    4.29
   1  -9  -1  106.38    6.42
  -1  -9   1  100.78    4.24
  -1  -9   1   98.98    4.22
   1  -9  -1  102.91    4.33
   1  -9  -1  114.76    4.40
   1  -9  -1  101.59    4.40
  -1  -9   1  101.92    4.27
   1  -9  -1  101.39    4.44
   0  -9   1   89.68    3.82
   0  -9  -1   96.58    5.90
   0  -9  -1   98.65    3.92
   0  -9   1   86.23    3.71
   0  -9  -1   88.50    3.86
   0  -9   1   84.12    3.71
   0  -9   1   88.73    3.79
   0  -9  -1   88.87    3.93
   0  -9  -1   90.25    3.95
   0  -9   1   93.00    3.85
   1  -9   1  297.49   10.86
  -1  -9  -1  289.49   10.88
  -1  -9  -1  287.19   10.86
   1  -9   1  279.24   10.70
  -1  -9  -1  292.88   10.94
   1  -9   1  276.03   10.75
   1  -9   1  296.66   10.87
   2  -9   1    6.35    0.84
  -2  -9  -1    3.43    0.72
   2  -9   1    5.81    0.66
   2  -9   1    4.53    0.64
  -2  -9  -1    4.87    0.88
  -2  -9  -1    4.58    0.82
   2  -9   1    5.00    0.74
   2  -9   1    6.23    0.79
   2  -9   1    4.44    0.73
   3  -9   1    1.66    0.68
  -3  -9  -1    1.47    0.70
   3  -9   1    1.40    0.52
  -3  -9  -1    2.25    0.73
   3  -9   1    1.77    0.64
  -3  -9  -1    2.57    0.75
   3  -9   1    0.74    0.57
   3  -9   1    1.72    0.63
   4  -9   1   13.59    1.19
  -4  -9  -1   14.40    1.20
   4  -9   1   14.89    1.06
   4  -9   1   15.54    2.62
   4  -9   1   14.19    1.18
  -4  -9  -1   13.67    1.18
  -4  -9  -1   17.24    1.31
   4  -9   1   13.28    1.10
   4  -9   1   14.16    1.19
   5  -9   1   44.72    2.28
  -5  -9  -1   42.74    2.29
  -5  -9  -1   41.85    2.26
  -5  -9  -1   40.96    2.28
   5  -9   1   42.57    2.14
   5  -9   1   43.07    2.26
   6  -9   1  310.44   11.41
  -6  -9  -1  307.12   11.35
  -6  -9  -1  299.79   11.36
   6  -9   1  294.20   11.37
   6  -9   1  286.41   11.22
  -7  -9  -1    0.38    0.84
  -7  -9  -1    0.22    0.75
   7  -9   1    0.08    0.63
   7  -9   1    0.71    0.70
   7  -9   1    0.65    0.70
   7  -9   1    0.76    1.65
  -8  -9  -1  137.90    5.78
   8  -9   1  134.77    5.82
   8  -9   1  159.21    8.74
   8  -9   1  139.87    5.71
   8  -9   1  141.48    5.85
   9  -9   1   62.24    3.19
   9  -9   1   61.85    5.23
   9  -9   1   66.67    3.06
   9  -9   1   61.88    3.16
  10  -9   1   76.92    3.77
  10  -9   1   90.57    6.29
  10  -9   1   78.06    3.51
  10  -9   1   77.54    3.58
  10  -9   1   80.94    3.78
 -11  -9  -1    2.76    0.94
 -11  -9  -1    3.78    1.05
  11  -9   1    3.22    1.00
  11  -9   1    2.39    0.76
  11  -9   1    3.07    0.83
  11  -9   1    2.97    1.00
  11  -9   1    3.40    1.96
 -12  -9  -1  113.11    5.01
  12  -9   1  111.35    7.54
  12  -9   1  116.77    5.20
  12  -9   1  110.84    4.85
  12  -9   1  116.81    4.85
  12  -9   1  120.08    5.21
 -13  -9  -1    1.42    1.05
  13  -9   1    0.79    0.69
  13  -9   1    1.95    0.74
  13  -9   1    1.84    0.98
  13  -9   1    0.43    1.69
  13  -9   1    2.73    1.03
 -14  -9  -1   24.18    1.86
  14  -9   1   24.04    2.02
  14  -9   1   29.84    1.78
  14  -9   1   24.35    1.66
  14  -9   1   23.55    1.97
  14  -9   1   21.22    3.36
  15  -9   1    3.20    1.13
 -15  -9  -1    4.91    1.18
  15  -9   1    4.61    0.87
  15  -9   1    5.16    0.97
  15  -9   1    4.94    1.25
  15  -9   1    5.54    2.07
  16  -9   1  196.85   10.99
 -16  -9  -1  212.13    8.35
  16  -9   1  206.90    8.17
  16  -9   1  214.64    8.17
  16  -9   1  202.78    8.60
 -17  -9  -1   29.36    2.13
 -17  -9  -1   29.76    2.01
  17  -9   1   29.01    2.21
  17  -9   1   29.18    1.73
  18  -9   1   13.21    1.55
 -18  -9  -1   10.66    1.33
 -18  -9  -1   11.30    1.52
  18  -9   1   10.46    1.01
 -19  -9  -1    9.25    1.26
 -19  -9  -1   11.13    1.42
  19  -9   1    9.17    0.93
  19  -9   1   11.41    1.50
 -20  -9  -1  112.53    4.87
  20  -9   1  114.95    5.04
  20  -9   1  107.00    4.42
  20  -9   1  114.13    5.05
  21  -9   1    0.56    0.92
  21  -9   1    0.38    0.92
 -21  -9  -1    0.08    0.98
  22  -9   1   57.03    2.97
  22  -9   1   56.65    2.96
 -22  -9  -1   59.54    2.87
  23  -9   1   -0.08    0.79
  23  -9   1    0.61    0.73
 -23  -9  -1    0.12    0.78
  24  -9   1    7.04    0.95
  24  -9   1    7.65    0.98
 -24  -9  -1    6.79    0.91
  25  -9   1   10.57    0.94
  25  -9   1    8.67    0.89
 -25  -9  -1    7.54    0.82
  26  -9   1   48.09    2.16
  26  -9   1   47.72    2.12
 -24 -10   1    5.28    0.76
  23 -10  -1   11.18    1.05
 -23 -10   1   11.31    1.05
  22 -10  -1    0.50    0.76
  22 -10  -1    1.07    0.83
 -22 -10   1   -0.12    0.80
  21 -10  -1    0.97    0.90
  21 -10  -1    3.73    1.01
 -21 -10   1    3.98    1.00
  20 -10  -1    0.63    0.91
  20 -10  -1    0.67    1.03
 -20 -10   1    1.20    0.98
  19 -10  -1    1.46    1.07
 -19 -10   1    2.18    1.07
  19 -10  -1    1.75    1.02
  19 -10  -1    0.97    0.52
  18 -10  -1   50.22    3.01
 -18 -10   1   57.14    2.89
  18 -10  -1   51.65    2.45
  18 -10  -1   51.99    2.97
  17 -10  -1   74.71    3.88
  17 -10  -1   77.87    3.35
  17 -10  -1   75.87    3.32
  17 -10  -1   69.33    3.76
  16 -10  -1    5.69    1.33
  16 -10  -1    8.62    1.48
  16 -10  -1    8.00    0.98
  16 -10  -1    6.88    0.92
  15 -10  -1    3.47    1.22
 -15 -10   1    4.36    1.14
  15 -10  -1    4.10    1.27
  15 -10  -1    3.57    0.84
  15 -10  -1    3.78    0.81
 -14 -10   1  442.00   16.30
  14 -10  -1  428.97   16.52
  14 -10  -1  434.48   15.97
  14 -10  -1  432.52   16.06
  14 -10  -1  378.69   19.53
 -13 -10   1   35.18    2.30
  13 -10  -1   31.79    2.35
  13 -10  -1   35.06    1.96
  13 -10  -1   33.41    1.99
  13 -10  -1   37.08    4.41
  12 -10  -1   82.22    6.92
 -12 -10   1   99.04    4.37
 -12 -10   1   99.06    4.47
  12 -10  -1   96.32    4.61
  12 -10  -1   95.98    4.13
  12 -10  -1   93.72    4.24
  11 -10  -1   69.00    3.35
  11 -10  -1   80.30    6.40
 -11 -10   1   71.51    3.53
 -11 -10   1   69.64    3.40
  11 -10  -1   68.25    3.61
  11 -10  -1   69.98    3.64
 -10 -10   1    7.37    1.18
 -10 -10   1    9.60    1.29
  10 -10  -1    6.93    1.29
  10 -10  -1    8.48    1.26
  10 -10  -1    7.82    1.06
   9 -10  -1   50.74    2.59
  -9 -10   1   46.66    2.59
  -9 -10   1   51.35    2.73
   9 -10  -1   44.23    2.70
   9 -10  -1   49.79    2.82
   8 -10  -1  126.42    5.32
  -8 -10   1  126.98    5.33
   8 -10  -1  121.47    8.08
  -8 -10   1  121.25    5.32
   8 -10  -1  127.44    5.50
   8 -10  -1  123.98    5.49
  -7 -10   1  358.17   13.38
  -7 -10   1  365.48   13.42
   7 -10  -1  369.95   16.92
  -7 -10   1  338.28   13.31
  -7 -10   1  355.07   13.43
   7 -10  -1  375.27   13.63
   7 -10  -1  349.85   13.49
   7 -10  -1  349.56   13.58
  -6 -10   1  287.86   10.70
  -6 -10   1  275.59   10.63
   6 -10  -1  268.55   10.58
   6 -10  -1  286.99   13.93
  -6 -10   1  281.16   10.68
   6 -10  -1  279.48   10.86
   6 -10  -1  286.18   10.88
   6 -10  -1  274.76   10.77
  -6 -10   1  278.29   10.59
  -5 -10   1   15.98    1.11
   5 -10  -1   18.64    1.35
  -5 -10   1   16.49    1.23
  -5 -10   1   17.33    1.32
  -5 -10   1   15.58    1.35
   5 -10  -1   14.98    1.26
  -5 -10   1   15.23    1.34
   5 -10  -1   16.85    1.44
   5 -10  -1   16.94    1.47
   5 -10  -1   13.47    2.77
   4 -10  -1    5.12    0.84
  -4 -10   1    6.59    0.81
   4 -10  -1    5.57    1.00
   4 -10  -1    7.14    0.97
  -4 -10   1    6.35    0.90
  -4 -10   1    4.58    0.88
  -4 -10   1    4.93    0.92
   4 -10  -1    3.55    2.01
   4 -10  -1    5.24    1.02
  -4 -10   1    4.97    0.74
  -3 -10   1   26.29    1.59
   3 -10  -1   26.90    1.72
  -3 -10   1   27.22    1.68
  -3 -10   1   27.40    1.70
  -3 -10   1   29.27    1.66
   3 -10  -1   29.75    1.75
  -3 -10   1   29.62    1.68
   3 -10  -1   28.34    1.85
   3 -10  -1   27.58    3.45
   3 -10  -1   28.74    1.88
  -2 -10   1  192.38    7.32
   2 -10  -1  190.70   10.04
  -2 -10   1  192.98    7.29
   2 -10  -1  188.66    7.40
  -2 -10   1  188.22    7.32
   2 -10  -1  186.84    7.37
  -2 -10   1  183.41    7.30
  -2 -10   1  177.78    7.27
   2 -10  -1  184.32    7.46
   2 -10  -1  186.46    7.52
  -1 -10   1   40.91    2.07
   1 -10  -1   37.75    2.08
  -1 -10   1   43.59    2.05
  -1 -10   1   35.73    2.00
   1 -10  -1   38.43    2.12
  -1 -10   1   35.71    1.98
  -1 -10   1   38.48    2.02
   1 -10  -1   36.80    2.16
   1 -10  -1   38.54    2.21
   0 -10   1  115.02    4.66
   0 -10  -1  117.89    4.82
   0 -10  -1  109.84    4.77
   0 -10   1  112.73    4.67
   0 -10   1  111.46    4.69
   0 -10  -1  110.73    4.83
   0 -10   1  116.22    4.79
   1 -10   1   31.24    1.82
   1 -10   1   30.57    1.67
  -1 -10  -1   32.68    1.88
   1 -10   1   27.82    1.64
  -1 -10  -1   32.30    1.89
   1 -10   1   29.59    1.72
  -1 -10  -1   32.20    1.92
   1 -10   1   28.30    1.75
   2 -10   1   90.10    3.96
  -2 -10  -1   90.69    3.99
   2 -10   1   93.99    3.82
  -2 -10  -1   86.42    3.95
  -2 -10  -1   91.42    3.97
   2 -10   1   87.06    3.78
  -2 -10  -1   92.15    4.03
   2 -10   1   85.13    3.84
   2 -10   1   91.64    3.94
   3 -10   1  148.87    6.03
   3 -10   1  152.33    5.86
  -3 -10  -1  144.16    6.01
  -3 -10  -1  144.15    6.00
  -3 -10  -1  158.03    6.07
  -3 -10  -1  147.75    6.06
   3 -10   1  139.86    5.87
   3 -10   1  143.13    5.98
   4 -10   1  188.66    7.39
  -4 -10  -1  184.43    7.37
  -4 -10  -1  187.57    7.43
  -4 -10  -1  178.78    7.39
   4 -10   1  181.34    7.25
   4 -10   1  192.21    7.41
   4 -10   1  186.97    7.38
  -4 -10  -1  184.17    7.39
  -5 -10  -1  147.86    6.05
  -5 -10  -1  157.76    6.11
   5 -10   1  146.46    6.04
   5 -10   1  146.75    5.91
   5 -10   1  139.81    6.00
  -5 -10  -1  142.80    6.03
  -6 -10  -1   56.28    2.85
  -6 -10  -1   55.93    2.83
  -6 -10  -1   54.57    2.83
   6 -10   1   57.89    2.86
   6 -10   1   53.13    2.65
   6 -10   1   53.65    2.80
   7 -10   1  214.11    8.52
  -7 -10  -1  222.87    8.56
  -7 -10  -1  213.81    8.55
   7 -10   1  214.74    8.41
   7 -10   1  216.42    8.61
   7 -10   1  215.29    8.58
   7 -10   1  232.89   11.78
   8 -10   1   46.35    2.47
  -8 -10  -1   50.81    2.63
  -8 -10  -1   48.74    2.55
   8 -10   1   42.71    2.34
   8 -10   1   44.40    2.54
   8 -10   1   43.68    2.51
   8 -10   1   42.74    4.53
   9 -10   1   18.44    1.41
   9 -10   1   18.21    1.44
   9 -10   1   17.63    1.57
   9 -10   1   16.20    1.36
   9 -10   1   19.46    1.58
   9 -10   1   20.50    3.17
  -9 -10  -1   18.33    1.56
  10 -10   1    0.07    0.75
  10 -10   1    0.96    0.72
  10 -10   1   -0.62    0.72
  10 -10   1    0.51    0.91
  10 -10   1    0.59    0.85
  10 -10   1    0.45    1.72
  11 -10   1  124.91    5.46
  11 -10   1  128.32    5.53
  11 -10   1  116.99    5.17
  11 -10   1  121.95    5.17
  11 -10   1  130.36    5.27
  11 -10   1  118.97    8.08
  12 -10   1   46.74    2.78
  12 -10   1   48.89    2.51
  12 -10   1   46.15    2.46
  12 -10   1   46.52    2.72
  13 -10   1   42.51    2.37
  13 -10   1   46.68    2.41
 -13 -10  -1   49.91    2.68
  13 -10   1   40.25    2.65
  13 -10   1   50.43    2.78
  13 -10   1   33.16    4.19
  14 -10   1   54.59    2.70
  14 -10   1   55.05    2.73
  14 -10   1   49.36    4.91
 -14 -10  -1   54.75    2.97
 -14 -10  -1   52.16    2.87
  14 -10   1   51.59    3.00
  14 -10   1   52.88    3.02
 -15 -10  -1    2.56    1.10
  15 -10   1    3.22    1.16
  15 -10   1    1.47    1.04
  15 -10   1    3.46    0.85
  15 -10   1    1.47    0.82
 -16 -10  -1    0.26    1.04
  16 -10   1    0.55    1.02
  16 -10   1    0.78    1.04
  16 -10   1    0.42    0.70
  16 -10   1    0.29    0.78
  17 -10   1  110.98    4.64
 -17 -10  -1  117.03    4.98
 -17 -10  -1  112.57    4.85
  17 -10   1  105.17    5.06
  17 -10   1  109.93    5.06
 -18 -10  -1   20.43    1.71
 -18 -10  -1   21.12    1.61
  18 -10   1   19.80    1.71
  18 -10   1   19.18    1.34
  19 -10   1    0.67    0.93
 -19 -10  -1    0.97    1.03
  19 -10   1    0.42    0.56
  20 -10   1    0.53    0.88
 -20 -10  -1    0.22    0.95
  20 -10   1    0.26    0.47
  21 -10   1    0.16    0.81
 -21 -10  -1    0.34    0.89
 -22 -10  -1    0.95    0.75
  22 -10   1    0.07    0.73
  22 -10   1    0.93    0.78
 -23 -10  -1    0.87    0.70
  23 -10   1    0.34    0.61
  23 -10   1    0.55    0.65
 -24 -10  -1   67.36    2.90
  24 -10   1   68.12    2.92
  24 -10   1   72.21    3.00
 -25 -10  -1   26.45    1.30
  25 -10   1   34.92    1.53
  23 -11  -1    0.13    0.51
  22 -11  -1   51.54    2.45
 -22 -11   1   52.63    2.40
  21 -11  -1    9.32    1.05
 -21 -11   1   11.88    1.09
  20 -11  -1   31.61    1.95
 -20 -11   1   31.08    1.85
  19 -11  -1   19.95    1.59
  19 -11  -1   19.43    1.55
  19 -11  -1   18.03    1.09
  18 -11  -1    2.86    0.62
  18 -11  -1    2.49    0.81
  18 -11  -1    3.36    1.10
 -18 -11   1    2.77    0.70
  18 -11  -1    2.56    1.07
  17 -11  -1   75.50    3.68
  17 -11  -1   70.82    3.38
  17 -11  -1   73.08    3.63
  17 -11  -1   71.52    3.16
 -16 -11   1    0.76    1.04
  16 -11  -1    1.76    0.83
  16 -11  -1    2.13    1.12
  16 -11  -1    1.14    0.68
  16 -11  -1    1.18    0.69
  15 -11  -1  187.54    8.05
 -15 -11   1  202.92    7.91
  15 -11  -1  201.11    7.65
  15 -11  -1  189.58    7.56
  14 -11  -1  182.60    7.70
 -14 -11   1  192.13    7.51
  14 -11  -1  170.53    7.42
  14 -11  -1  184.22    7.27
  14 -11  -1  188.02    7.21
  13 -11  -1   27.77    1.75
  13 -11  -1   27.86    1.70
 -13 -11   1   27.75    1.90
 -13 -11   1   30.27    2.01
  13 -11  -1   25.57    1.90
  13 -11  -1   27.79    2.11
  12 -11  -1   44.72    2.40
  12 -11  -1   42.91    2.31
 -12 -11   1   39.70    2.32
 -12 -11   1   48.04    2.56
 -12 -11   1   45.93    2.61
  12 -11  -1   44.48    2.71
  12 -11  -1   43.74    2.56
  12 -11  -1   44.52    2.72
  11 -11  -1   53.88    2.83
  11 -11  -1   61.18    2.78
 -11 -11   1   50.52    2.75
 -11 -11   1   56.94    2.92
 -11 -11   1   55.46    2.96
  11 -11  -1   54.37    2.98
  11 -11  -1   61.47    3.19
  11 -11  -1   53.65    3.08
  10 -11  -1   23.70    1.69
 -10 -11   1   20.49    1.56
 -10 -11   1   26.18    1.81
 -10 -11   1   22.45    1.82
  10 -11  -1   21.51    1.83
  10 -11  -1   23.10    1.81
  10 -11  -1   23.31    1.90
   9 -11  -1    6.89    0.91
   9 -11  -1    6.95    1.13
  -9 -11   1    7.83    1.02
  -9 -11   1    8.83    1.21
  -9 -11   1    6.76    1.20
   9 -11  -1    5.88    1.19
   9 -11  -1    7.33    2.49
   9 -11  -1    8.37    1.16
   8 -11  -1   62.67    3.21
  -8 -11   1   65.86    3.20
   8 -11  -1   58.27    2.96
   8 -11  -1   62.35    5.67
  -8 -11   1   65.70    3.09
  -8 -11   1   68.93    3.27
   8 -11  -1   63.84    3.27
   8 -11  -1   68.92    3.41
   7 -11  -1   91.02    4.14
  -7 -11   1   89.63    4.07
   7 -11  -1   87.14    3.93
   7 -11  -1   89.49    6.78
  -7 -11   1   88.94    3.95
  -7 -11   1   93.61    4.12
   7 -11  -1   88.70    4.15
   7 -11  -1   90.52    4.24
   6 -11  -1  121.52    5.28
  -6 -11   1  122.55    5.20
   6 -11  -1  119.99    5.11
  -6 -11   1  125.16    5.20
   6 -11  -1  115.59    7.94
  -6 -11   1  127.19    5.13
  -6 -11   1  126.09    5.19
   6 -11  -1  115.57    5.26
   6 -11  -1  122.75    5.38
  -5 -11   1   29.59    1.68
   5 -11  -1   33.45    1.92
  -5 -11   1   32.15    1.97
  -5 -11   1   33.28    1.96
   5 -11  -1   37.31    4.19
  -5 -11   1   31.13    1.82
   5 -11  -1   32.37    2.08
  -5 -11   1   30.49    1.89
   5 -11  -1   33.74    2.12
  -4 -11   1  105.06    4.41
  -4 -11   1   97.43    4.34
   4 -11  -1   99.09    4.36
  -4 -11   1   96.43    4.26
   4 -11  -1  104.17    4.38
  -4 -11   1  102.97    4.31
   4 -11  -1  101.59    4.50
  -4 -11   1   98.14    4.20
   4 -11  -1  102.93    4.57
  -3 -11   1  237.17    9.08
   3 -11  -1  235.00    9.12
  -3 -11   1  240.27    9.08
   3 -11  -1  236.43    9.12
  -3 -11   1  232.74    9.02
   3 -11  -1  232.06    9.22
  -3 -11   1  234.96    9.01
   3 -11  -1  229.01    9.28
   2 -11  -1   19.68    1.55
  -2 -11   1   19.15    1.39
   2 -11  -1   17.80    1.33
   2 -11  -1   17.96    1.45
  -2 -11   1   18.71    1.38
  -2 -11   1   18.10    1.35
  -2 -11   1   22.05    1.37
   2 -11  -1   17.53    1.41
   1 -11  -1   19.39    1.56
  -1 -11   1   20.30    1.43
  -1 -11   1   18.86    1.39
  -1 -11   1   19.59    1.37
  -1 -11   1   16.43    1.28
   1 -11  -1   18.30    1.37
   1 -11  -1   16.87    1.42
  -1 -11   1   18.06    1.26
   1 -11  -1   18.83    1.43
   0 -11  -1   32.76    2.19
   0 -11   1   37.47    2.14
   0 -11  -1   36.67    2.12
   0 -11  -1   38.22    2.19
   0 -11   1   38.40    2.06
   0 -11   1   40.20    2.11
   0 -11  -1   43.85    2.23
   0 -11   1   39.32    2.03
   1 -11   1    0.08    0.71
  -1 -11  -1    0.33    0.79
  -1 -11  -1   -0.46    0.87
   1 -11   1    1.11    0.69
  -1 -11  -1    0.95    0.85
   1 -11   1    0.38    0.63
   1 -11   1    0.95    0.58
  -1 -11  -1    0.70    0.74
   2 -11   1  116.12    4.98
  -2 -11  -1  123.31    5.12
   2 -11   1  126.52    4.98
   2 -11   1  120.36    5.14
  -2 -11  -1  124.72    5.20
   2 -11   1  114.60    4.89
  -2 -11  -1  120.82    5.13
  -2 -11  -1  121.78    5.12
   3 -11   1    9.04    1.02
  -3 -11  -1    9.40    1.19
  -3 -11  -1    8.02    1.16
  -3 -11  -1    8.51    1.13
  -3 -11  -1    8.46    1.07
  -3 -11  -1    6.99    0.93
   3 -11   1   10.11    1.14
   3 -11   1    9.74    1.08
  -4 -11  -1    6.25    1.12
  -4 -11  -1    6.45    1.09
   4 -11   1    4.12    0.84
  -4 -11  -1    6.77    0.98
  -4 -11  -1    6.17    0.97
   4 -11   1    5.26    0.98
   4 -11   1    5.68    0.96
  -5 -11  -1   19.46    1.60
  -5 -11  -1   25.65    1.78
  -5 -11  -1   17.61    1.54
   5 -11   1   21.19    1.46
   5 -11   1   23.13    1.67
   5 -11   1   21.24    1.58
  -6 -11  -1   45.42    2.49
   6 -11   1   41.46    2.24
   6 -11   1   43.07    2.40
  -6 -11  -1   42.01    2.42
  -6 -11  -1   43.85    2.48
   7 -11   1    2.17    0.68
  -7 -11  -1    3.51    1.07
  -7 -11  -1    3.88    1.10
  -7 -11  -1    2.24    0.93
   7 -11   1    1.75    0.86
  -7 -11  -1    3.01    0.60
   7 -11   1    3.20    0.88
  -8 -11  -1   25.96    1.91
  -8 -11  -1   31.29    1.99
  -8 -11  -1   25.33    1.84
   8 -11   1   28.09    1.93
   8 -11   1   25.16    1.68
   8 -11   1   26.66    1.80
   8 -11   1   24.63    1.72
   8 -11   1   27.27    1.86
  -9 -11  -1   33.28    2.17
  -9 -11  -1   37.69    2.23
   9 -11   1   33.50    1.95
   9 -11   1   35.35    2.23
  -9 -11  -1   33.13    2.18
   9 -11   1   34.07    2.04
   9 -11   1   38.42    2.18
   9 -11   1   34.47    2.18
 -10 -11  -1   52.99    2.88
 -10 -11  -1   53.44    2.90
  10 -11   1   57.36    3.01
  10 -11   1   53.04    2.65
 -10 -11  -1   50.74    2.86
  10 -11   1   53.34    2.79
  10 -11   1   53.98    2.69
  10 -11   1   54.01    2.91
 -11 -11  -1   15.61    1.61
  11 -11   1   16.92    1.57
  11 -11   1   14.14    1.24
 -11 -11  -1   16.29    1.60
  11 -11   1   16.78    1.42
  11 -11   1   15.24    1.36
  11 -11   1   14.60    1.50
  12 -11   1  183.98    7.81
  12 -11   1  177.27    7.43
 -12 -11  -1  197.59    7.76
  12 -11   1  197.44    7.55
  12 -11   1  191.86    7.58
  12 -11   1  194.21    7.81
  13 -11   1    3.44    1.10
 -13 -11  -1    2.11    1.12
  13 -11   1    2.84    0.85
  13 -11   1    3.15    0.93
  13 -11   1    1.33    0.97
  14 -11   1    8.01    1.34
 -14 -11  -1    7.83    1.34
 -14 -11  -1    6.72    1.25
  14 -11   1    9.91    1.07
  14 -11   1    8.54    1.10
  14 -11   1    7.61    1.24
 -15 -11  -1   53.02    2.85
  15 -11   1   51.85    2.98
 -15 -11  -1   56.28    2.93
  15 -11   1   57.54    2.72
  15 -11   1   53.48    2.66
  15 -11   1   50.21    2.89
 -16 -11  -1   90.02    4.01
  16 -11   1   89.38    3.82
  16 -11   1   80.41    4.06
  16 -11   1   90.96    4.23
 -17 -11  -1   45.37    2.44
  17 -11   1   40.48    2.56
  17 -11   1   48.90    2.28
  17 -11   1   44.27    2.52
  18 -11   1   10.14    1.24
  18 -11   1    8.02    1.11
  18 -11   1    7.17    0.84
  19 -11   1   42.34    2.38
  19 -11   1   40.27    1.93
  19 -11   1   41.94    2.29
 -19 -11  -1   41.90    2.27
  20 -11   1   27.42    1.35
  20 -11   1   29.72    1.73
 -20 -11  -1   27.00    1.69
 -21 -11  -1   10.51    0.89
  21 -11   1    8.73    0.92
 -21 -11  -1    9.27    1.01
 -22 -11  -1   22.79    1.24
  22 -11   1   23.19    1.32
 -22 -11  -1   22.77    1.36
 -23 -11  -1    1.47    0.37
 -23 -11  -1    1.92    0.57
  21 -12  -1    0.84    0.52
  20 -12  -1    2.44    0.66
  19 -12  -1    6.17    0.58
  19 -12  -1    9.53    1.02
  18 -12  -1   17.59    1.09
  18 -12  -1   22.00    1.52
 -18 -12   1   21.71    1.44
  17 -12  -1   14.42    1.02
  17 -12  -1   13.19    1.31
 -17 -12   1   15.55    1.34
  16 -12  -1   58.29    2.54
  16 -12  -1   49.65    2.45
  16 -12  -1   53.98    2.87
 -16 -12   1   58.23    2.78
  15 -12  -1    8.69    1.05
 -15 -12   1   10.27    1.26
  15 -12  -1    9.35    0.99
  15 -12  -1   10.22    0.97
  15 -12  -1   10.90    1.31
 -14 -12   1   27.99    1.84
  14 -12  -1   21.82    1.65
 -14 -12   1   25.36    1.54
  14 -12  -1   26.68    1.63
  14 -12  -1   27.32    1.61
  14 -12  -1   26.69    1.92
  13 -12  -1    7.84    1.11
 -13 -12   1    7.19    0.89
 -13 -12   1    6.64    1.13
  13 -12  -1    7.19    0.95
  13 -12  -1    7.23    0.98
  13 -12  -1    7.33    1.26
  12 -12  -1   -0.08    0.85
 -12 -12   1    0.08    0.95
 -12 -12   1    0.23    0.94
 -12 -12   1   -0.82    0.69
  12 -12  -1    0.13    0.73
  12 -12  -1    0.60    0.77
  12 -12  -1   -0.10    0.99
 -11 -12   1  117.81    4.95
 -11 -12   1  115.57    5.01
  11 -12  -1  113.30    4.98
 -11 -12   1  112.41    4.79
  11 -12  -1  112.39    4.90
  11 -12  -1  115.51    4.79
  11 -12  -1  118.50    5.18
  10 -12  -1    0.18    0.87
 -10 -12   1    1.20    0.94
 -10 -12   1    0.08    0.93
 -10 -12   1   -0.14    0.64
  10 -12  -1    1.22    0.87
  10 -12  -1   -0.07    0.76
  10 -12  -1   -0.31    0.98
  -9 -12   1   20.86    1.59
  -9 -12   1   20.58    1.61
   9 -12  -1   21.12    1.63
  -9 -12   1   16.86    1.34
   9 -12  -1   19.61    1.59
   9 -12  -1   18.25    1.66
  -8 -12   1   27.21    1.87
  -8 -12   1   31.12    1.94
   8 -12  -1   26.17    1.91
  -8 -12   1   29.03    1.75
   8 -12  -1   31.05    1.97
   8 -12  -1   30.14    2.07
   7 -12  -1   13.49    1.20
  -7 -12   1   14.46    1.36
  -7 -12   1   13.68    1.33
   7 -12  -1   17.36    1.48
  -7 -12   1   13.94    1.19
   7 -12  -1   17.73    1.48
   7 -12  -1   14.71    1.49
  -6 -12   1   98.31    4.22
   6 -12  -1   94.94    4.37
  -6 -12   1   96.31    4.16
   6 -12  -1   96.57    4.46
  -6 -12   1   99.19    4.29
   6 -12  -1   95.63    4.17
   5 -12  -1  204.02    8.00
  -5 -12   1  216.46    8.08
  -5 -12   1  203.33    7.94
  -5 -12   1  208.09    7.96
   5 -12  -1  208.37    8.18
  -5 -12   1  193.04    7.76
   5 -12  -1  202.46    8.25
   4 -12  -1   15.91    1.46
   4 -12  -1   17.29    1.52
  -4 -12   1   17.21    1.21
   4 -12  -1   16.74    1.40
  -4 -12   1   17.36    1.38
  -4 -12   1   18.08    1.27
   3 -12  -1   22.77    1.72
  -3 -12   1   21.81    1.45
   3 -12  -1   24.58    1.74
  -3 -12   1   22.80    1.56
  -3 -12   1   20.54    1.48
   3 -12  -1   23.82    1.61
  -3 -12   1   21.63    1.43
   2 -12  -1   78.15    3.70
   2 -12  -1   77.53    3.68
  -2 -12   1   77.94    3.50
  -2 -12   1   78.95    3.54
  -2 -12   1   75.07    3.43
   2 -12  -1   81.05    3.63
   2 -12  -1   79.87    3.61
  -2 -12   1   77.71    3.44
   1 -12  -1    0.86    0.81
  -1 -12   1    0.15    0.72
   1 -12  -1    0.14    0.66
   1 -12  -1    0.08    0.84
  -1 -12   1    1.66    0.71
   1 -12  -1    0.95    0.78
  -1 -12   1    1.98    0.59
   1 -12  -1    0.69    0.73
   0 -12  -1  178.36    7.36
   0 -12   1  179.86    7.28
   0 -12   1  180.10    7.15
   0 -12  -1  182.40    7.30
   0 -12  -1  177.48    7.20
   0 -12  -1  184.62    7.39
   0 -12   1  186.06    7.14
   0 -12  -1  191.72    7.32
  -1 -12  -1   28.41    1.87
   1 -12   1   29.56    1.89
  -1 -12  -1   29.31    1.93
   1 -12   1   29.70    1.71
  -1 -12  -1   31.85    1.93
  -1 -12  -1   31.08    1.87
  -1 -12  -1   27.66    1.83
   2 -12   1  124.66    5.41
  -2 -12  -1  126.05    5.39
  -2 -12  -1  128.65    5.44
  -2 -12  -1  124.44    5.38
  -2 -12  -1  139.78    5.55
   2 -12   1  127.75    5.29
  -2 -12  -1  131.91    5.43
  -3 -12  -1   19.76    1.44
   3 -12   1   18.58    1.54
  -3 -12  -1   20.74    1.58
  -3 -12  -1   19.97    1.58
   3 -12   1   18.86    1.38
  -3 -12  -1   19.14    1.49
  -4 -12  -1   56.88    2.71
  -4 -12  -1   55.51    2.84
   4 -12   1   61.02    2.95
  -4 -12  -1   56.01    2.73
  -4 -12  -1   57.99    2.91
  -4 -12  -1   56.52    2.90
   4 -12   1   52.83    2.67
  -5 -12  -1   28.26    1.76
   5 -12   1   28.04    1.69
  -5 -12  -1   28.35    1.86
  -5 -12  -1   28.15    1.66
   5 -12   1   30.71    1.94
  -5 -12  -1   29.44    1.91
  -5 -12  -1   25.30    1.86
  -6 -12  -1  288.24   10.71
  -6 -12  -1  288.58   10.73
  -6 -12  -1  275.17   10.59
   6 -12   1  282.80   10.50
  -6 -12  -1  274.18   10.69
  -6 -12  -1  253.75   10.34
   6 -12   1  287.72   10.70
  -7 -12  -1   32.19    2.02
  -7 -12  -1   29.64    1.99
  -7 -12  -1   32.70    1.94
   7 -12   1   26.98    1.68
  -7 -12  -1   26.60    1.90
   7 -12   1   30.71    1.90
   7 -12   1   29.38    1.88
  -8 -12  -1  291.68   10.80
  -8 -12  -1  287.47   10.78
  -8 -12  -1  279.56   10.73
   8 -12   1  263.34   10.49
  -8 -12  -1  283.85   10.80
   8 -12   1  279.54   10.63
   8 -12   1  276.04   10.73
   8 -12   1  272.37   10.73
  -9 -12  -1   71.17    3.49
  -9 -12  -1   71.77    3.46
   9 -12   1   67.33    3.20
   9 -12   1   75.02    3.51
   9 -12   1   72.54    3.37
   9 -12   1   74.80    3.48
  -9 -12  -1   78.81    3.56
 -10 -12  -1    2.80    1.09
 -10 -12  -1    2.21    1.07
  10 -12   1    2.22    0.91
  10 -12   1    2.80    0.90
  10 -12   1    1.87    0.89
 -10 -12  -1    3.00    0.97
 -11 -12  -1   -0.08    0.97
 -11 -12  -1    0.60    0.93
 -11 -12  -1    1.05    0.86
  11 -12   1    1.25    0.88
  11 -12   1    0.85    0.78
  11 -12   1    0.07    0.80
 -12 -12  -1    0.50    0.99
 -12 -12  -1    0.81    0.99
  12 -12   1    0.87    0.87
 -12 -12  -1    1.46    0.82
  12 -12   1    0.71    0.85
  12 -12   1    0.67    0.79
  12 -12   1    1.46    0.84
 -13 -12  -1    0.65    0.93
  13 -12   1    1.44    1.04
 -13 -12  -1    0.92    0.80
  13 -12   1    0.44    0.81
  13 -12   1    0.21    0.77
  13 -12   1    1.49    0.90
 -14 -12  -1    0.95    1.00
  14 -12   1    0.37    0.89
 -14 -12  -1    0.80    0.80
  14 -12   1   -0.25    0.80
  14 -12   1   -0.07    0.72
  14 -12   1    0.52    0.77
 -15 -12  -1    0.68    0.90
  15 -12   1    0.09    0.88
 -15 -12  -1    0.08    0.73
  15 -12   1   -0.08    0.79
  15 -12   1    1.27    0.79
  15 -12   1   -0.30    0.65
 -16 -12  -1    5.05    1.00
 -16 -12  -1    4.17    1.01
  16 -12   1    2.03    0.88
 -16 -12  -1    4.11    0.85
  16 -12   1    4.12    0.90
  16 -12   1    4.30    0.76
 -17 -12  -1   25.23    1.62
  17 -12   1   22.53    1.34
 -17 -12  -1   23.88    1.51
  17 -12   1   20.57    1.48
  17 -12   1   23.73    1.66
 -18 -12  -1    4.37    0.94
  18 -12   1    3.62    0.75
 -18 -12  -1    4.40    0.71
  18 -12   1    4.16    0.62
 -19 -12  -1   73.55    2.89
  19 -12   1   61.46    2.66
 -20 -12  -1    0.97    0.41
 -21 -12  -1    6.25    0.72
 -22 -12  -1   41.82    1.83
  19 -13  -1    7.47    0.71
 -18 -13   1    0.73    0.59
  18 -13  -1    1.35    0.60
  18 -13  -1    1.27    0.33
 -17 -13   1    3.91    0.77
  17 -13  -1    4.18    0.76
  17 -13  -1    4.09    0.53
 -16 -13   1    3.25    0.81
  16 -13  -1    4.94    0.82
  16 -13  -1    4.29    0.63
 -15 -13   1   22.63    1.46
  15 -13  -1   21.35    1.52
  15 -13  -1   20.39    1.27
  15 -13  -1   21.35    1.26
 -14 -13   1   17.29    1.35
  14 -13  -1   16.40    1.37
  14 -13  -1   15.70    1.15
  14 -13  -1   16.04    1.17
 -13 -13   1    2.91    0.90
  13 -13  -1    2.10    0.85
  13 -13  -1    3.07    0.72
  13 -13  -1    2.91    0.68
 -12 -13   1    2.12    0.86
  12 -13  -1    2.56    0.74
  12 -13  -1    1.58    0.65
  12 -13  -1    3.63    0.94
 -11 -13   1   76.08    3.55
  11 -13  -1   80.34    3.47
  11 -13  -1   81.57    3.57
  11 -13  -1   80.50    3.74
  11 -13  -1   77.69    3.53
 -10 -13   1   25.03    1.68
  10 -13  -1   26.97    1.65
  10 -13  -1   29.34    1.78
  10 -13  -1   26.10    1.84
  10 -13  -1   24.92    1.66
  -9 -13   1   55.17    2.78
   9 -13  -1   57.52    2.86
   9 -13  -1   62.34    2.93
   9 -13  -1   58.38    2.79
   9 -13  -1   59.16    3.02
  -8 -13   1    0.67    0.68
  -8 -13   1    0.21    0.79
   8 -13  -1   -0.08    0.85
   8 -13  -1   -0.20    0.74
   8 -13  -1   -0.54    0.81
  -8 -13   1    0.46    0.52
  -7 -13   1   41.14    2.05
  -7 -13   1   41.81    2.24
   7 -13  -1   39.75    2.27
  -6 -13   1  126.84    5.08
   6 -13  -1  125.07    5.29
  -6 -13   1  125.12    5.19
  -5 -13   1    0.40    0.71
   5 -13  -1    0.26    0.61
   5 -13  -1    0.48    0.80
  -5 -13   1    0.35    0.54
   5 -13  -1   -0.76    0.89
   4 -13  -1   11.39    1.07
   4 -13  -1    8.99    1.18
  -4 -13   1   11.68    1.05
  -4 -13   1   10.11    0.94
   4 -13  -1   10.92    1.30
  -4 -13   1    9.19    0.86
  -3 -13   1   74.83    3.30
   3 -13  -1   78.02    3.43
   3 -13  -1   72.67    3.51
  -3 -13   1   75.78    3.29
  -3 -13   1   74.58    3.29
   3 -13  -1   78.36    3.61
   2 -13  -1    1.01    0.81
   2 -13  -1    0.56    0.82
  -2 -13   1    0.78    0.60
   2 -13  -1    1.67    0.86
   1 -13  -1    0.44    0.77
   1 -13  -1    0.40    0.85
   1 -13  -1    0.90    0.79
  -1 -13   1    0.34    0.64
   0 -13  -1   53.62    2.65
   0 -13  -1   51.76    2.46
   0 -13  -1   54.54    2.60
   0 -13   1   49.68    2.54
   0 -13  -1   45.07    2.58
  -1 -13  -1  318.80   12.00
  -1 -13  -1  300.41   11.85
  -1 -13  -1  331.57   12.00
  -1 -13  -1  308.19   11.98
   1 -13   1  327.65   12.01
  -2 -13  -1   66.52    3.22
  -2 -13  -1   69.27    3.33
  -2 -13  -1   72.70    3.32
  -2 -13  -1   73.88    3.30
   2 -13   1   72.66    3.35
  -3 -13  -1    4.84    0.94
  -3 -13  -1    2.10    0.84
  -3 -13  -1    3.43    0.84
   3 -13   1    2.87    0.85
  -3 -13  -1    3.27    0.74
  -4 -13  -1   78.15    3.69
  -4 -13  -1   83.39    3.67
  -4 -13  -1   82.72    3.66
  -4 -13  -1   76.46    3.47
   4 -13   1   80.88    3.72
  -5 -13  -1    6.76    1.08
  -5 -13  -1    5.20    1.03
  -5 -13  -1    7.13    1.00
   5 -13   1    5.65    0.99
  -5 -13  -1    6.07    0.76
  -6 -13  -1   24.72    1.70
  -6 -13  -1   23.01    1.69
  -6 -13  -1   22.08    1.59
   6 -13   1   25.68    1.73
  -7 -13  -1   10.93    1.12
  -7 -13  -1   14.35    1.38
  -7 -13  -1   14.55    1.25
   7 -13   1   13.05    1.25
  -8 -13  -1   15.37    1.29
  -8 -13  -1   15.17    1.41
  -8 -13  -1   15.34    1.33
   8 -13   1   15.37    1.32
  -9 -13  -1  117.97    5.10
   9 -13   1  125.05    5.11
   9 -13   1  130.64    5.22
  -9 -13  -1  124.56    5.20
  -9 -13  -1  119.45    5.14
 -10 -13  -1   58.38    2.83
  10 -13   1   58.43    2.85
  10 -13   1   58.16    2.78
  10 -13   1   57.54    2.82
 -10 -13  -1   57.35    2.86
 -10 -13  -1   58.06    2.83
 -11 -13  -1   40.75    2.29
  11 -13   1   45.20    2.27
  11 -13   1   43.73    2.30
  11 -13   1   43.49    2.28
 -11 -13  -1   45.62    2.35
 -11 -13  -1   40.31    2.24
 -12 -13  -1   18.25    1.44
  12 -13   1   20.96    1.41
  12 -13   1   19.93    1.39
  12 -13   1   20.93    1.39
 -12 -13  -1   15.83    1.32
 -12 -13  -1   17.20    1.41
  13 -13   1    2.06    0.77
  13 -13   1    1.49    0.73
 -13 -13  -1    0.13    0.79
 -13 -13  -1    1.36    0.84
 -13 -13  -1    0.90    0.66
  14 -13   1    7.01    0.88
  14 -13   1    7.58    0.89
 -14 -13  -1    5.72    0.95
 -14 -13  -1    7.42    1.00
 -14 -13  -1    8.29    0.91
  15 -13   1   29.68    1.59
 -15 -13  -1   31.86    1.76
 -15 -13  -1   28.56    1.60
  16 -13   1   -0.38    0.49
 -16 -13  -1    0.69    0.70
 -16 -13  -1   -0.19    0.47
  17 -13   1    1.68    0.49
 -17 -13  -1    1.69    0.68
 -17 -13  -1    1.57    0.47
 -18 -13  -1    1.05    0.61
  18 -13   1    0.74    0.38
 -19 -13  -1    1.42    0.52
  16 -14  -1   20.99    1.04
  15 -14  -1    3.57    0.52
  14 -14  -1   25.84    1.35
  13 -14  -1   20.84    1.26
  13 -14  -1   22.20    1.23
  12 -14  -1    0.57    0.55
  12 -14  -1    0.65    0.58
  11 -14  -1   48.25    2.23
  11 -14  -1   47.70    2.30
  10 -14  -1   13.85    1.14
  10 -14  -1   13.37    1.05
   9 -14  -1   85.16    3.55
   9 -14  -1   81.31    3.62
   8 -14  -1   99.77    4.14
   7 -14  -1   29.39    1.68
   7 -14  -1   28.37    1.68
   6 -14  -1    0.82    0.72
   6 -14  -1    0.54    0.72
   5 -14  -1   29.99    1.77
   5 -14  -1   31.44    1.89
   4 -14  -1   86.98    3.77
   4 -14  -1   84.36    3.81
   3 -14  -1    6.96    1.00
  -2 -14   1   52.79    2.47
   2 -14  -1   58.22    2.73
   1 -14  -1  168.81    6.50
   1 -14  -1  158.15    6.56
  -1 -14   1  168.07    6.46
   0 -14  -1   37.41    1.98
   0 -14  -1   36.38    1.98
   0 -14   1   35.20    1.91
  -1 -14  -1    2.60    0.78
  -1 -14  -1    2.17    0.72
   1 -14   1    1.93    0.71
  -2 -14  -1   25.52    1.65
  -2 -14  -1   28.08    1.60
   2 -14   1   24.70    1.61
   2 -14   1   29.96    1.71
  -3 -14  -1    4.12    0.78
  -3 -14  -1    3.07    0.81
   3 -14   1    4.69    0.85
   3 -14   1    3.07    0.81
  -3 -14  -1    3.20    0.65
  -4 -14  -1   23.98    1.50
   4 -14   1   22.38    1.55
   4 -14   1   25.99    1.62
  -5 -14  -1    5.06    0.80
  -5 -14  -1    6.04    0.89
   5 -14   1    5.23    0.93
  -6 -14  -1    9.77    0.96
  -6 -14  -1    8.14    0.98
   6 -14   1    8.98    1.06
  -7 -14  -1   16.14    1.21
  -7 -14  -1   18.23    1.31
   7 -14   1   17.73    1.33
  -8 -14  -1    5.30    0.80
  -8 -14  -1    5.86    0.89
   8 -14   1    5.50    0.86
  -9 -14  -1   62.93    2.80
   9 -14   1   61.66    2.76
  -9 -14  -1   55.83    2.69
 -10 -14  -1   34.02    1.88
  10 -14   1   36.78    1.91
  10 -14   1   36.06    1.87
 -10 -14  -1   34.87    1.81
 -11 -14  -1   37.40    1.95
 -11 -14  -1   34.40    1.82
  11 -14   1   41.02    1.98
  11 -14   1   38.13    1.92
 -12 -14  -1   29.91    1.56
  12 -14   1   32.38    1.65
  12 -14   1   28.41    1.59
  13 -14   1   62.36    2.71
  14 -14   1   58.39    2.51
  15 -14   1    7.04    0.65
  16 -14   1    8.36    0.61
  14 -15  -1   11.26    0.65
  13 -15  -1    0.34    0.37
  12 -15  -1   12.59    0.80
  12 -15  -1   13.76    0.85
  11 -15  -1    0.60    0.46
  11 -15  -1    1.53    0.48
  10 -15  -1    4.54    0.62
  10 -15  -1    4.18    0.64
   9 -15  -1   46.55    2.08
   9 -15  -1   44.76    2.11
   8 -15  -1    7.68    0.80
   7 -15  -1    0.36    0.58
   6 -15  -1   14.58    1.05
   6 -15  -1   13.81    1.08
   5 -15  -1   19.70    1.26
   5 -15  -1   18.19    1.25
  -4 -15   1    7.73    0.77
   4 -15  -1   10.71    0.98
   4 -15  -1   10.73    0.97
  -3 -15   1   39.10    1.90
   3 -15  -1   41.54    2.02
   2 -15  -1    0.75    0.59
  -2 -15   1    0.05    0.52
  -1 -15   1   27.13    1.52
   1 -15  -1   27.92    1.54
   0 -15   1   -0.35    0.62
   0 -15  -1   -0.15    0.50
   1 -15   1    5.58    0.77
   1 -15   1    6.08    0.71
  -1 -15  -1    3.83    0.60
   2 -15   1   66.98    2.80
   2 -15   1   58.60    2.71
   3 -15   1    0.15    0.59
   3 -15   1    0.10    0.61
   4 -15   1   14.63    1.10
   4 -15   1   13.39    1.03
   5 -15   1   23.09    1.40
   5 -15   1   24.52    1.42
   6 -15   1    3.02    0.67
   7 -15   1   14.09    1.04
   8 -15   1   37.85    1.92
   8 -15   1   42.06    1.95
   9 -15   1    8.95    0.81
  10 -15   1   39.29    1.84
  11 -15   1    1.99    0.53
  12 -15   1   16.45    0.97
  13 -15   1    0.23    0.35
  14 -15   1    0.27    0.28
  10 -16  -1    7.56    0.53
   9 -16  -1    2.69    0.40
   8 -16  -1    0.84    0.37
   8 -16  -1    1.10    0.39
   7 -16  -1    6.72    0.61
   7 -16  -1    8.06    0.64
   6 -16  -1    1.49    0.43
   6 -16  -1    1.33    0.45
   5 -16  -1    2.14    0.49
   5 -16  -1    1.09    0.43
   4 -16  -1    0.20    0.41
   4 -16  -1    0.94    0.49
   3 -16  -1    2.34    0.47
   2 -16  -1   22.72    1.16
  -1 -16   1    0.69    0.43
   1 -16  -1    1.29    0.51
   0 -16  -1    0.44    0.48
   0 -16   1    1.13    0.45
   1 -16   1    2.78    0.53
  -1 -16  -1    3.14    0.55
  -2 -16  -1    0.52    0.45
   2 -16   1    1.08    0.47
   3 -16   1    2.24    0.50
  -3 -16  -1    1.82    0.45
   4 -16   1    0.62    0.45
  -4 -16  -1    0.51    0.39
   4 -16   1   -0.31    0.38
   5 -16   1    4.40    0.56
   5 -16   1    3.13    0.49
  -5 -16  -1    2.82    0.43
   6 -16   1    2.19    0.44
   6 -16   1    1.90    0.48
   7 -16   1   29.79    1.39
   8 -16   1    0.33    0.36
   9 -16   1   14.74    0.80
  32   0  -2    0.19    0.32
  31   0  -2    9.14    0.83
  30   0  -2   16.21    1.23
  29   0  -2    4.02    0.91
  28   0  -2   40.35    2.29
  27   0  -2  320.51   12.27
  26   0  -2    2.14    1.07
  25   0  -2   95.35    4.43
  24   0  -2    1.67    1.01
 -23   0   2   64.42    3.35
  23   0  -2   60.40    3.20
 -22   0   2   81.67    4.06
  22   0  -2   79.32    6.11
  22   0  -2   83.92    3.93
 -21   0   2  385.95   14.78
  21   0  -2  395.55   17.71
  21   0  -2  390.10   14.72
 -20   0   2  132.02    5.68
  20   0  -2  129.52    5.58
  20   0  -2  138.95    8.08
 -19   0   2    0.35    1.01
  19   0  -2   -0.35    1.42
  19   0  -2   -0.08    0.67
 -18   0   2    3.93    1.01
  18   0  -2    4.18    1.64
  18   0  -2    3.55    0.78
 -17   0   2  615.03   24.12
  17   0  -2  588.04   21.71
 -17   0   2  588.33   21.69
  17   0  -2  623.93   24.14
  17   0  -2  585.95   21.62
  16   0  -2   10.95    1.93
 -16   0   2    7.69    1.93
 -16   0   2    7.37    1.06
  16   0  -2   10.40    1.00
  16   0  -2    8.96    0.91
 -15   0   2    0.26    1.55
  15   0  -2   -0.25    1.23
 -15   0   2    0.65    0.76
  15   0  -2    0.66    0.58
  14   0  -2 1953.94   71.95
 -14   0   2 1990.76   72.11
  13   0  -2  773.31   29.22
 -13   0   2  755.57   29.29
  12   0  -2  109.26    5.70
 -12   0   2  113.11    5.95
  11   0  -2 1484.66   53.68
 -11   0   2 1457.54   53.81
  10   0  -2  241.77    9.83
 -10   0   2  227.27    9.97
   9   0  -2   22.35    1.90
  -9   0   2   25.37    2.21
  -8   0   2  321.35   13.12
   8   0  -2  345.89   13.04
  -7   0   2  437.09   16.99
   7   0  -2  456.62   16.89
   6   0  -2 1121.65   40.51
   5   0  -2 6372.48  225.39
   4   0  -2 3631.12  128.74
   3   0  -2 1989.79   70.89
   2   0  -2  758.20   27.33
   1   0  -2  462.68   17.13
  -1   0   2  476.47   17.30
   0   0   2  442.78   16.35
   0   0   2  444.02   16.38
   1   0   2  189.25    7.44
   1   0   2  191.75    7.50
   2   0   2 2606.44   92.57
   3   0   2 2669.68   94.87
   4   0   2  892.09   32.35
   5   0   2 9999.00  351.18
  -5   0  -2 9892.06  351.01
   6   0   2 2684.55   95.85
  -6   0  -2 2954.66   96.84
   7   0   2   66.65    2.60
  -7   0  -2   66.41    3.50
   8   0   2 1216.84   43.40
  -8   0  -2 1245.35   44.39
   9   0   2   79.05    3.18
  -9   0  -2   74.81    4.04
  10   0   2 3275.05  115.88
  11   0   2 3256.61  117.47
 -11   0  -2 3518.10  118.72
  12   0   2  443.07   16.31
 -12   0  -2  447.38   17.48
  13   0   2   79.81    3.52
 -13   0  -2   87.62    4.75
 -14   0  -2   72.54    4.40
 -15   0  -2   15.61    2.17
  16   0   2  130.33    5.45
 -16   0  -2  139.58    7.05
  17   0   2   24.18    1.62
 -17   0  -2   20.27    2.52
  18   0   2   22.96    1.42
  18   0   2   20.92    1.58
  18   0   2   20.39    1.61
 -18   0  -2   20.50    2.65
  19   0   2   58.81    2.81
  19   0   2   60.13    3.11
  19   0   2   57.72    3.04
  20   0   2   46.88    2.67
 -20   0  -2   38.54    3.97
  20   0   2   44.53    4.40
  20   0   2   45.66    2.62
  21   0   2    1.28    1.03
 -21   0  -2    1.76    1.60
  21   0   2   -0.44    1.70
  21   0   2    0.62    0.94
  22   0   2  180.65    7.24
 -22   0  -2  175.69    9.46
  22   0   2  165.12    9.89
  22   0   2  161.39    7.12
 -23   0  -2   17.13    1.74
  23   0   2   21.72    1.81
 -23   0  -2   17.56    2.83
  23   0   2   17.91    1.74
  23   0   2   14.08    2.76
  24   0   2    6.31    1.28
 -24   0  -2    5.26    1.35
  24   0   2    4.61    1.17
  24   0   2    4.52    1.98
 -25   0  -2    5.60    1.49
  25   0   2    7.89    1.37
  25   0   2   10.07    1.42
 -26   0  -2    2.31    1.27
  26   0   2    1.29    1.03
  26   0   2    2.18    1.09
 -27   0  -2  322.81   12.25
  27   0   2  318.74   12.34
 -28   0  -2  150.94    6.23
  28   0   2  154.63    6.31
 -29   0  -2   10.28    1.23
  29   0   2   10.95    1.14
  30   0   2    7.19    0.88
  31   0   2    3.92    0.61
  31   1  -2   62.08    2.67
  30   1  -2    0.91    0.65
  29   1  -2  114.13    4.79
  28   1  -2    7.07    1.04
  27   1  -2   10.58    1.28
  26   1  -2   -0.09    0.91
  25   1  -2    2.21    1.04
  24   1  -2  327.08   12.61
 -23   1   2   23.14    2.05
  23   1  -2   20.47    1.72
 -22   1   2   38.17    2.47
  22   1  -2   31.93    3.86
  22   1  -2   36.65    2.26
 -21   1   2  692.36   25.52
  21   1  -2  701.47   28.62
  21   1  -2  692.87   25.46
 -20   1   2   90.58    4.03
  20   1  -2   77.30    3.81
  20   1  -2   79.52    5.88
 -19   1   2  318.12   12.31
  19   1  -2  323.73   12.26
  19   1  -2  328.89   14.91
 -18  -1   2  147.28    8.08
 -18   1   2  146.53    5.95
  18   1  -2  139.67    5.83
  18   1  -2  155.65    8.13
  18   1  -2  136.15    5.79
 -17  -1   2   86.49    5.65
 -17   1   2   85.01    3.74
  17   1  -2   78.12    3.62
  17   1  -2   79.51    3.61
  17   1  -2   86.66    5.46
 -16  -1   2   51.44    4.05
  16   1  -2   43.82    2.30
 -16   1   2   48.27    2.45
  16  -1  -2   46.35    2.31
  16   1  -2   47.32    2.31
  16   1  -2   52.99    3.93
 -15  -1   2   41.97    3.50
 -15   1   2   32.49    1.93
  15  -1  -2   35.08    1.95
  15   1  -2   39.72    3.25
 -14   1   2  167.06    8.16
 -14  -1   2  161.52    8.13
  14   1  -2  166.23    8.08
 -13  -1   2  294.82   12.68
 -13   1   2  283.35   12.56
  13   1  -2  301.79   12.56
 -12   1   2   69.91    4.18
 -12  -1   2   63.30    4.18
  12   1  -2   68.52    4.07
 -11   1   2  106.47    5.52
 -11  -1   2  110.22    5.64
  11   1  -2  102.00    5.33
 -10   1   2  231.16    9.69
 -10  -1   2  219.96    9.71
  10   1  -2  230.39    9.57
  -9  -1   2  240.15   10.12
   9   1  -2  245.43    9.96
  -8  -1   2   90.05    4.58
   8   1  -2   94.48    4.46
   7   1  -2  405.01   15.40
   6   1  -2 1421.27   51.10
   5   1  -2  797.65   29.05
   4   1  -2  154.87    6.28
   3   1  -2   10.66    1.11
   2  -1  -2  367.80   13.77
  -1   1   2  289.38   10.99
   1   1  -2  290.96   10.66
   1  -1  -2  289.17   10.99
   0   1   2  607.08   22.71
   0   1   2  637.87   22.69
   1   1   2  730.78   26.15
   1   1   2  709.88   26.09
   2   1   2    9.70    1.05
   3   1   2  144.23    5.92
   4   1   2    8.19    1.10
   4  -1   2    7.47    0.74
  -5   1  -2  154.57    6.18
   5   1   2  162.32    6.35
   5  -1   2  140.82    5.74
  -6   1  -2  421.37   16.25
   6  -1   2  439.11   15.82
  -7   1  -2    0.73    0.97
   7  -1   2    0.61    0.51
  -8   1  -2  643.37   23.55
   8  -1   2  624.98   22.93
  -9   1  -2  368.94   13.88
   9  -1   2  343.18   13.14
 -10   1  -2  662.78   19.30
  10  -1   2  625.24   18.51
 -11   1  -2    0.73    1.08
 -11  -1  -2   -0.33    1.19
  11   1   2    0.74    0.28
  11  -1   2    0.42    0.63
 -12   1  -2  116.54    5.52
 -12  -1  -2  100.59    5.55
  12  -1   2  105.61    4.71
 -13   1  -2    6.92    1.44
 -13  -1  -2    7.76    1.65
  13  -1   2   10.87    1.13
 -14  -1  -2  132.70    6.45
 -14   1  -2  139.94    6.28
 -15   1  -2  210.85    9.29
 -15  -1  -2  188.36    9.31
 -16  -1  -2   -0.78    1.43
 -16   1  -2    0.47    1.20
  16   1   2    0.15    0.64
  16  -1   2    0.78    0.45
  17  -1   2   99.49    4.18
 -17  -1  -2  108.80    6.20
 -17   1  -2  106.19    5.93
  17   1   2  100.46    4.41
  17  -1   2   99.00    4.47
  18  -1   2    3.66    0.95
  18  -1   2    4.16    0.67
 -18   1  -2    6.16    1.85
  18  -1   2    4.37    0.79
  18   1   2    5.77    0.93
  19   1   2  198.88   10.31
  19  -1   2  184.68    7.29
  19   1   2  182.17    7.50
  19  -1   2  176.83    7.51
  19   1   2  185.36    7.56
 -19  -1  -2  201.32    9.75
 -19   1  -2  180.79    9.30
 -20   1  -2   51.48    4.47
 -20  -1  -2   55.00    4.78
  20  -1   2   60.12    2.93
  20  -1   2   61.64    3.23
  20   1   2   66.37    3.26
  20   1   2   62.99    3.21
  20   1   2   57.16    5.11
 -21  -1  -2    6.59    2.17
 -21   1  -2    5.02    1.79
  21  -1   2    5.95    0.89
  21  -1   2    7.59    1.26
  21   1   2    6.46    1.20
  21   1   2    4.96    1.11
  21   1   2    6.97    2.44
 -22   1  -2   54.80    4.72
 -22  -1  -2   60.25    5.07
  22  -1   2   65.75    3.00
  22   1   2   58.99    3.32
  22  -1   2   64.74    3.37
  22   1   2   55.12    5.20
  22   1   2   63.48    3.34
 -23   1  -2   34.22    2.33
  23  -1   2   36.28    2.38
  23   1   2   32.62    2.28
  23   1   2   33.57    2.29
  23   1   2   28.52    3.84
 -23  -1  -2   29.39    3.66
 -23   1  -2   28.98    3.46
  24   1   2   40.17    2.62
  24   1   2   47.11    2.72
  24  -1   2   46.36    2.73
 -24   1  -2   43.41    2.68
  25   1   2   33.72    2.18
  25   1   2   25.02    1.98
  25  -1   2   25.88    2.07
 -25   1  -2   31.32    2.21
  26   1   2  197.28    8.01
 -26   1  -2  193.70    7.90
  26   1   2  197.20    7.96
  27   1   2   24.50    1.81
 -27   1  -2   23.51    1.87
  28  -1   2    1.52    0.68
  28   1   2    1.86    0.90
 -28   1  -2    0.44    1.02
  29  -1   2   13.78    1.01
  29   1   2   14.13    1.23
 -29   1  -2   14.74    1.32
  30   1   2  106.69    4.39
  31   1   2    7.55    0.74
  31  -2  -2    3.45    0.54
  31   2  -2    3.57    0.56
  30  -2  -2    0.48    0.58
  30   2  -2    0.42    0.56
  29   2  -2   25.54    1.61
  29  -2  -2   25.95    1.63
  28  -2  -2   19.99    1.51
  28   2  -2   21.78    1.56
  27  -2  -2   19.13    1.55
  27   2  -2   19.33    1.56
  26   2  -2   20.17    1.66
  26  -2  -2   23.15    1.75
  25   2  -2    2.42    0.99
  25  -2  -2    1.88    0.96
  24  -2  -2   17.62    1.59
  24   2  -2   17.83    1.57
 -23   2   2    4.84    1.37
  23   2  -2    5.28    1.09
  23  -2  -2    5.93    1.14
 -22   2   2   48.36    2.79
 -22  -2   2   50.16    2.82
  22   2  -2   45.63    2.62
  22  -2  -2   40.70    4.27
  22   2  -2   37.57    4.16
  22  -2  -2   48.77    2.63
  22  -2  -2   42.05    2.41
  21  -2  -2  343.88   16.09
 -21   2   2  369.35   13.86
 -21  -2   2  368.24   13.82
  21  -2  -2  372.42   16.73
  21   2  -2  362.77   16.70
  21  -2  -2  362.49   13.74
  21   2  -2  368.31   13.77
  21  -2  -2  345.91   13.62
  20  -2  -2    2.59    1.61
  20   2  -2    0.37    1.33
  20  -2  -2    0.49    0.70
 -20  -2   2    1.46    1.08
 -20   2   2    0.84    1.12
  20  -2  -2    1.29    0.86
  20   2  -2    1.39    0.82
  19   2  -2  111.05    4.63
  19  -2  -2  100.38    4.56
  19   2  -2  107.01    6.75
  19  -2  -2  109.60    6.71
  19  -2  -2  100.92    4.52
 -19  -2   2  103.64    4.37
 -19  -2   2  110.85    6.89
  19   2  -2  100.01    4.48
 -19   2   2  107.13    4.71
 -19  -2   2  112.27    4.70
  18  -2  -2   16.37    1.28
  18   2  -2   16.02    1.27
  18  -2  -2   12.87    2.31
  18   2  -2   17.15    2.52
 -18  -2   2   14.32    1.15
 -18  -2   2   18.17    2.82
 -18  -2   2   15.52    1.21
 -18  -2   2   16.30    1.48
 -18   2   2   16.86    1.48
  18   2  -2   14.14    1.19
  17  -2  -2   50.78    2.56
  17  -2  -2   61.78    4.46
  17   2  -2   52.89    2.59
  17   2  -2   50.52    4.15
 -17  -2   2   56.08    2.51
 -17  -2   2   49.97    4.23
 -17  -2   2   50.54    2.48
 -17   2   2   51.03    2.70
  17   2  -2   50.99    2.52
 -17  -2   2   52.38    2.68
 -16  -2   2   86.60    5.68
  16  -2  -2  106.45    5.89
  16   2  -2  102.78    5.86
  16   2  -2   94.70    3.99
  16  -2  -2   97.33    4.00
 -16   2   2   91.35    4.10
 -16  -2   2   88.99    4.03
  16   2  -2   91.19    3.92
 -16  -2   2   92.07    3.89
 -15  -2   2  152.91    7.93
 -15   2   2  151.04    6.08
 -15  -2   2  145.52    6.05
  15  -2  -2  171.04    8.03
  15   2  -2  166.50    7.94
 -14  -2   2   40.16    2.13
 -14   2   2   42.78    2.19
  14  -2  -2   43.43    3.33
  14   2  -2   48.15    3.45
  13   2  -2   26.14    2.45
  13  -2  -2   24.89    2.47
  12  -2  -2  240.45   10.37
  12   2  -2  235.90   10.30
  11  -2  -2  417.23   16.72
  11   2  -2  431.88   16.81
  10  -2  -2  618.43   23.37
  10   2  -2  616.30   23.38
   9   2  -2  103.66    4.88
   9  -2  -2   96.28    4.83
   8  -2  -2   43.40    2.69
   8   2  -2   44.40    2.66
  -7  -2   2 3678.86  132.85
   7  -2  -2 3702.10  132.67
   7   2  -2 3817.75  132.71
  -6  -2   2  203.29    8.24
   6   2  -2  205.90    8.09
   6  -2  -2  194.88    8.08
  -5  -2   2 1696.67   61.17
   5  -2  -2 1688.60   61.08
   5   2  -2 1739.86   61.12
   4   2  -2 4279.98  146.86
   4  -2  -2 4013.01  146.83
   3   2  -2  371.29   13.58
   3  -2  -2  355.03   13.56
  -2   2   2    8.88    1.15
  -2  -2   2   11.78    1.21
  -1  -2   2   45.12    2.44
  -1   2   2   40.77    2.37
   1   2  -2   48.16    1.87
   0  -2   2 2590.80   88.34
   0   2   2 2378.23   88.28
   0   2   2 2520.33   88.29
   0  -2   2 2460.58   88.29
   1  -2   2 2070.21   73.92
   1   2   2 2083.73   73.91
   2  -2   2  237.94    9.38
   2   2   2  249.12    9.40
  -2  -2  -2  245.29    9.12
  -3  -2  -2  511.86   18.72
   3  -2   2  545.82   19.13
   3  -2   2  516.82   19.16
   3   2   2  510.51   19.13
   4  -2   2   68.39    3.07
   4   2   2   60.35    3.09
   4  -2   2   61.84    3.10
  -5   2  -2  257.69   10.11
  -5  -2  -2  248.91   10.06
   5  -2   2  272.44   10.08
   5  -2   2  256.50   10.23
   5   2   2  272.79   10.30
  -6   2  -2   75.23    3.70
  -6  -2  -2   79.18    3.74
   6  -2   2   75.92    3.58
   6  -2   2   79.90    3.88
   6   2   2   79.91    3.89
   7  -2   2  172.56    7.21
  -7   2  -2  185.77    7.48
  -7  -2  -2  180.46    7.44
   8  -2   2  207.47    8.35
  -8   2  -2  206.03    8.37
  -8  -2  -2  215.19    8.64
  -8   2  -2  207.73    8.62
   9  -2   2  201.69    8.23
  -9   2  -2  204.10    8.31
  10  -2   2   33.82    2.16
 -10   2  -2   28.33    2.16
  11  -2   2    1.28    0.73
 -11   2  -2    0.41    1.02
 -11  -2  -2    0.70    1.33
  12  -2   2  102.42    5.04
 -12   2  -2  119.92    5.49
 -12  -2  -2  111.60    5.84
  13  -2   2  277.46   11.40
 -13   2  -2  290.03   11.84
 -13  -2  -2  291.81   12.30
  14  -2   2  183.18    7.05
 -14  -2  -2  175.30    8.50
 -14   2  -2  184.24    8.19
  14  -2   2  166.96    7.60
  15  -2   2   52.64    2.42
  15  -2   2   52.35    2.58
 -15   2  -2   45.82    3.38
 -15  -2  -2   56.97    3.98
  15  -2   2   43.97    2.92
 -16  -2  -2    0.27    1.52
 -16   2  -2    0.45    1.25
  16   2   2    0.38    0.65
  16  -2   2    0.60    0.60
  16  -2   2    0.49    0.58
  16  -2   2    1.13    0.57
 -17   2  -2   37.03    3.32
 -17  -2  -2   46.57    3.88
  17  -2   2   40.35    2.28
  17   2   2   44.23    2.34
  17  -2   2   42.86    2.24
  17  -2   2   39.96    2.12
 -18   2  -2   34.85    3.25
 -18  -2  -2   34.73    3.55
  18  -2   2   35.24    2.04
  18  -2   2   38.37    1.98
  18   2   2   36.24    3.69
  18  -2   2   32.22    3.55
  18   2   2   36.49    2.16
  18  -2   2   32.78    2.08
  19  -2   2   10.37    1.05
  19   2   2    9.62    1.18
  19  -2   2    8.66    1.17
  19  -2   2    5.91    1.97
 -19  -2  -2    7.17    2.15
 -19   2  -2    6.56    1.78
 -20  -2  -2    2.89    1.87
 -20   2  -2    4.24    1.75
  20  -2   2    1.88    0.76
  20   2   2    2.64    1.04
  20  -2   2    3.15    0.99
  20   2   2    2.68    0.94
  20  -2   2    3.73    1.81
  20   2   2    3.34    1.89
 -21  -2  -2   20.10    3.08
 -21   2  -2   17.42    2.59
  21  -2   2   21.45    1.55
  21   2   2   22.18    1.77
  21  -2   2   23.43    1.84
  21  -2   2   17.92    1.65
  21   2   2   23.37    1.83
  21   2   2   23.44    3.25
  21  -2   2   22.01    3.32
 -22  -2  -2    4.70    2.03
  22  -2   2    4.72    0.89
 -22   2  -2    7.31    1.36
  22   2   2    4.78    1.06
  22  -2   2    5.92    1.20
 -22  -2  -2    5.71    1.33
  22  -2   2    6.51    1.24
  22   2   2    6.46    1.18
  22  -2   2    3.98    1.90
  22   2   2    3.55    2.13
 -23  -2  -2  163.99    9.51
  23  -2   2  176.23    6.90
  23  -2   2  172.63    7.20
  23   2   2  173.15    7.21
  23  -2   2  164.06    9.91
  23   2   2  163.73    9.84
  23   2   2  168.57    7.16
 -23   2  -2  163.18    7.06
  23  -2   2  178.18    7.28
 -23  -2  -2  171.35    7.11
  24  -2   2   44.32    2.65
  24   2   2   45.04    2.64
  24  -2   2   44.34    2.30
 -24   2  -2   43.60    2.64
  24  -2   2   48.49    2.76
 -24  -2  -2   43.37    2.61
  24   2   2   40.21    2.58
  25  -2   2    8.49    1.34
  25   2   2   12.40    1.45
 -25   2  -2    8.55    1.39
  25   2   2    8.91    1.28
 -25  -2  -2   11.40    1.47
  26  -2   2   12.22    1.39
  26   2   2    8.25    1.27
 -26  -2  -2   11.81    1.49
 -26   2  -2   11.23    1.44
  26   2   2    9.46    1.25
  27  -2   2   33.37    2.10
  27   2   2   35.29    2.14
  27  -2   2   28.81    1.92
 -27  -2  -2   36.46    2.16
 -27   2  -2   35.09    2.18
  27   2   2   34.60    2.06
  28  -2   2  107.57    4.81
  28   2   2  113.92    4.85
  28  -2   2  115.09    4.70
 -28   2  -2  112.27    4.80
 -28  -2  -2  116.86    4.83
  29  -2   2    3.24    0.67
  29  -2   2    3.73    0.79
  29   2   2    3.67    0.80
 -29  -2  -2    4.76    0.99
 -29   2  -2    4.43    0.98
  30  -2   2    0.31    0.56
  30   2   2    0.10    0.55
  31  -2   2    0.48    0.43
  31   2   2    0.51    0.43
  31  -3  -2   15.44    0.83
  31   3  -2   11.16    0.78
  30  -3  -2    2.55    0.60
  30   3  -2    4.45    0.62
  29  -3  -2   18.03    1.25
  29   3  -2   17.36    1.24
  28  -3  -2   42.37    2.25
  28   3  -2   44.07    2.27
  27  -3  -2    2.07    0.83
  27   3  -2    2.99    0.89
  26   3  -2   31.20    1.98
  26  -3  -2   31.01    1.97
  25  -3  -2   96.90    4.34
  25   3  -2   93.93    4.31
  24   3  -2   45.17    2.53
  24  -3  -2   42.85    2.49
  24  -3  -2   43.77    2.37
  23   3  -2  463.85   17.04
  23  -3  -2  458.31   17.05
  23  -3  -2  442.25   16.93
  22  -3  -2   27.64    3.34
  22  -3  -2   28.98    1.91
 -22  -3   2   27.11    1.74
  22  -3  -2   30.15    1.98
  22   3  -2   31.30    2.01
 -22   3   2   29.99    2.14
 -22  -3   2   31.22    1.82
  21  -3  -2   64.14    5.12
  21  -3  -2   65.00    3.31
 -21  -3   2   66.79    3.16
  21   3  -2   69.74    3.36
  21   3  -2   74.28    5.57
  21  -3  -2   64.49    5.26
  21  -3  -2   68.20    3.35
 -21   3   2   68.88    3.52
 -21  -3   2   71.40    3.50
 -21  -3   2   69.75    3.21
  20  -3  -2  442.75   19.92
  20  -3  -2  467.43   17.34
 -20  -3   2  451.55   17.10
  20   3  -2  432.59   20.01
  20  -3  -2  472.24   20.21
  20  -3  -2  469.92   17.31
  20   3  -2  468.91   17.31
 -20  -3   2  469.49   17.37
 -20   3   2  472.95   17.41
 -20  -3   2  463.36   17.19
  19  -3  -2  101.94    6.81
  19  -3  -2  116.89    4.99
 -19  -3   2  115.73    4.82
  19  -3  -2  110.28    4.89
  19   3  -2  108.31    4.88
  19  -3  -2  116.83    7.05
  19   3  -2  129.71    7.31
 -19   3   2  117.65    5.07
 -19  -3   2  122.02    5.05
 -19  -3   2  113.06    4.83
  18   3  -2   17.48    2.51
  18  -3  -2   18.01    2.51
 -18  -3   2   13.49    1.21
  18  -3  -2   13.57    1.21
  18   3  -2   16.57    1.31
 -18   3   2   14.73    1.42
 -18  -3   2   14.15    1.20
 -18  -3   2   14.59    1.41
  18  -3  -2   11.85    1.25
  17  -3  -2   32.82    1.97
 -17  -3   2   33.09    1.89
  17   3  -2   32.38    1.89
  17  -3  -2   33.79    1.89
  17   3  -2   32.24    3.25
  17  -3  -2   35.99    3.31
 -17   3   2   31.55    2.00
 -17  -3   2   33.26    2.04
 -17  -3   2   34.71    1.90
  16  -3  -2   69.82    3.21
 -16  -3   2   64.60    3.07
  16   3  -2   68.15    3.07
  16  -3  -2   67.94    3.08
  16   3  -2   73.17    4.77
  16  -3  -2   74.22    4.80
 -16   3   2   65.73    3.18
 -16  -3   2   70.13    3.20
 -16  -3   2   66.36    3.07
 -15  -3   2  489.83   17.92
  15  -3  -2  468.24   18.01
  15  -3  -2  521.29   20.06
  15   3  -2  528.63   20.09
 -15  -3   2  489.28   17.97
 -15   3   2  492.98   18.00
 -14  -3   2   93.63    5.38
  14  -3  -2   91.29    5.09
  14   3  -2   85.62    5.01
 -14  -3   2   85.36    3.59
 -14   3   2   76.29    3.55
 -14  -3   2   80.15    3.53
 -13  -3   2  484.15   19.47
  13  -3  -2  489.57   19.22
  13   3  -2  471.00   19.18
  12   3  -2   13.98    1.88
 -12  -3   2   21.52    2.32
  12  -3  -2   18.77    2.03
 -11  -3   2 1147.09   42.96
  11  -3  -2 1165.58   42.70
  11   3  -2 1163.50   42.74
  10   3  -2    5.23    1.21
  10  -3  -2    5.94    1.19
 -10  -3   2    4.57    1.44
  -9  -3   2 2758.48   99.41
   9  -3  -2 2757.46   99.17
   9   3  -2 2801.60   99.19
  -8  -3   2  199.52    8.69
   8  -3  -2  201.85    8.47
   8   3  -2  214.74    8.55
   7   3  -2   37.84    2.26
  -7  -3   2   30.68    2.30
   7  -3  -2   35.50    2.22
   6  -3  -2    9.16    1.05
   6   3  -2    8.35    1.06
  -6  -3   2    7.68    1.20
   5   3  -2   76.00    3.39
   5  -3  -2   67.38    3.31
  -5  -3   2   69.89    3.49
   4  -3  -2   52.96    2.65
  -4  -3   2   49.92    2.71
   3   3  -2   65.87    3.02
   3  -3  -2   64.60    3.00
   2  -3  -2    5.79    0.77
   2   3  -2    5.89    0.78
  -2   3   2    8.29    1.03
  -2  -3   2    8.15    0.99
   1  -3  -2    3.37    0.94
  -1   3   2    4.56    0.82
  -1  -3   2    4.79    0.88
   1  -3  -2    4.15    1.09
   0  -3  -2   62.69    3.16
   0   3   2   62.93    3.02
   0  -3   2   68.51    3.06
   0  -3  -2   65.07    3.32
   1   3   2   14.43    1.19
   1  -3   2   16.78    1.26
  -2  -3  -2   57.49    2.77
   2  -3   2   60.36    3.08
   2   3   2   54.04    2.70
   2  -3   2   55.17    2.73
   3  -3   2  672.46   24.02
  -3  -3  -2  643.78   23.61
   3  -3   2  634.98   23.73
   3   3   2  652.28   23.73
  -4  -3  -2 2122.83   76.77
  -4   3  -2 2197.33   76.82
  -4  -3  -2 2155.82   76.68
   4  -3   2 2170.56   77.18
   4  -3   2 2133.90   76.96
   4   3   2 2168.82   76.96
  -5   3  -2  881.63   31.77
  -5  -3  -2  862.79   31.73
   5  -3   2  861.73   32.03
   5   3   2  891.97   31.95
   5  -3   2  882.12   31.94
  -6   3  -2   31.93    1.80
  -6  -3  -2   34.92    2.15
  -6   3  -2   37.58    2.22
   6  -3   2   32.50    2.24
   6   3   2   36.14    2.27
   6  -3   2   35.76    2.26
  -7   3  -2  267.08   10.38
  -7   3  -2  280.54   10.78
  -7  -3  -2  270.81   10.72
   7  -3   2  272.04   10.88
   7  -3   2  272.58   10.94
   7   3   2  276.10   10.96
  -8   3  -2  194.89    7.70
  -8   3  -2  179.04    7.99
   8  -3   2  193.57    8.13
   8   3   2  197.46    8.34
   8  -3   2  199.94    8.33
  -9   3  -2 1381.79   49.66
   9  -3   2 1375.75   50.08
 -10   3  -2  266.37   10.22
  10  -3   2  240.84   10.40
 -11   3  -2  789.78   28.55
  11  -3   2  747.74   28.76
 -12   3  -2  174.87    7.48
  12  -3   2  163.14    7.53
 -13   3  -2   49.10    3.23
  13  -3   2   53.28    3.28
  14  -3   2  111.48    4.52
 -14  -3  -2  106.89    6.08
 -14   3  -2  112.60    5.58
  14  -3   2  107.71    4.60
  14  -3   2  103.39    5.43
  15  -3   2   84.53    4.87
  15  -3   2   93.13    4.09
  15   3   2   97.39    4.12
  15  -3   2   96.88    4.10
  15  -3   2   96.87    4.07
 -15   3  -2  101.53    5.29
 -15  -3  -2  101.79    5.83
  15  -3   2   91.43    4.15
  16  -3   2  145.31    8.14
  16   3   2  156.58    8.32
  16  -3   2  147.14    6.07
  16   3   2  152.83    6.10
  16  -3   2  141.92    6.02
  16  -3   2  150.98    6.01
 -16  -3  -2  145.51    7.85
 -16   3  -2  150.45    7.33
  16  -3   2  150.60    6.14
  17   3   2  130.40    7.47
  17  -3   2  121.89    7.41
  17  -3   2  124.03    5.22
  17  -3   2  124.26    5.18
  17  -3   2  124.29    5.34
 -17  -3  -2  128.45    7.23
 -17   3  -2  121.36    6.51
  17  -3   2  122.78    5.25
  17   3   2  124.04    5.27
  18  -3   2   58.67    2.90
  18   3   2   54.11    2.88
  18   3   2   61.10    4.88
  18  -3   2   61.16    4.89
  18  -3   2   55.09    2.97
 -18   3  -2   49.85    3.93
 -18  -3  -2   53.72    4.49
  18  -3   2   55.40    2.82
  19   3   2    9.19    1.19
  19  -3   2    9.37    1.19
  19   3   2   10.31    2.29
  19  -3   2    7.90    2.06
  19  -3   2    9.02    1.26
  19  -3   2    7.76    1.04
 -19   3  -2    7.84    1.89
 -19  -3  -2    9.55    2.39
 -20  -3  -2  109.67    6.95
  20   3   2  111.55    7.30
  20  -3   2   96.76    6.95
  20  -3   2  103.64    4.62
  20  -3   2  104.27    4.73
  20   3   2  105.80    4.75
  21   3   2    6.45    1.16
  21  -3   2    4.57    1.04
 -21  -3  -2    5.56    0.92
 -21  -3  -2    5.03    2.11
  21  -3   2    6.06    1.02
  21   3   2    6.44    1.22
 -21  -3  -2    4.03    1.19
  21  -3   2    5.97    2.11
  21   3   2    2.99    1.83
  22   3   2   65.47    5.82
  22  -3   2   69.75    5.89
 -22  -3  -2   74.69    5.93
  22   3   2   81.39    3.93
  22  -3   2   79.92    3.92
  22   3   2   82.87    3.95
 -22   3  -2   86.86    3.90
 -22  -3  -2   78.58    3.83
  22  -3   2   82.20    3.78
  23   3   2   43.01    2.54
 -23   3  -2   35.45    2.43
 -23  -3  -2   40.82    2.49
  23  -3   2   43.23    2.33
  23  -3   2   34.70    4.12
  23   3   2   41.62    4.34
  23   3   2   44.74    2.59
  23  -3   2   44.12    2.55
  24  -3   2  387.85   14.25
  24  -3   2  377.92   14.49
  24   3   2  381.40   14.51
 -24  -3  -2  373.58   14.36
 -24   3  -2  372.14   14.37
  24   3   2  384.35   14.47
  25  -3   2  208.44    8.12
  25  -3   2  210.02    8.43
  25   3   2  203.03    8.41
  25   3   2  224.15    8.44
 -25  -3  -2  207.71    8.33
 -25   3  -2  202.69    8.33
  26  -3   2   44.63    2.49
  26  -3   2   45.28    2.50
  26   3   2   42.93    2.50
 -26   3  -2   44.54    2.49
 -26  -3  -2   42.32    2.45
  26   3   2   44.25    2.43
  27  -3   2   37.44    2.14
  27  -3   2   39.28    2.19
  27   3   2   37.99    2.19
 -27  -3  -2   38.29    2.20
 -27   3  -2   35.12    2.15
  28  -3   2   49.94    2.48
  28   3   2   49.24    2.54
  28  -3   2   49.97    2.52
 -28  -3  -2   51.53    2.55
 -28   3  -2   52.98    2.57
  29  -3   2    3.30    0.64
  29  -3   2    3.22    0.72
  29   3   2    3.39    0.72
  30  -3   2    2.35    0.54
  30   3   2    3.35    0.59
  30   4  -2   25.88    1.36
  30  -4  -2   35.32    1.59
  29  -4  -2   10.70    0.87
  29   4  -2   11.14    0.90
  28  -4  -2   43.04    2.12
  28   4  -2   40.58    2.09
  27   4  -2    0.55    0.67
  27  -4  -2    0.27    0.68
  26  -4  -2   -0.68    0.73
  26   4  -2   -0.08    0.72
  25  -4  -2   47.16    2.44
  25   4  -2   50.76    2.58
  25  -4  -2   45.60    2.51
  24  -4  -2    1.83    0.78
 -24  -4   2    1.95    0.77
  24  -4  -2    2.92    0.88
  24   4  -2    3.71    0.94
  23  -4  -2  110.22    4.76
  23  -4  -2  105.16    4.72
  23   4  -2  110.49    4.75
 -23  -4   2  104.66    4.54
  22  -4  -2  163.57    6.87
 -22  -4   2  157.40    6.64
  22  -4  -2  174.04    6.87
  22   4  -2  177.97    6.88
 -22  -4   2  170.05    6.76
  21  -4  -2   79.70    6.12
  21  -4  -2   99.19    4.35
 -21  -4   2   92.76    4.12
  21   4  -2   89.03    4.17
  21  -4  -2   95.30    4.21
 -21  -4   2   92.46    4.16
  20  -4  -2   84.98    6.30
  20  -4  -2   94.71    4.35
 -20  -4   2   98.55    4.22
 -20   4   2   92.24    4.35
 -20  -4   2   94.01    4.23
  20  -4  -2   94.41    4.22
  20  -4  -2   97.65    6.42
  20   4  -2   90.07    6.30
  20   4  -2   96.59    4.25
 -19  -4   2   -1.50    1.79
  19  -4  -2    0.79    0.68
  19   4  -2    0.72    0.71
  19  -4  -2    2.04    1.45
  19   4  -2    0.34    1.19
  19  -4  -2    1.89    1.64
  19  -4  -2    0.57    0.84
 -19  -4   2    1.62    0.90
 -19   4   2    0.44    1.07
 -19  -4   2    0.09    1.04
 -19  -4   2    1.80    0.84
  18   4  -2  192.90    7.70
  18  -4  -2  204.44   10.03
  18   4  -2  191.16    9.86
  18  -4  -2  195.75    7.71
  18  -4  -2  172.85   10.06
  18  -4  -2  198.51    7.91
 -18  -4   2  196.25    7.73
 -18  -4   2  194.00    7.79
 -18   4   2  197.69    7.82
 -18  -4   2  196.39    7.75
 -18  -4   2  198.94   10.19
 -17  -4   2    6.38    1.99
  17  -4  -2    7.20    0.87
  17   4  -2    5.50    0.83
  17  -4  -2    6.27    1.68
  17   4  -2    6.59    1.72
  17  -4  -2    4.29    1.63
  17  -4  -2    3.53    0.92
 -17  -4   2    5.20    0.97
 -17   4   2    6.19    1.07
 -17  -4   2    5.75    1.03
 -17  -4   2    6.20    0.92
 -16  -4   2  139.33    7.45
  16  -4  -2  124.65    6.88
  16  -4  -2  121.49    5.08
  16   4  -2  126.88    5.11
  16   4  -2  131.17    7.04
  16  -4  -2  118.20    7.33
  16  -4  -2  124.20    5.30
 -16  -4   2  126.67    5.18
 -16  -4   2  124.62    5.19
 -16   4   2  124.90    5.23
 -16  -4   2  122.28    5.17
 -15  -4   2  104.13    5.95
  15  -4  -2   95.93    5.50
  15   4  -2   91.60    3.90
  15  -4  -2   94.61    3.91
  15   4  -2  104.09    5.73
  15  -4  -2   83.61    5.87
  15  -4  -2   90.97    4.09
 -15  -4   2   93.71    4.00
 -15  -4   2   95.01    4.02
 -15   4   2   89.92    3.99
 -15  -4   2   87.43    3.96
  14  -4  -2  111.01    5.81
  14   4  -2  102.10    5.72
  14  -4  -2   96.28    4.36
 -14  -4   2  103.20    4.31
 -14  -4   2  103.74    4.32
 -14  -4   2  102.63    5.98
 -14   4   2  100.78    4.27
 -14  -4   2  102.88    4.28
  13  -4  -2  242.66   10.07
  13   4  -2  231.46   10.03
 -13  -4   2  231.19    8.49
 -13  -4   2  220.40    8.40
  13  -4  -2  202.51    8.50
 -13  -4   2  221.96   10.28
 -12  -4   2   19.05    2.37
  12  -4  -2   19.60    2.04
  12   4  -2   18.61    2.02
 -11  -4   2  235.91   10.53
  11  -4  -2  243.95   10.26
  11   4  -2  239.21   10.24
 -10  -4   2  469.14   19.28
  10  -4  -2  503.11   19.08
  10   4  -2  505.18   19.10
  -9  -4   2   89.00    4.83
   9  -4  -2   92.15    4.58
   9   4  -2   92.82    4.59
  -8  -4   2   83.66    4.34
   8  -4  -2   79.40    4.01
   8   4  -2   77.53    4.00
  -7  -4   2  185.46    7.97
   7  -4  -2  187.07    7.71
   7   4  -2  187.47    7.71
  -6  -4   2  330.42   12.99
   6   4  -2  347.20   12.81
   6  -4  -2  323.53   12.73
   5   4  -2    9.29    0.96
   5  -4  -2    9.54    0.99
  -5  -4   2    9.48    1.24
   4  -4  -2  753.38   27.85
   4   4  -2  779.51   27.89
   4  -4  -2  781.68   28.81
   3  -4  -2   32.87    2.40
   3  -4  -2   29.26    1.70
   3   4  -2   34.84    1.79
  -3   4   2   30.39    1.90
  -3  -4   2   35.41    2.00
   2  -4  -2  647.28   24.37
   2  -4  -2  699.77   25.24
   2   4  -2  675.15   24.41
   2  -4  -2  676.86   25.08
  -2  -4   2  699.53   24.58
  -2   4   2  668.43   24.52
   1   4  -2    5.58    0.66
   1  -4  -2    7.07    0.70
   1  -4  -2    5.83    1.20
   1  -4  -2    7.84    1.21
  -1  -4   2    6.13    0.85
  -1   4   2    8.13    0.91
   0  -4  -2  107.70    5.09
   0  -4  -2  112.33    5.08
  -1  -4  -2   94.29    4.51
  -1  -4  -2   92.71    4.39
   2  -4   2  249.42    9.52
   2   4   2  241.45    9.47
  -2  -4  -2  239.96    9.81
   2  -4   2  270.00   10.25
   3  -4   2   12.28    1.51
  -3  -4  -2   12.24    1.28
  -3   4  -2   13.71    1.12
  -3  -4  -2   12.87    1.07
   3   4   2   13.31    1.13
   3  -4   2   11.08    1.10
  -4  -4  -2    9.17    0.98
  -4   4  -2   10.17    1.02
  -4   4  -2    7.52    0.48
  -4  -4  -2    7.16    1.05
   4  -4   2    9.14    1.40
   4  -4   2    8.52    1.01
   4   4   2    8.36    1.01
  -5  -4  -2    9.07    1.06
  -5   4  -2    6.72    0.58
  -5   4  -2    7.50    1.03
   5  -4   2    7.24    1.39
   5   4   2    6.61    1.01
   5  -4   2    6.80    0.99
  -6  -4  -2  108.58    4.75
  -6   4  -2  105.44    4.76
  -6   4  -2  104.92    4.22
   6  -4   2  116.82    5.36
   6   4   2  103.02    4.87
   6  -4   2  107.88    4.91
  -7   4  -2  793.57   28.77
   7  -4   2  844.91   29.95
   7   4   2  813.77   29.57
   7  -4   2  762.93   29.48
  -8   4  -2  289.07   10.86
   8  -4   2  274.41   11.75
   8  -4   2  301.35   11.70
   8   4   2  276.35   11.61
  -9   4  -2  203.77    8.19
   9  -4   2  209.03    9.08
   9   4   2  209.24    9.02
   9  -4   2  208.32    8.99
 -10  -4  -2  282.51   12.27
 -10   4  -2  304.00   11.50
  10  -4   2  285.41   12.23
  10   4   2  303.23   12.45
  10  -4   2  291.43   12.29
 -11   4  -2  215.90    8.55
 -11  -4  -2  199.08    9.27
  11  -4   2  185.60    9.02
  11   4   2  215.57    9.45
  11  -4   2  211.17    9.40
  12  -4   2  140.35    7.03
  12  -4   2  153.95    7.45
  12   4   2  150.63    7.44
 -12  -4  -2  151.57    7.37
 -12   4  -2  149.70    6.54
  12  -4   2  150.21    5.83
  12  -4   2  138.74    5.81
  13  -4   2  244.91    9.18
  13  -4   2  240.25    9.13
  13  -4   2  240.01    9.15
  13  -4   2  239.25   10.54
 -13  -4  -2  233.13    8.99
 -13  -4  -2  229.97   10.76
 -13   4  -2  242.67   10.02
  13   4   2  243.21   11.01
  13  -4   2  233.44   10.91
  14  -4   2   94.83    4.25
  14  -4   2   99.97    4.23
  14  -4   2   98.53    4.26
  14  -4   2   89.55    5.30
 -14  -4  -2  103.38    4.12
 -14   4  -2   97.08    5.08
  14  -4   2   95.15    5.84
  14   4   2  109.01    6.10
 -15  -4  -2  134.43    5.56
  15   4   2  139.91    5.72
  15  -4   2  140.31    5.73
  15  -4   2  131.87    6.91
  15  -4   2  148.12    5.80
  15  -4   2  146.27    5.77
  15  -4   2  144.61    7.76
  15   4   2  151.36    7.86
  15  -4   2  135.36    5.77
  16  -4   2   -0.34    0.71
  16  -4   2    0.84    0.69
 -16  -4  -2    1.21    0.67
  16  -4   2    0.66    0.79
  16  -4   2    0.24    0.64
  16   4   2   -0.08    0.69
  16   4   2    2.30    1.51
  16  -4   2    0.33    1.43
  16  -4   2   -0.24    0.65
 -17  -4  -2  230.87    8.72
  17  -4   2  234.95    8.99
  17  -4   2  223.67    8.95
  17   4   2  224.38    8.95
  17  -4   2  237.13    8.96
  17  -4   2  227.12   11.39
  17   4   2  216.18   11.26
  17  -4   2  220.55    9.00
  18   4   2   22.84    1.64
  18  -4   2   20.29    1.57
  18  -4   2   21.16    1.62
  18   4   2   18.66    2.87
  18  -4   2   24.74    3.21
 -18  -4  -2   19.84    1.38
  18  -4   2   19.21    1.62
  19  -4   2    0.90    0.76
  19  -4   2    1.01    0.91
  19  -4   2    1.22    0.84
  19   4   2    0.57    0.81
  19   4   2   -0.39    1.28
  19  -4   2    2.36    1.53
  20  -4   2   63.63    3.10
  20  -4   2   55.75    3.12
 -20  -4  -2   58.59    3.00
  20  -4   2   58.90    3.11
  20   4   2   61.71    3.13
  20   4   2   57.58    5.01
  20  -4   2   56.30    4.98
  21  -4   2   11.51    1.26
  21   4   2    8.28    2.11
  21  -4   2    7.09    2.02
  21  -4   2   12.52    1.43
  21   4   2   11.49    1.33
 -21  -4  -2   10.86    1.36
 -21   4  -2   10.30    1.38
  21  -4   2    9.96    1.26
  21   4   2   10.41    1.28
 -22  -4  -2   91.32    6.54
 -22  -4  -2   91.43    4.08
 -22  -4  -2   90.71    4.23
 -22   4  -2   95.89    4.30
  22   4   2   98.01    4.38
  22  -4   2   95.38    4.38
  22   4   2   91.12    4.34
  22  -4   2  101.12    4.33
  22  -4   2   83.78    6.46
  22   4   2   82.35    6.35
  23   4   2  258.09    9.75
 -23  -4  -2  245.14    9.61
 -23   4  -2  246.39    9.64
  23  -4   2  251.99    9.63
  23  -4   2  251.97    9.77
  23   4   2  258.76    9.80
 -23  -4  -2  224.58    9.35
  24  -4   2  103.34    4.58
  24  -4   2  109.08    4.76
  24   4   2  101.92    4.72
  24   4   2  111.60    4.74
 -24   4  -2  102.12    4.63
 -24  -4  -2  107.19    4.66
  25  -4   2   53.32    2.74
  25  -4   2   46.83    2.57
  25   4   2   42.72    2.51
 -25  -4  -2   47.82    2.55
 -25   4  -2   44.11    2.53
  25   4   2   45.93    2.49
  26  -4   2    7.75    1.12
 -26  -4  -2    7.35    1.15
 -26   4  -2    6.63    1.14
  26   4   2    8.61    1.02
  26  -4   2    8.22    1.10
  26   4   2    7.35    1.04
  27  -4   2   29.03    1.79
  27  -4   2   28.93    1.75
  27   4   2   26.38    1.72
 -27   4  -2   25.43    1.71
 -27  -4  -2   30.13    1.76
  28  -4   2   10.27    1.00
  28  -4   2    9.20    0.93
  28   4   2    7.34    0.89
  29  -4   2   -0.09    0.53
  29  -4   2    0.05    0.48
  29   4   2    0.09    0.49
  29   5  -2    7.53    0.66
  29  -5  -2   16.62    1.04
  28   5  -2   36.50    1.78
  27   5  -2    7.73    0.82
  26  -5  -2  144.79    5.70
  26  -5  -2  142.26    5.71
  26   5  -2  139.55    5.72
  25  -5  -2    8.29    1.02
  25  -5  -2    8.01    1.00
  25   5  -2    8.60    1.03
 -24  -5   2    1.09    0.81
  24  -5  -2    1.18    0.77
  24  -5  -2    2.92    0.81
  24   5  -2    2.26    0.81
 -23  -5   2  334.72   13.01
  23  -5  -2  357.83   13.25
  23  -5  -2  346.68   13.09
  23   5  -2  349.48   13.11
 -22  -5   2   77.05    3.61
  22   5  -2   76.31    3.58
  22  -5  -2   76.71    3.59
  22  -5  -2   80.08    3.78
  21  -5  -2   20.91    3.04
 -21  -5   2   23.51    1.72
 -21  -5   2   24.23    1.75
  21  -5  -2   25.67    1.68
  21   5  -2   23.79    1.68
  21  -5  -2   26.46    1.87
  20  -5  -2    6.62    0.97
  20   5  -2    8.24    1.02
  20  -5  -2    4.82    2.06
 -20  -5   2    8.48    1.09
  20  -5  -2    9.34    1.25
 -20  -5   2    3.93    1.08
 -19  -5   2   69.86    3.33
 -19  -5   2   68.77    3.28
  19  -5  -2   65.87    3.42
  19   5  -2   65.84    3.16
  19  -5  -2   67.14    3.16
  18   5  -2   23.60    1.55
  18  -5  -2   23.04    1.52
  18   5  -2   18.96    2.69
  18  -5  -2   21.96    3.16
  18  -5  -2   23.48    2.81
 -18  -5   2   21.88    1.68
 -18  -5   2   24.44    1.74
  18  -5  -2   24.59    1.84
 -18  -5   2   19.91    3.08
 -17  -5   2    9.61    2.36
  17  -5  -2    7.96    0.93
  17   5  -2   10.49    1.03
  17   5  -2    8.02    1.84
  17  -5  -2    7.68    1.78
  17  -5  -2   11.72    2.50
 -17  -5   2   11.16    1.20
 -17  -5   2   10.23    1.23
  17  -5  -2   10.96    1.29
 -16  -5   2    5.49    1.80
  16  -5  -2    7.33    0.86
  16   5  -2    6.66    0.84
  16   5  -2    5.26    1.51
  16  -5  -2    8.51    1.76
  16  -5  -2    9.85    2.44
 -16  -5   2    8.18    1.05
 -16  -5   2    9.11    1.12
 -16   5   2    8.53    1.06
  16  -5  -2    5.91    1.05
  15  -5  -2  102.62    4.07
  15   5  -2   96.05    4.04
  15  -5  -2  100.83    5.72
  15   5  -2   96.26    5.64
  15  -5  -2   92.24    6.38
 -15  -5   2   96.49    4.15
 -15   5   2   86.87    4.08
 -15  -5   2   99.75    4.24
 -15  -5   2   97.31    4.21
 -15  -5   2  101.72    6.07
  15  -5  -2   94.56    4.32
 -14  -5   2   -0.28    1.39
  14  -5  -2   -0.23    0.93
  14  -5  -2   -0.35    1.52
  14   5  -2   -0.23    1.03
 -14  -5   2    0.22    0.65
 -14  -5   2    0.57    0.72
 -14  -5   2    0.58    0.65
 -14   5   2    0.26    0.68
 -14  -5   2   -0.38    0.73
  14  -5  -2    0.17    0.75
  13  -5  -2    8.69    1.49
  13  -5  -2    5.63    1.95
  13   5  -2    6.83    1.37
  13  -5  -2    5.97    0.97
 -13  -5   2    6.85    0.91
 -13  -5   2    6.52    0.97
 -13  -5   2    5.55    0.87
 -13  -5   2    5.40    1.55
  12  -5  -2   21.04    2.05
  12   5  -2   21.97    2.14
  12  -5  -2   16.29    2.62
  12  -5  -2   18.90    1.40
 -12  -5   2   21.81    1.42
 -12  -5   2   18.47    1.32
 -12  -5   2   18.83    2.35
  11  -5  -2  246.84   10.30
  11   5  -2  239.04   10.28
  11  -5  -2  244.67   11.49
  11  -5  -2  238.51    9.22
 -11  -5   2  246.85    9.15
 -11  -5   2  233.73   10.60
 -11  -5   2  235.55    9.06
 -10  -5   2    1.17    1.20
  10  -5  -2    1.41    0.86
  10   5  -2    1.43    0.92
  -9  -5   2   12.61    1.82
   9  -5  -2   12.46    1.45
   9   5  -2   12.29    1.41
   8   5  -2  381.39   14.97
   8  -5  -2  387.76   14.98
  -8  -5   2  394.90   15.35
   8  -5  -2  385.15   16.16
   7  -5  -2   78.51    3.91
   7   5  -2   89.00    4.03
  -7  -5   2   79.25    4.20
   7  -5  -2   76.62    4.93
   6  -5  -2   53.38    2.70
   6   5  -2   47.54    2.64
  -6  -5   2   50.78    2.98
   6  -5  -2   52.87    3.73
  -5  -5   2    7.57    1.19
  -5  -5   2    8.59    1.15
  -5   5   2    6.67    1.05
   5   5  -2    7.58    0.87
   5  -5  -2    7.20    0.86
   4   5  -2   15.56    1.11
   4  -5  -2   14.91    1.10
   4  -5  -2   15.73    2.04
  -4  -5   2   13.68    1.29
  -4   5   2   13.68    1.27
   3  -5  -2   38.28    2.95
   3   5  -2   44.79    2.08
   3  -5  -2   41.48    2.03
  -3   5   2   41.06    2.21
  -3  -5   2   42.73    2.23
   2  -5  -2   13.47    1.68
   2   5  -2   11.11    0.82
   2  -5  -2   11.41    0.82
  -2   5   2   10.69    0.94
  -2  -5   2   11.67    0.98
   1  -5  -2  716.84   26.37
   1   5  -2  728.32   25.15
   1  -5  -2  670.67   25.08
   1  -5  -2  699.32   26.10
   0  -5  -2   42.43    2.78
   0   5  -2   42.04    1.85
   0  -5  -2   36.36    1.78
   0  -5  -2   39.54    2.62
  -1  -5  -2   44.43    2.88
  -1  -5  -2   45.65    2.01
  -1   5  -2   45.05    2.03
  -1  -5  -2   41.26    2.75
  -2  -5  -2   21.51    1.92
  -2   5  -2   21.20    1.24
  -2  -5  -2   20.36    1.21
  -2  -5  -2   21.21    1.90
  -3  -5  -2 1252.33   45.18
   3  -5   2 1291.99   45.64
  -3  -5  -2 1243.87   44.33
  -3   5  -2 1265.81   44.38
   3  -5   2 1215.34   44.51
   3   5   2 1209.17   44.48
  -4  -5  -2   86.58    4.07
   4  -5   2   87.48    4.53
  -4   5  -2   76.98    3.46
  -4  -5  -2   72.35    3.39
   4  -5   2   74.27    3.56
   4   5   2   79.62    3.59
   5  -5   2  151.10    7.20
   5   5   2  155.20    6.39
   5  -5   2  151.14    6.40
   6  -5   2 1670.40   58.78
   6   5   2 1597.44   57.86
   6  -5   2 1583.70   57.87
   7  -5   2    7.79    1.62
   7  -5   2    5.60    0.98
   7   5   2    4.53    0.99
   8  -5   2  269.68   11.86
   8  -5   2  284.06   11.38
   8   5   2  278.89   11.32
   9  -5   2  319.90   13.63
   9  -5   2  326.09   13.17
   9   5   2  326.30   13.17
 -10  -5  -2   90.92    5.05
  10  -5   2   85.61    5.12
  10   5   2   87.13    4.84
  10  -5   2   99.59    5.05
 -11  -5  -2   29.89    1.62
  11  -5   2   28.47    2.71
 -11  -5  -2   30.71    2.84
  11   5   2   33.53    2.71
  11  -5   2   29.75    2.62
  11  -5   2   32.66    1.75
  11  -5   2   27.70    1.67
  12  -5   2    4.98    0.77
  12  -5   2    4.10    0.71
 -12  -5  -2    4.84    0.75
 -12  -5  -2    5.71    0.80
  12  -5   2    4.30    1.52
  12  -5   2    4.17    0.77
  12   5   2    4.84    1.43
  12  -5   2    3.02    1.24
 -12  -5  -2    4.63    1.58
  13  -5   2  189.79    7.46
 -13  -5  -2  188.78    7.55
  13  -5   2  205.74    9.43
 -13  -5  -2  201.02    9.42
  13  -5   2  205.56    7.70
  13  -5   2  202.35    7.71
  13  -5   2  193.49    7.67
  13  -5   2  189.22    9.28
  13   5   2  188.36    9.25
  14  -5   2    7.31    1.76
  14   5   2    5.57    1.52
  14  -5   2    5.24    0.66
  14  -5   2    3.48    0.69
 -14  -5  -2    4.63    0.81
  14  -5   2    1.78    1.26
  14  -5   2    3.44    0.81
  14  -5   2    3.76    0.76
  14  -5   2    3.89    0.82
 -14  -5  -2    4.31    1.55
  15  -5   2   31.35    1.94
  15  -5   2   30.03    1.86
  15  -5   2   33.69    3.27
  15   5   2   28.13    3.05
  15  -5   2   32.03    1.66
  15  -5   2   33.00    1.86
  15   5   2   29.58    1.81
  15  -5   2   30.08    2.91
  15  -5   2   31.48    1.95
 -15  -5  -2   29.48    1.78
 -15  -5  -2   35.47    3.38
  16  -5   2   33.64    2.09
  16  -5   2   36.49    2.10
  16  -5   2   32.72    1.76
  16  -5   2   34.47    2.01
  16   5   2   35.58    2.04
  16  -5   2   32.81    3.04
  16  -5   2   30.95    2.03
 -16  -5  -2   39.32    3.71
 -16  -5  -2   37.45    2.00
  16   5   2   32.83    3.37
  16  -5   2   38.90    3.57
 -17  -5  -2  409.25   14.91
  17   5   2  398.79   15.05
  17  -5   2  398.23   15.06
  17   5   2  389.32   17.53
  17  -5   2  375.93   17.50
  17  -5   2  399.68   15.14
 -17  -5  -2  430.25   17.69
  17  -5   2  400.41   15.17
 -18  -5  -2    0.42    0.72
  18   5   2    0.73    1.19
  18  -5   2   -0.74    1.25
  18  -5   2   -0.56    0.85
 -18  -5  -2    0.71    1.66
  18  -5   2   -0.80    0.74
  18   5   2   -0.27    0.74
  19  -5   2    2.32    0.80
  19   5   2    2.69    0.87
 -19  -5  -2    1.94    0.79
  19   5   2   -0.38    1.32
  19  -5   2    0.39    1.26
  19  -5   2    2.28    0.94
 -19  -5  -2    4.07    2.09
 -19   5  -2    2.69    0.95
 -19  -5  -2    3.02    0.92
 -20  -5  -2  197.40    7.71
  20  -5   2  207.31    8.05
  20   5   2  200.44    8.00
  20   5   2  176.73   10.23
  20  -5   2  199.36   10.64
 -20  -5  -2  201.00   10.58
 -20   5  -2  194.44    7.85
 -20  -5  -2  194.35    7.82
  20  -5   2  201.45    8.05
  21  -5   2    0.38    0.76
  21   5   2    0.85    0.83
  21  -5   2    0.38    0.84
  21  -5   2   -0.40    1.20
  21   5   2   -0.39    1.19
 -21   5  -2   -0.48    0.90
  21   5   2   -0.55    0.82
 -21  -5  -2    0.16    0.91
 -21  -5  -2    0.39    1.91
 -22   5  -2  219.99    8.71
 -22  -5  -2  221.68    8.69
  22   5   2  228.15    8.81
  22  -5   2  221.13    8.82
  22  -5   2  222.36    8.84
  22   5   2  215.19    8.82
 -22  -5  -2  223.34    8.68
  23   5   2   76.21    3.58
 -23  -5  -2   71.70    3.53
 -23   5  -2   78.71    3.59
  23  -5   2   76.86    3.82
  23  -5   2   86.37    3.73
  23   5   2   76.06    3.66
  23  -5   2   77.81    3.67
 -23  -5  -2   73.53    3.47
  24   5   2   45.38    2.32
 -24  -5  -2   39.98    2.28
 -24   5  -2   38.38    2.28
  24  -5   2   45.37    2.58
  24  -5   2   46.86    2.38
  24  -5   2   40.04    2.32
  24   5   2   44.03    2.36
 -24  -5  -2   38.08    2.14
  25   5   2   10.46    1.16
  25  -5   2   10.99    1.29
 -25   5  -2    9.87    1.17
 -25  -5  -2   10.49    1.19
  25   5   2   12.09    1.11
  25  -5   2    9.25    1.08
  26  -5   2    1.04    0.84
 -26   5  -2    0.73    0.78
 -26  -5  -2    1.20    0.81
  26   5   2    0.36    0.57
  26  -5   2    1.55    0.69
  26   5   2    1.02    0.70
  27  -5   2   62.59    2.73
  27   5   2   48.45    2.46
  28  -5   2    2.91    0.71
  28   5   2    4.00    0.59
  29  -5   2   15.10    0.99
  29  -6  -2   30.33    1.54
  28  -6  -2    5.94    0.83
  27  -6  -2    2.90    0.57
  27  -6  -2    3.88    0.91
  26  -6  -2   73.03    3.21
  25   6  -2  124.24    5.24
  25  -6  -2  142.02    5.47
  24  -6  -2   57.69    2.79
  24   6  -2   53.21    2.57
 -24  -6   2   49.81    2.61
  23  -6  -2    4.83    0.96
  23  -6  -2    3.79    0.78
  23   6  -2    4.14    0.80
 -23  -6   2    3.97    0.99
  22  -6  -2   50.22    2.73
  22   6  -2   46.16    2.42
  22  -6  -2   47.70    2.41
 -22  -6   2   46.46    2.56
  21  -6  -2   15.08    1.49
 -21  -6   2   11.39    1.38
  21   6  -2   14.66    1.22
  21  -6  -2   13.36    1.18
  20  -6  -2   39.74    4.29
  20  -6  -2   43.39    2.57
 -20  -6   2   45.76    2.51
 -20  -6   2   46.02    2.52
  20   6  -2   40.00    2.22
  20  -6  -2   39.89    2.20
  19  -6  -2  142.97    9.12
  19  -6  -2  166.69    6.87
 -19  -6   2  162.57    6.66
 -19  -6   2  167.85    6.72
  19  -6  -2  154.94    6.42
  19   6  -2  161.80    6.47
  18  -6  -2   25.27    3.55
  18  -6  -2   30.39    2.10
 -18  -6   2   29.21    1.97
 -18  -6   2   28.26    1.98
  18  -6  -2   30.08    1.74
  17  -6  -2  419.17   15.70
  17  -6  -2  373.91   18.82
  17  -6  -2  428.12   16.12
 -17  -6   2  428.68   15.93
 -17  -6   2  435.74   15.99
 -17  -6   2  438.96   18.56
  16  -6  -2   68.92    4.65
  16   6  -2   61.83    4.53
  16  -6  -2   70.00    3.11
  16  -6  -2   68.27    5.58
  16  -6  -2   68.97    3.50
 -16  -6   2   69.11    3.38
 -16  -6   2   73.50    3.41
 -16  -6   2   69.07    5.15
 -15  -6   2   13.67    2.37
  15   6  -2   12.87    1.95
  15  -6  -2   11.46    1.82
  15  -6  -2    9.69    2.41
  15  -6  -2   11.61    1.34
 -15  -6   2   14.15    1.39
 -15  -6   2   13.98    1.28
 -15  -6   2   15.06    1.33
 -14  -6   2   19.16    2.64
  14  -6  -2   11.72    1.76
  14   6  -2   13.03    1.96
  14  -6  -2   11.30    2.48
  14  -6  -2   15.06    1.39
 -14  -6   2   15.86    1.37
 -14  -6   2   16.52    1.39
 -14  -6   2   18.02    1.38
 -13  -6   2   15.58    2.35
  13  -6  -2   15.98    1.84
  13  -6  -2   13.06    2.49
  13   6  -2   10.64    1.67
 -13  -6   2   12.34    1.17
 -13  -6   2   11.71    1.15
 -13  -6   2   11.89    1.22
  13  -6  -2   12.03    1.23
  12  -6  -2   88.49    3.94
  12  -6  -2   82.02    4.73
  12   6  -2   86.31    4.81
  12  -6  -2   94.47    6.20
 -12  -6   2   94.14    3.91
 -12  -6   2   87.61    5.27
 -12  -6   2   85.27    3.85
 -12  -6   2   82.63    3.75
  11  -6  -2   92.91    4.08
  11  -6  -2   98.03    4.91
  11   6  -2   90.99    4.84
 -11  -6   2   90.75    3.90
 -11  -6   2   96.25    4.01
 -11  -6   2   85.81    3.95
 -11  -6   2   93.46    5.34
 -10  -6   2    9.24    1.70
  10  -6  -2   13.74    1.17
  10  -6  -2   11.39    1.40
  10   6  -2   10.18    1.38
   9  -6  -2   27.69    1.67
  -9  -6   2   27.85    2.53
   9  -6  -2   26.59    2.04
   9   6  -2   28.46    2.09
  -8  -6   2  514.83   20.28
   8  -6  -2  529.79   19.82
   8   6  -2  521.81   19.82
   8  -6  -2  547.68   21.62
  -7   6   2    3.50    0.86
  -7  -6   2    3.03    1.00
   7  -6  -2    4.00    0.76
   7   6  -2    3.29    0.71
   7  -6  -2    3.96    1.70
  -6  -6   2  238.96    9.29
  -6   6   2  232.67    9.26
   6  -6  -2  228.59    9.06
   6   6  -2  230.51    9.10
   6  -6  -2  232.60   10.79
  -5  -6   2  201.75    7.86
   5  -6  -2  192.82    7.65
   5  -6  -2  204.42    9.40
  -4  -6   2  249.26    9.27
   4  -6  -2  233.18    9.07
   3  -6  -2    7.76    0.57
   3  -6  -2   10.24    1.89
   2  -6  -2  317.03   13.29
   1  -6  -2  293.73   12.34
   0  -6  -2   53.90    3.17
   0  -6  -2   45.60    3.29
  -1  -6  -2  765.52   28.65
  -1  -6  -2  768.48   29.00
  -2  -6  -2  825.44   31.99
  -2  -6  -2  905.46   32.32
  -3  -6  -2  276.66   11.78
   3  -6   2  289.67   12.29
  -3  -6  -2  297.60   11.93
   4  -6   2  299.76   12.14
  -4  -6  -2  300.28   11.55
   5  -6   2  687.67   25.68
   5  -6   2  753.28   27.30
   6  -6   2    6.23    1.66
   6  -6   2    7.89    0.98
   7  -6   2   87.14    4.27
   7   6   2   90.97    4.30
   7  -6   2   91.81    5.33
   8   6   2  383.55   15.26
   8  -6   2  393.49   15.33
  -8  -6  -2  385.51   15.73
   8  -6   2  421.75   16.55
   9  -6   2  138.05    5.33
   9  -6   2  129.91    6.97
  -9  -6  -2  128.73    5.23
   9   6   2  136.89    6.20
   9  -6   2  127.15    6.15
  -9  -6  -2  129.85    6.53
   9  -6   2  128.50    5.31
  10  -6   2   47.50    2.37
  10  -6   2   41.75    3.63
  10  -6   2   46.51    2.39
  10   6   2   49.29    3.20
  10  -6   2   48.58    3.20
 -10  -6  -2   53.51    3.58
 -10  -6  -2   49.14    2.34
  11  -6   2  163.35    6.45
  11  -6   2  166.25    6.44
  11  -6   2  157.39    8.36
 -11  -6  -2  163.07    6.57
 -11  -6  -2  176.05    6.59
  11  -6   2  176.31    7.93
  11   6   2  163.39    7.80
 -11  -6  -2  177.69    8.20
  11   6   2  162.45    6.48
  12  -6   2  124.72    6.99
  12  -6   2  126.70    5.06
  12  -6   2  124.52    5.06
  12   6   2  126.57    6.53
  12  -6   2  117.12    6.43
 -12  -6  -2  135.22    6.85
 -12  -6  -2  128.91    5.17
 -12  -6  -2  125.83    5.19
  13  -6   2    0.89    0.71
 -13  -6  -2    0.68    0.70
 -13  -6  -2    1.84    0.78
  13  -6   2    1.74    1.34
  13  -6   2    1.72    0.59
  13  -6   2    1.48    0.65
  13  -6   2    1.76    1.12
 -13  -6  -2    2.37    1.65
  13  -6   2    2.41    0.74
  14  -6   2   19.00    1.50
 -14  -6  -2   15.41    1.36
  14  -6   2   18.19    1.25
  14  -6   2   18.33    1.27
  14  -6   2   16.58    2.25
  14   6   2   14.13    2.11
 -14  -6  -2   20.38    2.68
  14  -6   2   18.54    1.41
  15  -6   2   76.88    3.59
  15  -6   2   72.93    3.27
 -15  -6  -2   77.53    3.45
  15  -6   2   74.72    5.10
  15   6   2   64.44    4.83
  15  -6   2   68.65    4.93
 -15  -6  -2   73.66    5.13
  15  -6   2   76.03    3.55
  16  -6   2  167.93    9.23
 -16  -6  -2  184.47    7.28
  16  -6   2  164.11    8.97
  16  -6   2  182.95    7.44
 -16  -6  -2  190.53    7.13
  16  -6   2  183.60    7.09
  16  -6   2  175.81    7.24
 -16  -6  -2  195.35    9.64
  17  -6   2   49.58    2.48
  17  -6   2   42.74    3.98
  17  -6   2   48.69    2.28
  17  -6   2   44.29    2.59
 -17  -6  -2   44.39    2.42
 -17  -6  -2   44.46    2.31
 -17  -6  -2   37.24    3.85
  18  -6   2   22.28    1.61
  18  -6   2   19.84    2.81
  18  -6   2   23.26    1.41
  18  -6   2   24.85    1.82
 -18  -6  -2   24.64    1.68
 -18  -6  -2   21.95    1.56
 -18   6  -2   24.55    1.62
 -18  -6  -2   18.28    2.98
  19  -6   2  116.77    5.12
  19   6   2  116.50    5.12
  19  -6   2  110.64    7.22
  19  -6   2  124.42    5.33
 -19   6  -2  120.75    5.03
 -19  -6  -2  124.07    5.02
 -19  -6  -2  113.75    7.36
 -19  -6  -2  122.12    5.06
 -20  -6  -2   66.60    3.16
 -20  -6  -2   74.82    5.65
  20  -6   2   65.97    3.39
  20  -6   2   68.24    3.57
  20   6   2   71.76    3.31
 -20   6  -2   68.39    3.19
 -20  -6  -2   66.72    3.15
  20  -6   2   65.69    3.26
  20   6   2   66.08    3.28
  21  -6   2   18.26    1.78
  21  -6   2   17.62    1.61
  21   6   2   19.73    1.45
 -21   6  -2   20.36    1.51
 -21  -6  -2   17.23    1.40
  21   6   2   18.68    1.47
  21  -6   2   16.95    1.44
 -21  -6  -2   18.12    1.62
  22  -6   2  174.74    7.31
  22  -6   2  176.97    7.16
  22   6   2  177.42    6.98
 -22   6  -2  171.87    6.90
 -22  -6  -2  169.72    6.87
  22   6   2  170.93    7.00
  22  -6   2  176.73    7.01
 -22  -6  -2  174.30    7.03
  23  -6   2   25.26    1.91
  23  -6   2   22.90    1.67
  23   6   2   23.39    1.53
 -23   6  -2   21.36    1.56
 -23  -6  -2   23.18    1.53
  23  -6   2   20.90    1.53
  23   6   2   24.26    1.60
 -23  -6  -2   25.06    1.66
  24   6   2    1.90    0.70
  24  -6   2    1.85    0.99
 -24   6  -2    2.17    0.85
 -24  -6  -2    2.16    0.80
 -25  -6  -2   25.89    1.54
  25   6   2   24.41    1.53
  25  -6   2   29.67    1.88
  26  -6   2    3.50    0.86
  27  -6   2   -0.12    0.64
  28  -6   2    2.38    0.60
  29  -6   2   37.85    1.75
  28  -7  -2   33.72    1.71
  27  -7  -2   57.92    2.70
  26  -7  -2    0.07    0.73
  26  -7  -2    0.43    0.55
  25  -7  -2   41.77    2.42
  25  -7  -2   45.15    2.26
  24  -7  -2    1.08    0.79
 -24  -7   2    1.86    0.90
  23  -7  -2   -0.26    0.81
 -23  -7   2   -0.22    0.86
  22  -7  -2   14.04    1.42
 -22  -7   2   10.69    1.31
  21  -7  -2  136.83    5.99
 -21  -7   2  141.27    5.86
  20  -7  -2    2.34    1.04
 -20  -7   2   -0.18    0.99
 -19  -7   2   40.77    2.42
  19  -7  -2   40.27    2.50
 -19  -7   2   40.76    2.41
 -18  -7   2   93.83    4.32
  18  -7  -2   89.85    4.42
  18  -7  -2   94.75    6.89
 -18  -7   2   94.09    4.30
 -17  -7   2  295.67   11.08
  17  -7  -2  284.75   11.25
  17  -7  -2  277.77   14.28
 -17  -7   2  275.84   11.07
 -16  -7   2   49.93    2.81
  16  -7  -2   56.96    3.06
 -16  -7   2   53.37    2.85
 -15  -7   2  212.63    8.13
  15  -7  -2  218.83   11.46
  15  -7  -2  201.51    8.35
 -15  -7   2  204.84    8.20
 -15  -7   2  207.95    8.24
  15  -7  -2  198.72    7.88
  14  -7  -2   -0.06    0.51
  14  -7  -2   -0.05    0.48
 -14  -7   2   -0.30    1.46
  14  -7  -2    0.43    1.69
  14  -7  -2    0.81    0.85
 -14  -7   2    2.60    0.88
 -14  -7   2    0.08    0.94
 -14  -7   2    0.09    0.85
  13  -7  -2  205.24    7.80
  13  -7  -2  202.09    7.65
 -13  -7   2  200.08    7.90
  13  -7  -2  191.79   10.81
 -13  -7   2  204.02    9.85
 -13  -7   2  199.80    7.99
  13  -7  -2  197.25    8.14
 -13  -7   2  201.74    8.02
 -12  -7   2    2.30    1.42
 -12  -7   2    5.33    0.97
  12  -7  -2    5.19    1.02
  12  -7  -2    3.62    2.19
 -11  -7   2    0.47    1.32
  11  -7  -2    0.88    0.73
 -10  -7   2   48.76    2.51
  10  -7  -2   50.50    2.60
 -10  -7   2   44.08    3.44
  -9  -7   2  358.47   13.29
   9  -7  -2  354.27   16.09
  -9  -7   2  358.28   13.35
  -9  -7   2  355.23   13.36
   9  -7  -2  358.66   13.48
  -8  -7   2    6.44    0.90
  -8  -7   2    6.43    0.83
   8  -7  -2    3.93    0.79
   8  -7  -2    6.36    0.87
   8  -7  -2    7.19    2.10
  -7  -7   2   64.60    3.02
   7  -7  -2   71.79    5.02
  -7  -7   2   68.95    3.01
   7  -7  -2   69.05    3.15
   6  -7  -2    2.34    1.65
   5  -7  -2    0.83    1.41
   4  -7  -2   60.81    4.34
   3  -7  -2   50.64    3.86
   2  -7  -2   42.58    3.41
   1  -7  -2   10.20    1.99
   0  -7  -2    5.61    1.58
  -1  -7  -2   80.97    4.39
  -1  -7  -2   82.77    4.84
  -2  -7  -2    3.37    1.49
  -2  -7  -2    3.46    1.12
  -3  -7  -2   53.54    3.40
  -3  -7  -2   54.93    3.70
  -4  -7  -2   49.84    3.31
   4  -7   2   56.80    4.04
   5  -7   2    2.33    1.46
  -5  -7  -2    1.48    0.62
  -5  -7  -2    1.28    0.66
  -5  -7  -2    2.02    0.97
  -6  -7  -2  375.14   14.07
  -6  -7  -2  388.07   14.12
  -6  -7  -2  378.38   15.16
   6  -7   2  385.56   16.25
  -7  -7  -2    1.45    0.70
  -7  -7  -2    0.55    0.62
   7  -7   2    0.69    0.56
   7  -7   2    1.09    0.55
  -7  -7  -2    0.35    1.11
   7  -7   2   -0.28    1.45
   7  -7   2    0.79    0.50
   8  -7   2  289.26   10.78
   8  -7   2  280.69   10.70
   8  -7   2  297.62   13.16
  -8  -7  -2  281.34   10.83
   8  -7   2  302.10   10.94
   8  -7   2  283.59   10.88
  -8  -7  -2  296.21   12.20
   8  -7   2  290.88   10.87
   9  -7   2  236.66    8.99
   9  -7   2  242.44    9.07
   9  -7   2  242.78   11.42
  -9  -7  -2  238.43    9.14
   9  -7   2  228.64    9.17
   9  -7   2  240.00    9.24
  -9  -7  -2  253.80   10.66
   9  -7   2  241.17    9.18
  10  -7   2   81.00    3.58
  10  -7   2   84.20    3.63
  10  -7   2   77.19    5.46
 -10  -7  -2   86.57    3.74
  10  -7   2   86.16    3.84
  10  -7   2   88.39    3.82
 -10  -7  -2   95.84    5.18
  10  -7   2   82.20    3.74
  11  -7   2  177.65    6.78
  11  -7   2  169.41    6.78
  11  -7   2  183.31    9.24
 -11  -7  -2  170.74    6.92
 -11  -7  -2  171.46    6.87
  11  -7   2  171.46    6.98
  11  -7   2  173.54    7.04
 -11  -7  -2  171.73    8.47
  11  -7   2  176.87    6.96
  12  -7   2   37.52    1.92
  12  -7   2   37.27    1.90
  12  -7   2   27.22    3.23
  12  -7   2   32.20    2.09
 -12  -7  -2   36.11    2.06
 -12  -7  -2   31.17    1.92
 -12  -7  -2   30.82    3.03
  12  -7   2   32.88    2.00
  13  -7   2   14.83    1.16
  13  -7   2   13.37    1.17
 -13  -7  -2   13.60    1.33
 -13  -7  -2   14.76    1.32
  13  -7   2   13.12    1.39
 -13  -7  -2   16.25    2.42
  13  -7   2    9.67    2.11
 -14  -7  -2  204.04    8.20
  14  -7   2  203.57    8.42
  14  -7   2  203.71    8.30
  14  -7   2  205.26   10.45
 -14  -7  -2  223.23   10.32
  14  -7   2  211.96    8.05
  14  -7   2  207.49    8.08
 -15  -7  -2  118.07    5.27
  15  -7   2  124.26    7.32
 -15  -7  -2  131.28    7.30
  15  -7   2  127.68    5.19
  15  -7   2  125.01    5.11
  15  -7   2  130.15    5.58
  15  -7   2  120.83    5.40
  16  -7   2    9.59    1.30
 -16  -7  -2   10.49    2.19
 -16  -7  -2   10.49    1.26
  16  -7   2   13.89    2.35
  16  -7   2   11.77    1.09
 -17  -7  -2    1.71    1.66
 -17  -7  -2    0.75    0.93
  17  -7   2   -0.06    0.63
  17  -7   2    1.49    0.96
  18  -7   2   43.35    2.61
 -18  -7  -2   44.76    4.31
  18  -7   2   47.38    2.29
 -18  -7  -2   46.14    2.52
  19  -7   2   22.48    1.97
  19  -7   2   23.85    1.85
 -19  -7  -2   21.00    3.05
  19  -7   2   24.10    1.44
 -19  -7  -2   23.19    1.66
  20  -7   2   65.51    3.34
  20  -7   2   63.22    3.45
 -20  -7  -2   64.47    3.10
  21  -7   2   44.09    2.67
  21  -7   2   41.15    2.47
 -21  -7  -2   41.86    2.45
  22  -7   2   95.94    4.56
 -22  -7  -2   99.78    4.36
  23  -7   2    7.50    1.22
 -23  -7  -2    4.97    0.99
  24  -7   2    9.34    1.18
 -24  -7  -2    9.75    1.07
  25  -7   2   57.91    2.77
 -25  -7  -2   51.94    2.48
  26  -7   2    7.68    0.93
 -26  -7  -2    4.54    0.70
  27  -7   2   22.23    1.36
  27  -7   2   23.95    1.39
  28  -7   2    9.02    0.72
  28  -7   2    8.13    0.73
  27  -8  -2   18.25    1.12
 -27  -8   2   15.46    1.02
  26  -8  -2    2.07    0.70
  25  -8  -2   34.08    1.80
  25  -8  -2   31.61    1.93
  24  -8  -2    3.39    0.83
  24  -8  -2    3.22    0.98
 -24  -8   2    2.79    0.84
  23  -8  -2   11.18    1.20
  23  -8  -2   13.37    1.45
 -23  -8   2    9.94    1.21
  22  -8  -2    6.89    1.12
  22  -8  -2    7.25    1.36
 -22  -8   2    7.70    1.18
  21  -8  -2   11.30    1.36
  21  -8  -2    9.67    1.51
 -21  -8   2   11.95    1.38
  20  -8  -2   88.24    4.32
  20  -8  -2   86.58    4.44
 -20  -8   2   98.13    4.25
  19  -8  -2   41.60    2.65
 -19  -8   2   45.08    2.57
  18  -8  -2   17.87    1.73
 -18  -8   2   19.51    1.69
  18  -8  -2   13.83    2.85
  17  -8  -2   35.46    4.29
  17  -8  -2   33.36    1.82
 -17  -8   2   34.42    2.29
  17  -8  -2   35.82    2.39
 -17  -8   2   32.50    2.20
 -16  -8   2    2.62    0.99
  16  -8  -2    3.83    2.00
 -16  -8   2    1.03    1.11
  16  -8  -2    2.48    1.21
  16  -8  -2    1.83    0.67
  15  -8  -2  201.66   11.28
 -15  -8   2  192.25    7.96
 -15  -8   2  204.73    8.00
  15  -8  -2  186.84    8.09
  15  -8  -2  196.50    7.56
  15  -8  -2  199.39    7.70
  14  -8  -2   27.94    1.72
  14  -8  -2   26.10    1.56
  14  -8  -2   30.71    3.96
 -14  -8   2   32.13    1.95
  14  -8  -2   28.43    2.09
 -14  -8   2   25.73    1.96
  13  -8  -2   21.70    3.54
  13  -8  -2   25.22    1.63
  13  -8  -2   27.64    1.54
  13  -8  -2   27.65    2.06
  13  -8  -2   26.19    1.96
  12  -8  -2    1.16    0.95
  12  -8  -2    0.51    0.85
 -11  -8   2    0.52    0.86
 -11  -8   2    1.71    0.86
  11  -8  -2    0.78    0.95
 -10  -8   2  736.01   27.43
 -10  -8   2  759.50   27.42
 -10  -8   2  757.69   27.34
  10  -8  -2  759.94   27.58
   9  -8  -2   20.08    3.15
  -9  -8   2   20.71    1.51
  -9  -8   2   19.37    1.54
   9  -8  -2   19.80    1.59
  -9  -8   2   22.69    1.52
   8  -8  -2    2.25    1.85
   8  -8  -2    3.95    0.94
  -8  -8   2    3.96    0.83
  -8  -8   2    3.61    0.86
  -8  -8   2    2.80    0.79
   7  -8  -2  146.56    8.18
  -7  -8   2  141.27    5.57
  -7  -8   2  134.94    5.61
  -7  -8   2  132.91    5.62
  -7  -8   2  142.93    5.61
   6  -8  -2   27.11    3.32
  -6  -8   2   25.69    1.56
  -6  -8   2   26.29    1.54
  -6  -8   2   26.00    1.59
  -6  -8   2   25.58    1.59
   6  -8  -2   27.31    1.57
  -5  -8   2   58.48    2.67
  -5  -8   2   54.96    2.60
   5  -8  -2   58.05    2.69
  -5  -8   2   59.03    2.70
   5  -8  -2   62.08    4.64
   5  -8  -2   57.89    2.85
  -4  -8   2   39.69    1.99
  -4  -8   2   41.87    2.05
   4  -8  -2   35.55    3.56
   4  -8  -2   40.67    2.09
  -4  -8   2   42.93    2.07
   4  -8  -2   43.59    2.26
   3  -8  -2   21.36    2.75
   3  -8  -2   26.40    1.67
   3  -8  -2   25.57    1.51
   2  -8  -2    4.37    0.83
   2  -8  -2    3.70    1.48
   2  -8  -2    4.23    0.82
   1  -8  -2    0.36    0.66
   1  -8  -2   -0.07    0.67
   1  -8  -2   -0.55    1.39
   0  -8  -2  238.84    9.11
   0  -8  -2  233.07    9.07
   0  -8  -2  239.56   10.97
  -1  -8  -2    2.24    0.72
  -1  -8  -2    2.89    0.75
  -1  -8  -2    2.07    1.39
  -2  -8  -2   86.74    4.08
  -2  -8  -2   82.13    5.13
  -2  -8  -2   83.60    3.66
  -3  -8  -2   55.20    3.56
  -3  -8  -2   59.85    2.80
  -3  -8  -2   64.32    3.37
  -4  -8  -2  370.01   14.80
   4  -8   2  369.08   13.52
  -4  -8  -2  364.15   14.34
   4  -8   2  363.21   13.47
   4  -8   2  360.37   13.49
  -5  -8  -2  182.56    7.89
  -5  -8  -2  177.30    8.14
   5  -8   2  176.64    6.91
   5  -8   2  178.72    6.94
   5  -8   2  178.03    6.96
   5  -8   2  177.64    6.94
  -6  -8  -2   82.55    3.65
   6  -8   2   84.05    5.68
   6  -8   2   87.64    3.66
   6  -8   2   79.84    3.59
  -6  -8  -2   80.63    4.67
   6  -8   2   82.14    3.58
   6  -8   2   79.01    3.56
  -6  -8  -2   88.09    4.57
   7  -8   2   56.97    2.80
   7  -8   2   55.66    2.76
  -7  -8  -2   56.92    2.80
   7  -8   2   60.25    4.64
   7  -8   2   56.64    2.73
  -7  -8  -2   56.06    3.77
   7  -8   2   63.53    2.81
   7  -8   2   60.38    2.79
  -7  -8  -2   57.88    3.65
   8  -8   2   99.45    4.27
   8  -8   2   93.17    4.25
  -8  -8  -2   97.98    4.24
   8  -8   2  112.08    6.63
   8  -8   2  104.56    4.20
   8  -8   2   97.73    4.08
  -8  -8  -2   94.01    5.39
   8  -8   2   93.99    4.19
   8  -8   2   98.11    4.23
  -8  -8  -2   99.12    5.34
   9  -8   2   33.97    2.04
   9  -8   2   36.61    2.13
  -9  -8  -2   38.25    2.11
   9  -8   2   35.73    3.63
   9  -8   2   37.59    1.94
   9  -8   2   35.39    1.96
  -9  -8  -2   32.46    2.97
  -9  -8  -2   34.17    2.96
   9  -8   2   38.73    2.08
  10  -8   2   76.04    5.35
 -10  -8  -2   64.48    3.22
 -10  -8  -2   65.60    3.21
 -10  -8  -2   67.21    4.37
  10  -8   2   66.66    3.29
  10  -8   2   67.59    3.26
  10  -8   2   72.06    3.12
  10  -8   2   68.03    3.12
  11  -8   2   61.03    5.10
 -11  -8  -2   71.26    4.65
  11  -8   2   69.95    3.46
  11  -8   2   72.15    3.44
 -11  -8  -2   67.25    3.34
 -11  -8  -2   72.92    3.37
  11  -8   2   72.90    3.24
  11  -8   2   69.40    3.22
  12  -8   2    9.91    1.10
  12  -8   2   10.70    1.07
 -12  -8  -2   12.17    2.05
  12  -8   2   12.18    1.30
  12  -8   2    8.64    1.19
 -12  -8  -2   11.84    1.29
 -12  -8  -2   13.56    1.37
  12  -8   2   11.15    2.28
  13  -8   2    2.62    0.73
  13  -8   2    1.41    0.80
 -13  -8  -2    2.17    0.94
 -13  -8  -2    2.68    0.97
 -13  -8  -2    0.56    1.30
  13  -8   2    1.81    0.90
  13  -8   2    3.13    1.03
  13  -8   2    1.50    1.73
  14  -8   2  101.80    6.67
  14  -8   2  100.89    4.28
  14  -8   2   98.34    4.24
 -14  -8  -2   93.71    6.00
  14  -8   2   97.84    4.61
 -14  -8  -2   94.59    4.40
  15  -8   2   45.74    4.28
  15  -8   2   50.48    2.48
  15  -8   2   47.08    2.53
 -15  -8  -2   42.80    3.95
  15  -8   2   49.63    2.89
 -15  -8  -2   49.85    2.71
  16  -8   2   57.89    4.83
  16  -8   2   62.40    2.94
 -16  -8  -2   63.59    3.17
 -16  -8  -2   53.79    4.60
  16  -8   2   64.59    3.42
  16  -8   2   62.19    3.24
  17  -8   2   11.26    1.10
 -17  -8  -2    9.94    1.27
  17  -8   2    7.63    1.28
 -17  -8  -2   10.36    2.22
 -18  -8  -2  145.10    5.89
  18  -8   2  136.37    5.64
  18  -8   2  140.89    6.08
 -19  -8  -2   22.30    1.69
  19  -8   2   24.07    1.46
  19  -8   2   23.53    1.87
  20  -8   2    5.26    0.73
 -20  -8  -2    6.40    1.30
 -20  -8  -2    4.49    0.99
 -21  -8  -2   13.24    1.44
  21  -8   2   15.51    1.58
 -22  -8  -2    2.26    0.98
  22  -8   2    1.12    0.93
 -23  -8  -2   61.14    2.88
  23  -8   2   58.03    3.01
  24  -8   2   10.88    1.13
 -24  -8  -2    8.36    0.99
  24  -8   2    9.79    1.11
  25  -8   2   28.57    1.67
 -25  -8  -2   27.73    1.55
  25  -8   2   31.45    1.76
  26  -8   2    2.88    0.62
 -26  -8  -2    2.98    0.55
  27  -8   2   15.17    0.97
  26  -9  -2   -0.13    0.48
  25  -9  -2   15.25    1.15
  24  -9  -2    2.87    0.84
  23  -9  -2  109.85    4.90
 -23  -9   2  114.30    4.74
  23  -9  -2  119.70    4.84
  22  -9  -2   60.16    3.26
 -22  -9   2   66.71    3.12
  22  -9  -2   71.33    3.24
  21  -9  -2    1.30    1.06
 -21  -9   2    0.38    0.98
  21  -9  -2    1.78    0.93
  20  -9  -2    3.66    1.22
 -20  -9   2    4.38    1.21
  20  -9  -2    4.07    1.13
  19  -9  -2   24.79    2.12
 -19  -9   2   26.44    1.95
  19  -9  -2   26.75    2.00
  18  -9  -2   13.06    1.52
  18  -9  -2   12.35    1.69
 -18  -9   2   11.49    1.51
  18  -9  -2   11.00    0.96
  17  -9  -2    6.29    1.33
 -17  -9   2    4.75    1.28
  17  -9  -2    5.23    1.39
  17  -9  -2    5.59    0.81
  16  -9  -2  313.84   12.02
 -16  -9   2  320.86   11.82
  16  -9  -2  285.88   12.01
  16  -9  -2  299.23   15.31
  16  -9  -2  296.67   11.35
  16  -9  -2  308.32   11.48
  15  -9  -2   21.40    3.46
  15  -9  -2   19.25    1.34
  15  -9  -2   20.80    1.46
  15  -9  -2   22.80    1.96
  14  -9  -2   62.53    5.80
  14  -9  -2   63.92    2.95
  14  -9  -2   57.92    2.77
  14  -9  -2   60.74    3.33
  13  -9  -2  249.97   13.61
  13  -9  -2  258.87   10.42
 -13  -9   2  264.78   10.28
  13  -9  -2  266.71   10.07
  13  -9  -2  258.15    9.91
 -12  -9   2  118.62    5.04
 -12  -9   2  120.35    5.17
  12  -9  -2  111.84    5.23
 -12  -9   2  115.67    5.15
  12  -9  -2  114.96    4.92
 -11  -9   2  536.19   20.52
 -11  -9   2  562.00   20.53
  11  -9  -2  557.10   20.71
 -11  -9   2  561.59   20.44
  10  -9  -2  114.93    7.93
 -10  -9   2  116.45    5.21
 -10  -9   2  124.37    5.25
  10  -9  -2  116.15    5.32
 -10  -9   2  127.37    5.17
   9  -9  -2   40.64    4.41
  -9  -9   2   42.12    2.25
  -9  -9   2   41.76    2.32
  -9  -9   2   36.84    2.25
  -9  -9   2   38.35    2.18
   8  -9  -2    0.85    1.74
  -8  -9   2    1.82    0.89
  -8  -9   2    2.20    0.83
  -8  -9   2    1.35    0.86
   7  -9  -2   40.57    4.23
  -7  -9   2   42.43    2.29
  -7  -9   2   42.95    2.25
  -7  -9   2   39.38    2.24
   6  -9  -2   51.92    2.53
  -6  -9   2   50.24    2.37
  -6  -9   2   48.32    2.49
   6  -9  -2   51.17    4.62
  -6  -9   2   52.50    2.58
   6  -9  -2   48.48    2.68
   6  -9  -2   49.19    2.68
  -6  -9   2   50.46    2.56
  -5  -9   2   30.17    1.75
  -5  -9   2   33.39    1.81
   5  -9  -2   30.79    3.54
  -5  -9   2   29.20    1.77
   5  -9  -2   31.18    2.00
  -5  -9   2   30.32    1.81
  -5  -9   2   29.46    1.64
   5  -9  -2   32.40    1.84
   4  -9  -2    0.81    0.79
  -4  -9   2    0.71    0.57
   4  -9  -2   -0.36    1.58
  -4  -9   2    0.75    0.44
  -4  -9   2    0.38    0.67
  -4  -9   2    0.75    0.64
  -4  -9   2    0.66    0.60
   4  -9  -2    0.55    0.67
   4  -9  -2    0.68    0.70
   3  -9  -2  279.29   11.16
  -3  -9   2  285.06   10.93
  -3  -9   2  295.47   10.96
   3  -9  -2  321.97   13.91
  -3  -9   2  295.10   10.90
  -3  -9   2  294.08   10.95
   3  -9  -2  295.52   11.09
   3  -9  -2  298.16   11.25
   2  -9  -2   65.42    3.18
  -2  -9   2   65.72    2.94
  -2  -9   2   67.84    2.94
   2  -9  -2   66.52    4.93
  -2  -9   2   64.17    2.90
  -2  -9   2   68.92    2.96
   2  -9  -2   65.25    3.09
   2  -9  -2   69.25    3.24
  -1  -9   2    9.50    0.85
  -1  -9   2    9.74    0.84
   1  -9  -2    8.78    1.08
  -1  -9   2    9.33    0.89
  -1  -9   2    7.95    0.82
   1  -9  -2    9.85    1.02
   1  -9  -2    9.58    2.12
   1  -9  -2    8.64    1.08
   0  -9  -2   32.44    1.96
   0  -9  -2   31.29    3.30
   0  -9   2   33.29    1.69
   0  -9  -2   36.39    1.95
   0  -9   2   29.98    1.75
   0  -9  -2   34.31    1.90
   0  -9  -2   32.50    1.97
  -1  -9  -2  136.50    5.70
  -1  -9  -2  137.97    7.58
   1  -9   2  136.41    5.54
   1  -9   2  138.06    5.49
  -1  -9  -2  141.62    5.67
  -1  -9  -2  138.34    5.65
   2  -9   2    0.30    0.48
   2  -9   2    1.03    0.59
   2  -9   2    0.66    0.52
  -2  -9  -2    0.74    0.66
  -2  -9  -2    0.84    0.75
  -2  -9  -2    0.86    0.65
   3  -9   2    0.70    0.55
   3  -9   2    0.93    0.58
   3  -9   2    0.31    0.50
  -3  -9  -2    1.28    0.69
  -3  -9  -2    0.08    0.76
  -3  -9  -2    0.66    0.75
   4  -9   2  168.58    6.75
   4  -9   2  172.88    6.79
   4  -9   2  166.54    6.71
  -4  -9  -2  165.78    6.83
  -4  -9  -2  183.47    6.89
   5  -9   2    3.84    0.75
   5  -9   2    4.85    0.81
   5  -9   2    3.54    0.75
   6  -9   2    5.89    0.86
   6  -9   2    5.37    0.84
   6  -9   2    4.96    0.83
   7  -9   2    3.86    0.82
   7  -9   2    4.66    0.82
   7  -9   2    5.66    0.91
   7  -9   2    6.11    0.89
   8  -9   2   85.43    3.70
   8  -9   2   84.37    3.76
   8  -9   2   84.86    3.81
   8  -9   2   84.49    3.83
   8  -9   2   83.66    3.86
  -8  -9  -2   82.66    3.86
   9  -9   2   17.25    1.31
   9  -9   2   17.70    1.36
  -9  -9  -2   20.19    1.57
   9  -9   2   15.24    1.37
   9  -9   2   15.80    1.42
   9  -9   2   16.36    1.37
  10  -9   2   69.61    3.27
  10  -9   2   72.27    3.33
  10  -9   2   74.92    5.69
 -10  -9  -2   67.19    4.51
 -10  -9  -2   67.50    3.43
 -10  -9  -2   69.17    3.41
  10  -9   2   75.52    3.48
  10  -9   2   76.60    3.53
  10  -9   2   71.05    3.50
  11  -9   2    8.52    1.03
  11  -9   2    8.73    1.04
 -11  -9  -2    9.43    1.82
 -11  -9  -2    8.07    1.12
 -11  -9  -2    7.81    1.27
  11  -9   2    9.24    1.20
  11  -9   2    8.98    2.32
  11  -9   2    6.94    1.15
  11  -9   2    9.01    1.22
  12  -9   2   -0.08    0.72
  12  -9   2    0.07    0.70
 -12  -9  -2   -0.44    0.97
 -12  -9  -2    1.72    1.04
 -12  -9  -2   -0.79    1.28
  12  -9   2   -0.10    0.84
  12  -9   2   -1.23    1.60
  12  -9   2    0.19    0.79
  12  -9   2   -0.10    0.88
  13  -9   2   45.65    2.40
  13  -9   2   46.28    2.41
 -13  -9  -2   43.25    2.57
  13  -9   2   43.34    4.33
  13  -9   2   48.50    2.68
 -13  -9  -2   36.62    3.52
  13  -9   2   45.07    2.62
  13  -9   2   44.64    2.68
 -14  -9  -2    1.45    1.38
 -14  -9  -2    1.28    1.08
  14  -9   2   -0.34    0.97
  14  -9   2    0.91    0.92
  14  -9   2    0.42    0.93
  14  -9   2    0.90    0.76
  14  -9   2    1.30    0.85
  15  -9   2  103.87    4.66
 -15  -9  -2   93.17    4.43
  15  -9   2  102.50    4.71
  15  -9   2   95.92    4.26
  15  -9   2   99.52    4.35
  16  -9   2   29.73    2.11
 -16  -9  -2   29.13    2.01
  16  -9   2   31.74    2.23
  16  -9   2   27.56    1.74
  17  -9   2   68.79    3.57
  17  -9   2   66.72    3.17
  17  -9   2   70.62    3.64
 -17  -9  -2   73.23    3.45
 -18  -9  -2    9.76    1.30
  18  -9   2   11.72    1.06
  18  -9   2   10.40    1.51
  18  -9   2   12.66    1.45
 -19  -9  -2   55.69    2.97
  19  -9   2   55.87    2.59
  19  -9   2   55.94    3.04
 -19  -9  -2   55.55    2.81
 -20  -9  -2   43.34    2.42
  20  -9   2   37.96    1.96
 -20  -9  -2   42.88    2.25
  20  -9   2   43.57    2.47
 -21  -9  -2   89.11    4.05
  21  -9   2   93.88    4.18
 -22  -9  -2  173.57    6.85
  22  -9   2  172.27    6.94
  23  -9   2    2.39    0.83
 -23  -9  -2    1.23    0.77
  23  -9   2    1.40    0.75
  24  -9   2   18.09    1.30
 -24  -9  -2   17.19    1.21
  24  -9   2   17.85    1.22
  25  -9   2    6.18    0.76
 -25  -9  -2    6.44    0.71
  25  -9   2    6.70    0.68
  26  -9   2   -0.12    0.44
  25 -10  -2   53.69    2.32
  24 -10  -2    4.01    0.70
  23 -10  -2   28.42    1.70
 -22 -10   2   29.87    1.75
  22 -10  -2   29.22    1.85
 -21 -10   2   16.53    1.40
  21 -10  -2   18.53    1.53
  20 -10  -2   51.03    2.74
 -20 -10   2   52.43    2.69
  19 -10  -2   69.96    3.52
 -19 -10   2   72.30    3.43
  18 -10  -2   16.73    1.61
  18 -10  -2   14.70    1.10
 -18 -10   2   17.75    1.62
 -17 -10   2   10.77    1.20
  17 -10  -2   12.56    1.01
  17 -10  -2   11.64    1.04
  17 -10  -2   10.20    1.48
 -16 -10   2   85.00    4.12
  16 -10  -2   92.74    3.96
  16 -10  -2   94.87    3.88
  16 -10  -2   93.20    4.44
 -15 -10   2   13.86    1.39
  15 -10  -2   14.67    1.66
  15 -10  -2   15.42    1.26
  15 -10  -2   15.95    1.20
  14 -10  -2    2.53    2.21
 -14 -10   2    3.26    0.87
 -14 -10   2    2.47    1.23
  14 -10  -2    2.51    1.23
  14 -10  -2    1.81    0.77
  14 -10  -2    2.97    0.75
  13 -10  -2  205.36    8.36
  13 -10  -2  211.50    8.22
  13 -10  -2  196.68   11.75
 -13 -10   2  222.51    8.63
 -13 -10   2  221.57    8.49
  13 -10  -2  221.56    8.80
 -13 -10   2  206.27    8.42
 -12 -10   2    1.77    1.00
 -12 -10   2    0.94    1.11
 -12 -10   2    0.91    0.73
  12 -10  -2    1.81    1.14
  12 -10  -2    1.28    0.77
  12 -10  -2    0.72    0.67
 -11 -10   2   26.59    1.85
  11 -10  -2   25.54    1.75
 -11 -10   2   24.88    1.94
 -10 -10   2   19.66    1.62
  10 -10  -2   25.14    3.72
  10 -10  -2   22.42    1.61
 -10 -10   2   20.97    1.81
   9 -10  -2   26.30    3.80
  -9 -10   2   23.42    1.54
  -9 -10   2   24.04    1.85
  -9 -10   2   26.33    1.77
   9 -10  -2   26.36    2.01
  -8 -10   2    7.20    1.16
  -8 -10   2    7.23    1.06
  -8 -10   2    5.83    0.82
   8 -10  -2    7.41    1.26
   8 -10  -2    8.35    2.40
   7 -10  -2   60.27    5.33
  -7 -10   2   59.44    2.85
  -7 -10   2   60.08    3.07
  -7 -10   2   68.27    3.09
   7 -10  -2   65.09    3.31
   6 -10  -2    3.86    2.15
  -6 -10   2    0.50    0.51
  -6 -10   2    0.69    0.85
  -6 -10   2    1.55    0.83
   6 -10  -2    1.86    0.99
   6 -10  -2    3.25    1.05
  -5 -10   2  193.42    7.58
   5 -10  -2  211.99   10.78
  -5 -10   2  192.61    7.59
   5 -10  -2  191.59    7.83
   5 -10  -2  192.94    7.80
  -5 -10   2  192.66    7.43
   5 -10  -2  188.53    7.63
  -4 -10   2   23.91    1.39
  -4 -10   2   22.58    1.50
  -4 -10   2   23.76    1.55
  -4 -10   2   23.35    1.41
   4 -10  -2   23.88    1.63
  -4 -10   2   23.71    1.57
   4 -10  -2   22.35    1.71
   4 -10  -2   25.44    1.82
   4 -10  -2   27.89    3.55
  -3 -10   2   70.38    3.17
  -3 -10   2   72.60    3.24
  -3 -10   2   73.08    3.26
   3 -10  -2   69.85    3.38
   3 -10  -2   73.86    5.55
  -3 -10   2   71.14    3.21
   3 -10  -2   72.75    3.50
   3 -10  -2   78.39    3.41
   3 -10  -2   73.03    3.53
  -2 -10   2   30.63    1.68
  -2 -10   2   28.80    1.65
  -2 -10   2   28.05    1.64
   2 -10  -2   28.50    1.85
   2 -10  -2   31.69    1.86
   2 -10  -2   25.17    1.85
   2 -10  -2   30.53    3.49
   2 -10  -2   31.09    1.99
  -1 -10   2   93.98    3.95
   1 -10  -2   86.31    6.01
   1 -10  -2   90.82    4.19
   1 -10  -2   91.58    4.08
   1 -10  -2   92.44    4.16
   1 -10  -2   89.69    4.08
  -1 -10   2   92.85    3.87
   0 -10   2   21.39    1.45
   0 -10  -2   21.50    1.56
   0 -10  -2   21.31    1.64
   0 -10   2   23.57    1.40
   0 -10   2   21.54    1.35
   0 -10  -2   24.68    1.64
  -1 -10  -2    0.71    0.79
  -1 -10  -2    0.67    0.79
   1 -10   2    0.74    0.52
   1 -10   2    0.91    0.68
  -1 -10  -2   -0.55    0.81
   2 -10   2   10.00    1.07
   2 -10   2   10.51    0.96
  -2 -10  -2   11.70    1.16
  -2 -10  -2   11.16    1.22
  -2 -10  -2    9.01    1.15
  -3 -10  -2   52.08    2.70
   3 -10   2   52.54    2.61
  -3 -10  -2   50.36    2.66
  -3 -10  -2   50.22    2.70
   3 -10   2   52.31    2.51
  -4 -10  -2  112.00    4.89
  -4 -10  -2  119.74    4.98
   4 -10   2  113.94    4.85
  -4 -10  -2  112.04    4.92
   4 -10   2  109.77    4.77
   4 -10   2  117.02    4.78
  -5 -10  -2   14.71    1.39
  -5 -10  -2   14.26    1.42
   5 -10   2   15.57    1.33
   5 -10   2   17.19    1.33
   5 -10   2   16.82    1.27
  -5 -10  -2   15.61    1.37
   6 -10   2  185.30    7.32
  -6 -10  -2  186.14    7.47
  -6 -10  -2  179.63    7.42
   6 -10   2  185.41    7.37
  -7 -10  -2  167.20    6.83
   7 -10   2  163.74    6.71
   7 -10   2  168.47    6.79
   8 -10   2   10.25    1.18
  -8 -10  -2   10.65    1.34
   8 -10   2   10.43    1.14
   8 -10   2   10.85    1.14
   8 -10   2   10.27    1.17
   9 -10   2  180.04    7.35
  -9 -10  -2  175.30    7.27
   9 -10   2  181.49    7.27
   9 -10   2  178.58    7.22
   9 -10   2  181.21    7.15
  10 -10   2    7.73    1.16
 -10 -10  -2    6.15    1.19
  10 -10   2    7.47    1.11
  10 -10   2    7.85    1.08
  10 -10   2    6.76    1.03
  11 -10   2   11.45    1.35
  11 -10   2   10.71    1.19
  11 -10   2   12.43    1.21
 -11 -10  -2   11.64    1.39
  11 -10   2    9.37    1.24
  12 -10   2    8.95    1.28
  12 -10   2    8.61    1.12
  12 -10   2    7.53    1.10
 -12 -10  -2    6.68    1.23
 -12 -10  -2    8.56    1.28
  12 -10   2    7.83    1.17
 -13 -10  -2    1.29    1.07
  13 -10   2    0.90    0.94
  13 -10   2    0.65    0.97
  13 -10   2    1.25    0.81
  13 -10   2    1.00    0.87
  14 -10   2  181.16    7.65
 -14 -10  -2  190.30    7.52
  14 -10   2  187.02    7.60
  14 -10   2  180.25    7.31
  14 -10   2  181.67    7.35
  15 -10   2   25.67    2.05
 -15 -10  -2   25.68    1.93
  15 -10   2   27.05    1.96
  15 -10   2   29.29    1.83
  15 -10   2   26.67    1.70
  16 -10   2   76.42    3.82
  16 -10   2   73.71    3.41
 -16 -10  -2   78.15    3.64
  16 -10   2   73.95    3.69
 -17 -10  -2    2.68    1.02
 -17 -10  -2    2.38    1.09
  17 -10   2    3.51    0.76
  17 -10   2    1.84    0.96
  17 -10   2    1.68    1.00
  18 -10   2  188.63    7.63
  18 -10   2  181.88    7.50
 -18 -10  -2  193.57    7.52
  18 -10   2  175.41    7.14
 -18 -10  -2  191.07    7.39
  19 -10   2    1.71    0.89
 -19 -10  -2    3.53    1.13
 -19 -10  -2    2.23    0.88
  19 -10   2    1.50    0.93
  19 -10   2    2.35    0.64
 -20 -10  -2   56.26    2.75
  20 -10   2   52.83    2.71
  20 -10   2   50.47    2.79
 -21 -10  -2   18.50    1.44
  21 -10   2   17.96    1.36
 -22 -10  -2    2.49    0.81
  22 -10   2    2.19    0.68
 -23 -10  -2   31.06    1.65
 -24 -10  -2   -0.49    0.53
  25 -10   2    3.73    0.51
 -25 -10  -2    3.85    0.42
 -21 -11   2    5.44    0.89
 -20 -11   2    5.27    0.96
  20 -11  -2    5.30    0.84
  19 -11  -2    5.31    0.93
  18 -11  -2   22.32    1.28
  17 -11  -2   45.52    2.19
 -16 -11   2   13.63    1.45
  16 -11  -2   12.01    1.03
  16 -11  -2   14.16    1.11
 -15 -11   2   19.50    1.70
  15 -11  -2   19.97    1.34
  15 -11  -2   20.60    1.42
 -14 -11   2   20.39    1.72
  14 -11  -2   20.27    1.36
  14 -11  -2   20.81    1.48
 -14 -11   2   17.43    1.29
 -13 -11   2    3.29    1.11
  13 -11  -2    0.68    1.10
  13 -11  -2    1.22    0.86
  13 -11  -2    0.95    0.72
 -13 -11   2    1.73    0.63
 -12 -11   2    1.63    0.62
  12 -11  -2    2.17    0.71
 -12 -11   2    1.20    1.07
  12 -11  -2    2.85    1.16
  12 -11  -2    2.17    0.76
  12 -11  -2    3.02    0.87
  11 -11  -2   22.10    1.61
 -11 -11   2   20.54    1.40
  11 -11  -2   19.75    1.44
 -11 -11   2   21.41    1.67
 -11 -11   2   20.97    1.76
  11 -11  -2   23.59    1.87
  11 -11  -2   23.81    3.63
  11 -11  -2   21.10    1.90
  10 -11  -2    7.01    1.26
  10 -11  -2    3.66    0.87
 -10 -11   2    5.70    1.14
 -10 -11   2    6.92    1.16
 -10 -11   2    3.64    0.74
  10 -11  -2    4.54    1.00
  10 -11  -2    4.55    1.22
  10 -11  -2    6.04    2.33
   9 -11  -2   -0.61    1.01
   9 -11  -2    0.32    0.77
  -9 -11   2    0.71    0.95
  -9 -11   2    0.33    0.92
  -9 -11   2    0.13    0.54
   9 -11  -2    0.34    0.89
   9 -11  -2    0.99    1.78
   9 -11  -2    0.77    1.01
  -8 -11   2   13.17    1.33
   8 -11  -2    9.35    1.35
   8 -11  -2   12.74    1.26
  -8 -11   2   11.15    1.03
  -8 -11   2   13.94    1.43
   8 -11  -2   17.46    3.19
   8 -11  -2   12.11    1.51
   8 -11  -2   13.99    1.32
  -7 -11   2   55.35    2.81
   7 -11  -2   55.02    2.81
   7 -11  -2   48.14    5.04
  -7 -11   2   54.31    2.59
  -7 -11   2   54.94    2.88
   7 -11  -2   56.83    3.02
   7 -11  -2   56.84    3.07
  -6 -11   2  258.34   10.14
   6 -11  -2  263.84   10.21
   6 -11  -2  266.70   13.56
  -6 -11   2  270.03   10.18
   6 -11  -2  270.31   10.46
   6 -11  -2  263.62   10.38
  -6 -11   2  260.37    9.98
  -5 -11   2    2.19    0.84
  -5 -11   2    2.20    0.87
   5 -11  -2    1.16    0.86
   5 -11  -2    2.48    1.00
   5 -11  -2   -0.44    1.78
   5 -11  -2    3.51    1.09
  -5 -11   2    2.65    0.61
  -4 -11   2   26.24    1.53
  -4 -11   2   28.29    1.74
   4 -11  -2   26.40    1.83
  -4 -11   2   28.09    1.56
   4 -11  -2   30.60    1.89
  -4 -11   2   26.14    1.66
   4 -11  -2   25.63    1.93
   4 -11  -2   29.70    1.99
   4 -11  -2   23.29    3.37
  -3 -11   2   91.07    3.89
   3 -11  -2   94.01    6.54
   3 -11  -2   89.60    4.22
   3 -11  -2   94.29    4.14
   3 -11  -2   98.46    4.33
   3 -11  -2   92.45    4.14
  -3 -11   2   86.18    3.92
   2 -11  -2  123.33    5.27
   2 -11  -2  123.13    5.17
  -2 -11   2  119.19    4.97
  -2 -11   2  117.88    4.91
   2 -11  -2  121.93    5.18
   1 -11  -2   95.06    4.41
   1 -11  -2   97.60    4.32
  -1 -11   2  101.46    4.23
   1 -11  -2   98.35    4.36
  -1 -11   2   96.23    4.10
   0 -11  -2  145.25    6.20
   0 -11   2  157.45    6.08
   0 -11  -2  145.68    6.16
   0 -11  -2  145.12    6.13
   1 -11   2    5.68    0.89
  -1 -11  -2    5.91    1.05
  -1 -11  -2    6.37    1.14
  -1 -11  -2    4.58    0.89
   2 -11   2    9.77    1.12
  -2 -11  -2    7.49    1.18
  -2 -11  -2    7.94    1.16
  -2 -11  -2    8.69    1.21
  -2 -11  -2    9.00    1.10
   3 -11   2   67.52    3.19
  -3 -11  -2   62.65    3.19
  -3 -11  -2   65.04    3.29
  -3 -11  -2   68.44    3.27
  -3 -11  -2   63.97    3.19
  -4 -11  -2    7.98    1.16
  -4 -11  -2    3.83    1.07
  -4 -11  -2    4.67    1.08
   4 -11   2    4.98    0.95
   4 -11   2    4.23    0.78
  -4 -11  -2    5.29    1.09
  -5 -11  -2   14.86    1.43
  -5 -11  -2   14.51    1.44
  -5 -11  -2   12.59    1.32
   5 -11   2   15.03    1.34
   5 -11   2   10.59    1.10
  -6 -11  -2    9.70    1.29
  -6 -11  -2    9.42    1.25
   6 -11   2    9.13    1.06
  -6 -11  -2    9.17    1.22
   6 -11   2    9.22    1.14
   6 -11   2    7.71    0.99
   7 -11   2    2.95    0.89
  -7 -11  -2    2.07    0.94
   7 -11   2    3.41    0.84
  -7 -11  -2    3.64    1.10
  -8 -11  -2   10.09    1.41
   8 -11   2    7.98    1.16
  -8 -11  -2    7.29    1.20
   8 -11   2   11.00    1.22
   8 -11   2   10.50    1.18
   8 -11   2    8.92    1.06
  -9 -11  -2  122.98    5.44
   9 -11   2  135.68    5.50
  -9 -11  -2  120.49    5.48
   9 -11   2  133.36    5.39
   9 -11   2  122.12    5.25
   9 -11   2  119.03    5.29
  10 -11   2    7.33    1.17
 -10 -11  -2    7.01    1.19
  10 -11   2    8.27    1.14
  10 -11   2    7.94    1.13
  10 -11   2    9.00    1.09
 -11 -11  -2   22.01    1.75
  11 -11   2   19.78    1.56
  11 -11   2   21.56    1.61
  11 -11   2   21.80    1.65
  11 -11   2   22.81    1.77
  12 -11   2   11.12    1.22
  12 -11   2   11.91    1.25
  12 -11   2   10.65    1.22
  12 -11   2   10.94    1.35
 -13 -11  -2   20.55    1.80
  13 -11   2   24.08    1.85
  13 -11   2   23.49    1.66
  13 -11   2   24.34    1.66
  13 -11   2   24.41    1.76
 -14 -11  -2    7.73    1.32
 -14 -11  -2    6.65    1.23
  14 -11   2    4.29    1.06
  14 -11   2    5.51    0.96
  14 -11   2    6.86    1.07
  14 -11   2    5.02    1.03
 -15 -11  -2    0.73    1.04
 -15 -11  -2    0.09    1.02
  15 -11   2   -0.62    0.77
  15 -11   2    1.40    0.81
  15 -11   2    1.66    0.88
  15 -11   2    0.60    0.94
 -16 -11  -2   31.05    1.96
  16 -11   2   28.06    2.03
  16 -11   2   27.74    1.86
  16 -11   2   30.86    1.74
  17 -11   2    1.37    0.94
  17 -11   2    0.71    0.75
 -17 -11  -2    0.86    0.88
  17 -11   2    0.75    0.66
  18 -11   2    0.08    0.86
 -18 -11  -2   -0.26    0.81
  18 -11   2    0.36    0.70
  18 -11   2    1.23    0.61
  19 -11   2   75.38    3.41
 -19 -11  -2   70.59    3.31
  19 -11   2   71.84    3.03
  20 -11   2    1.51    0.76
 -20 -11  -2    1.95    0.81
 -20 -11  -2    0.83    0.65
  21 -11   2    8.90    0.97
 -21 -11  -2    8.88    0.96
 -21 -11  -2    9.22    0.87
  22 -11   2    0.30    0.53
 -22 -11  -2    0.28    0.43
 -22 -11  -2    0.82    0.62
 -23 -11  -2   27.21    1.30
 -23 -11  -2   27.47    1.36
  21 -12  -2    0.74    0.50
  20 -12  -2   -0.05    0.59
  19 -12  -2    1.39    0.71
  18 -12  -2   31.76    1.57
  18 -12  -2   38.08    2.04
 -18 -12   2   36.66    1.94
  17 -12  -2    2.06    0.78
 -17 -12   2    1.62    0.91
  17 -12  -2    1.61    0.52
  17 -12  -2    2.48    0.92
 -16 -12   2   27.33    1.75
  16 -12  -2   26.41    1.41
  16 -12  -2   29.51    1.53
  16 -12  -2   25.16    1.82
 -15 -12   2   18.61    1.53
  15 -12  -2   18.97    1.48
  15 -12  -2   18.96    1.22
  15 -12  -2   17.94    1.26
  15 -12  -2   19.58    1.64
 -14 -12   2   44.36    2.41
  14 -12  -2   38.86    2.33
  14 -12  -2   41.10    2.17
  14 -12  -2   44.30    2.11
  14 -12  -2   42.86    2.54
 -13 -12   2   42.85    2.34
  13 -12  -2   36.24    2.31
  13 -12  -2   39.16    2.04
  13 -12  -2   40.03    2.13
  13 -12  -2   41.24    2.51
 -12 -12   2  120.95    5.20
  12 -12  -2  115.40    5.24
  12 -12  -2  122.72    4.97
  12 -12  -2  122.35    5.10
  12 -12  -2  126.09    5.44
 -11 -12   2   25.15    1.84
  11 -12  -2   25.04    1.93
  11 -12  -2   26.74    1.63
  11 -12  -2   27.36    1.76
  11 -12  -2   27.89    2.02
  10 -12  -2    0.95    1.01
  10 -12  -2    0.92    0.63
 -10 -12   2   -0.08    0.89
  10 -12  -2    1.05    0.85
  10 -12  -2    0.73    1.00
   9 -12  -2  268.54   10.75
  -9 -12   2  278.62   10.92
   9 -12  -2  289.94   11.09
   9 -12  -2  300.62   11.00
   9 -12  -2  293.11   11.21
   8 -12  -2   53.87    2.83
  -8 -12   2   59.15    2.96
   8 -12  -2   62.33    3.16
   8 -12  -2   62.84    3.07
   8 -12  -2   63.11    3.24
   7 -12  -2   27.58    1.81
  -7 -12   2   30.98    1.87
  -7 -12   2   33.61    1.90
   7 -12  -2   27.37    1.99
   7 -12  -2   28.00    1.94
   7 -12  -2   25.36    2.01
   6 -12  -2   77.49    3.53
  -6 -12   2   73.48    3.46
  -6 -12   2   73.81    3.42
   6 -12  -2   76.18    3.67
   6 -12  -2   75.36    3.64
   6 -12  -2   77.28    3.76
  -5 -12   2  125.18    5.23
   5 -12  -2  129.16    5.62
  -5 -12   2  127.09    5.29
   5 -12  -2  136.56    5.45
   5 -12  -2  124.95    5.52
   4 -12  -2   26.56    1.94
  -4 -12   2   27.62    1.55
   4 -12  -2   26.94    1.83
  -4 -12   2   28.82    1.71
   3 -12  -2  137.72    5.82
   3 -12  -2  136.07    5.69
  -3 -12   2  134.18    5.45
   3 -12  -2  138.64    5.72
   2 -12  -2   38.87    2.30
   2 -12  -2   37.33    2.17
  -2 -12   2   39.74    2.01
   2 -12  -2   35.68    2.18
   2 -12  -2   32.30    1.97
   1 -12  -2  233.63    9.12
  -1 -12   2  224.64    8.86
   1 -12  -2  240.11    9.08
   1 -12  -2  221.84    8.90
   1 -12  -2  233.57    9.01
   0 -12   2    1.40    0.74
   0 -12  -2    0.68    0.86
   0 -12  -2    1.34    0.98
   0 -12  -2    0.71    0.80
   0 -12  -2    0.49    0.77
   1 -12   2   25.64    1.68
  -1 -12  -2   27.09    1.84
  -1 -12  -2   28.08    1.85
  -1 -12  -2   26.44    1.88
  -1 -12  -2   24.07    1.72
   2 -12   2    6.68    0.98
  -2 -12  -2    5.21    1.10
  -2 -12  -2    6.38    1.17
  -2 -12  -2    5.47    1.09
  -2 -12  -2    6.48    1.06
   3 -12   2   88.76    3.98
  -3 -12  -2   91.70    4.08
  -3 -12  -2   84.93    4.00
  -3 -12  -2   86.59    4.01
  -4 -12  -2    9.07    1.24
  -4 -12  -2   11.27    1.33
   4 -12   2   10.17    1.18
  -4 -12  -2    8.51    1.02
  -4 -12  -2   10.40    1.18
  -5 -12  -2   34.38    2.19
  -5 -12  -2   34.57    2.19
   5 -12   2   37.31    2.18
   5 -12   2   35.12    2.07
  -5 -12  -2   36.93    2.06
  -5 -12  -2   36.39    2.18
  -6 -12  -2   21.41    1.69
  -6 -12  -2   20.85    1.74
  -6 -12  -2   22.72    1.71
  -6 -12  -2   19.95    1.37
   6 -12   2   23.55    1.63
  -6 -12  -2   21.89    1.61
  -7 -12  -2    0.18    0.99
  -7 -12  -2    0.44    0.98
  -7 -12  -2    0.49    0.89
  -7 -12  -2    0.09    0.87
  -7 -12  -2   -0.40    0.52
   7 -12   2    0.51    0.61
  -8 -12  -2   20.32    1.62
  -8 -12  -2   19.86    1.58
   8 -12   2   18.63    1.36
  -8 -12  -2   18.47    1.62
  -8 -12  -2   15.56    1.59
  -9 -12  -2   74.99    3.66
  -9 -12  -2   74.86    3.64
  -9 -12  -2   75.16    3.69
   9 -12   2   77.96    3.55
   9 -12   2   83.51    3.64
   9 -12   2   75.04    3.47
 -10 -12  -2   51.24    2.85
 -10 -12  -2   54.46    2.89
 -10 -12  -2   52.19    2.83
  10 -12   2   53.16    2.73
  10 -12   2   57.87    2.79
  10 -12   2   55.17    2.68
 -11 -12  -2    4.27    1.06
  11 -12   2    3.70    0.97
 -11 -12  -2    4.63    1.12
 -11 -12  -2    4.95    1.15
  11 -12   2    4.48    0.96
  11 -12   2    5.29    1.06
  11 -12   2    4.47    0.87
 -12 -12  -2    5.87    1.05
  12 -12   2    5.15    1.05
 -12 -12  -2    7.83    1.22
  12 -12   2    5.38    0.98
  12 -12   2    6.71    1.02
  12 -12   2    6.84    0.91
 -13 -12  -2    0.26    0.82
  13 -12   2    0.62    0.86
 -13 -12  -2    0.24    0.95
  13 -12   2    0.55    0.75
  13 -12   2    1.56    0.88
  13 -12   2    0.73    0.62
 -14 -12  -2   46.54    2.59
 -14 -12  -2   46.07    2.55
  14 -12   2   47.85    2.64
 -14 -12  -2   53.13    2.66
  14 -12   2   53.50    2.49
  14 -12   2   49.76    2.50
  15 -12   2    1.83    0.89
 -15 -12  -2    1.46    0.86
 -15 -12  -2    0.36    0.91
  15 -12   2    1.25    0.72
 -15 -12  -2    1.93    0.84
 -16 -12  -2   16.05    1.32
  16 -12   2   16.84    1.18
  16 -12   2   16.25    1.37
 -16 -12  -2   15.70    1.37
 -16 -12  -2   14.54    1.30
  17 -12   2    0.22    0.72
 -17 -12  -2    0.32    0.67
 -17 -12  -2    0.75    0.82
 -17 -12  -2    1.35    0.77
  17 -12   2    0.76    0.54
  18 -12   2   48.02    2.33
 -18 -12  -2   46.51    2.23
  18 -12   2   43.29    2.03
 -19 -12  -2    0.91    0.56
 -20 -12  -2    2.37    0.50
 -21 -12  -2   10.88    0.69
 -21 -12  -2    9.14    0.78
  18 -13  -2    2.58    0.66
  17 -13  -2   39.83    2.01
  17 -13  -2   38.01    1.69
  16 -13  -2   41.35    2.08
  16 -13  -2   36.09    1.75
 -15 -13   2   52.69    2.46
  15 -13  -2   46.77    2.18
  15 -13  -2   51.49    2.30
  15 -13  -2   56.46    2.63
 -14 -13   2   12.62    1.17
  14 -13  -2   12.04    1.12
  14 -13  -2   13.75    0.97
  14 -13  -2   13.17    1.02
  14 -13  -2   13.55    1.28
  13 -13  -2    8.34    1.03
  13 -13  -2    9.85    0.88
  13 -13  -2    9.21    0.96
  13 -13  -2   10.88    1.19
 -13 -13   2   10.73    1.11
  12 -13  -2    2.66    0.86
  12 -13  -2    1.98    0.72
  12 -13  -2    3.54    0.73
  12 -13  -2    1.63    0.92
 -12 -13   2    1.99    0.87
  11 -13  -2   -0.68    0.86
  11 -13  -2   -0.53    0.73
  11 -13  -2    0.72    0.64
  11 -13  -2    0.80    0.97
 -11 -13   2   -0.27    0.82
  10 -13  -2    2.05    0.92
 -10 -13   2    2.71    0.89
  10 -13  -2    3.05    0.87
  10 -13  -2    1.99    0.71
  10 -13  -2    3.62    1.00
  -9 -13   2   68.02    3.31
   9 -13  -2   75.87    3.32
   9 -13  -2   75.41    3.47
   9 -13  -2   78.35    3.69
   9 -13  -2   77.97    3.56
   8 -13  -2   29.27    1.95
   8 -13  -2   31.83    1.95
   7 -13  -2  186.83    7.22
   7 -13  -2  183.17    7.22
   7 -13  -2  168.68    6.94
   6 -13  -2    4.13    0.99
   6 -13  -2    3.03    0.80
   5 -13  -2    8.37    1.13
   5 -13  -2    7.04    0.98
   4 -13  -2   44.36    2.46
   4 -13  -2   42.87    2.47
   4 -13  -2   45.99    2.39
   3 -13  -2  100.92    4.36
  -3 -13   2   88.61    3.93
   3 -13  -2  100.93    4.37
   3 -13  -2  100.69    4.25
   2 -13  -2    1.18    0.94
   2 -13  -2    2.03    0.86
  -2 -13   2    0.90    0.59
   2 -13  -2    1.01    0.83
   1 -13  -2   30.12    1.94
   1 -13  -2   31.36    2.01
   1 -13  -2   30.68    1.95
  -1 -13   2   29.70    1.74
   1 -13  -2   32.39    1.92
   0 -13  -2   11.23    1.20
   0 -13   2   14.35    1.17
   0 -13  -2   16.20    1.38
   0 -13  -2   14.03    1.39
   0 -13  -2   11.66    1.15
   0 -13  -2   12.75    1.27
   1 -13   2    4.31    0.84
  -1 -13  -2    4.64    0.92
  -1 -13  -2    5.54    1.05
  -1 -13  -2    5.80    0.96
  -1 -13  -2    6.78    1.00
  -2 -13  -2   31.63    2.05
  -2 -13  -2   31.15    1.95
  -2 -13  -2   30.70    1.90
   2 -13   2   34.76    1.96
   2 -13   2   34.94    1.97
  -2 -13  -2   34.09    2.00
   3 -13   2    0.53    0.72
  -3 -13  -2    0.35    0.64
   3 -13   2    0.07    0.79
  -3 -13  -2    0.08    0.90
  -3 -13  -2   -0.23    0.84
  -3 -13  -2    0.08    0.79
  -4 -13  -2   12.94    1.36
  -4 -13  -2   16.31    1.41
  -4 -13  -2   14.71    1.20
   4 -13   2   15.23    1.37
   4 -13   2   16.64    1.38
  -4 -13  -2   16.85    1.37
  -5 -13  -2   20.20    1.61
  -5 -13  -2   20.84    1.59
  -5 -13  -2   16.27    1.25
   5 -13   2   22.77    1.51
   5 -13   2   21.07    1.57
  -5 -13  -2   22.09    1.56
  -6 -13  -2   19.39    1.53
  -6 -13  -2   18.60    1.51
  -6 -13  -2   15.79    1.13
   6 -13   2   18.57    1.42
   6 -13   2   18.45    1.44
  -6 -13  -2   18.65    1.48
   7 -13   2   39.27    2.23
  -7 -13  -2   42.01    2.30
  -7 -13  -2   39.69    2.30
  -7 -13  -2   36.50    2.07
  -7 -13  -2   42.08    2.28
  -8 -13  -2    0.93    0.94
  -8 -13  -2    0.34    0.73
  -8 -13  -2    1.35    0.83
  -9 -13  -2    1.25    0.84
  -9 -13  -2    2.81    1.02
   9 -13   2    1.72    0.86
  -9 -13  -2    4.16    0.91
  10 -13   2   21.68    1.51
  10 -13   2   21.97    1.50
 -10 -13  -2   19.50    1.56
 -10 -13  -2   21.12    1.52
 -10 -13  -2   20.22    1.53
  11 -13   2   12.69    1.16
  11 -13   2   12.85    1.18
 -11 -13  -2   13.74    1.26
 -11 -13  -2   11.56    1.22
 -11 -13  -2   11.16    1.18
  12 -13   2   14.54    1.20
  12 -13   2   11.45    1.14
 -12 -13  -2   14.65    1.28
 -12 -13  -2   14.34    1.25
 -12 -13  -2   14.05    1.25
 -13 -13  -2   93.04    4.21
 -13 -13  -2   96.60    4.21
  13 -13   2  105.62    4.19
  13 -13   2  103.96    4.19
 -14 -13  -2   19.71    1.38
  14 -13   2   20.77    1.33
 -14 -13  -2   22.12    1.46
 -15 -13  -2   28.59    1.61
 -15 -13  -2   27.83    1.63
  15 -13   2   27.17    1.50
 -16 -13  -2    1.32    0.57
 -16 -13  -2    1.56    0.74
  16 -13   2    2.09    0.55
 -17 -13  -2   10.37    0.84
  17 -13   2   13.18    0.83
 -17 -13  -2   11.29    0.97
 -18 -13  -2    6.93    0.60
 -18 -13  -2    5.89    0.70
 -19 -13  -2   18.42    0.90
 -19 -13  -2   16.85    1.00
  16 -14  -2   12.33    0.69
  15 -14  -2    3.43    0.47
  14 -14  -2   43.81    1.96
  13 -14  -2   32.04    1.53
  13 -14  -2   32.07    1.61
  12 -14  -2   13.98    0.95
  12 -14  -2   11.81    0.96
  11 -14  -2   21.15    1.25
  11 -14  -2   20.79    1.31
  10 -14  -2    9.38    0.87
  10 -14  -2    9.72    0.98
  10 -14  -2    9.69    0.97
   9 -14  -2  130.42    5.40
   9 -14  -2  136.09    5.31
   9 -14  -2  137.21    5.43
   8 -14  -2    1.22    0.75
   8 -14  -2    0.96    0.77
   8 -14  -2    0.53    0.63
   7 -14  -2    2.26    0.78
   7 -14  -2    2.70    0.74
   6 -14  -2   23.99    1.59
   5 -14  -2   11.20    1.15
  -5 -14   2   11.13    0.91
   5 -14  -2   13.30    1.19
   4 -14  -2  126.24    5.15
  -4 -14   2  117.52    4.87
   4 -14  -2  129.29    5.17
   3 -14  -2   32.57    1.79
   3 -14  -2   32.84    1.91
  -3 -14   2   28.60    1.66
   3 -14  -2   32.85    1.92
   2 -14  -2    1.61    0.75
   2 -14  -2    1.15    0.78
  -2 -14   2    0.34    0.61
   1 -14  -2   50.68    2.51
   1 -14  -2   48.68    2.52
  -1 -14   2   50.12    2.43
  -1 -14   2   51.75    2.34
   0 -14  -2   19.03    1.42
   0 -14  -2   20.24    1.42
   0 -14   2   20.73    1.36
   0 -14   2   20.08    1.30
  -1 -14  -2    0.61    0.74
   1 -14   2   -0.06    0.59
  -1 -14  -2   -0.07    0.67
   1 -14   2    0.36    0.61
  -2 -14  -2   22.95    1.53
   2 -14   2   25.42    1.55
   2 -14   2   22.03    1.47
  -2 -14  -2   22.31    1.44
  -3 -14  -2   85.54    3.79
   3 -14   2   90.14    3.73
   3 -14   2   85.08    3.72
  -3 -14  -2   81.57    3.61
  -3 -14  -2   88.12    3.76
  -4 -14  -2    1.42    0.73
  -4 -14  -2    0.96    0.81
  -4 -14  -2   -0.13    0.65
   4 -14   2    0.46    0.68
   4 -14   2    0.24    0.72
  -5 -14  -2   46.29    2.37
  -5 -14  -2   45.80    2.42
   5 -14   2   49.68    2.38
   5 -14   2   51.54    2.44
  -5 -14  -2   45.84    2.38
   6 -14   2    2.08    0.77
   6 -14   2    1.49    0.76
  -6 -14  -2    1.16    0.68
  -6 -14  -2   -0.06    0.73
   7 -14   2   -0.32    0.75
  -7 -14  -2   -0.19    0.64
  -7 -14  -2   -0.19    0.72
  -8 -14  -2   54.96    2.65
   8 -14   2   55.13    2.66
  -8 -14  -2   57.68    2.67
  -9 -14  -2    4.12    0.76
  -9 -14  -2    4.60    0.86
 -10 -14  -2   18.02    1.30
 -10 -14  -2   18.36    1.24
  10 -14   2   18.71    1.28
 -11 -14  -2    1.18    0.68
  11 -14   2    1.34    0.66
  11 -14   2    0.99    0.63
 -11 -14  -2    1.06    0.59
 -12 -14  -2   11.50    0.94
  12 -14   2   13.62    1.01
 -12 -14  -2   10.47    1.00
 -13 -14  -2   69.91    2.96
  13 -14   2   72.62    2.98
 -13 -14  -2   68.69    3.00
  14 -14   2   16.79    1.04
 -14 -14  -2   18.26    1.04
  15 -14   2   46.39    2.02
 -15 -14  -2   47.97    2.01
  13 -15  -2    8.35    0.59
  12 -15  -2   14.01    0.85
  11 -15  -2   -0.32    0.45
  11 -15  -2    0.55    0.41
  10 -15  -2   37.67    1.76
  10 -15  -2   36.23    1.67
   9 -15  -2   10.61    0.87
   9 -15  -2   10.84    0.82
   8 -15  -2   53.20    2.32
   7 -15  -2   11.96    0.92
   6 -15  -2   11.90    0.96
   6 -15  -2   12.87    1.01
   5 -15  -2   55.81    2.48
   5 -15  -2   54.75    2.53
   4 -15  -2   41.90    2.07
   3 -15  -2    1.52    0.61
  -2 -15   2    9.10    0.79
   2 -15  -2    8.38    0.87
  -1 -15   2    3.40    0.61
   1 -15  -2    2.84    0.63
   0 -15   2   37.19    1.82
   0 -15  -2   36.44    1.82
  -1 -15  -2   -0.23    0.48
   1 -15   2   -0.09    0.56
   2 -15   2    7.87    0.82
   2 -15   2    6.83    0.73
   3 -15   2    0.94    0.54
   3 -15   2    0.63    0.59
   4 -15   2    0.58    0.55
   4 -15   2    1.01    0.61
   5 -15   2   21.79    1.29
   5 -15   2   21.78    1.32
   6 -15   2    0.72    0.56
   6 -15   2    2.22    0.64
   7 -15   2    1.02    0.58
   7 -15   2    0.81    0.59
   8 -15   2   16.18    1.06
  -8 -15  -2   14.80    1.00
  -9 -15  -2   13.66    0.90
 -10 -15  -2   27.27    1.33
  11 -15   2   10.90    0.80
  12 -15   2    1.76    0.45
  13 -15   2    0.68    0.32
   8 -16  -2    1.92    0.38
   7 -16  -2    0.35    0.36
   7 -16  -2    0.42    0.37
   6 -16  -2    1.66    0.44
   6 -16  -2    1.96    0.44
   5 -16  -2    5.95    0.60
   5 -16  -2    6.51    0.61
   4 -16  -2    0.26    0.40
   4 -16  -2    0.71    0.43
   3 -16  -2   10.71    0.78
   3 -16  -2   10.10    0.73
   2 -16  -2    3.18    0.49
   2 -16  -2    3.92    0.56
   1 -16   2    0.24    0.37
  -1 -16  -2    0.35    0.47
   2 -16   2   29.28    1.38
   3 -16   2   28.68    1.37
   4 -16   2    7.43    0.65
   5 -16   2  108.72    3.80
   5 -16   2   89.18    3.70
   6 -16   2   46.63    1.94
   7 -16   2   11.94    0.72
   8 -16   2   10.47    0.64
  31   0  -3    0.16    0.44
  30   0  -3   -0.37    0.56
  29   0  -3   -0.06    0.68
  28   0  -3    1.19    0.80
  27   0  -3    0.74    0.89
  26   0  -3   -0.53    0.94
  25   0  -3   -0.28    1.00
  24   0  -3   -0.48    0.94
  23   0  -3   -0.48    0.89
  23   0  -3    0.84    1.42
  22   0  -3    1.24    0.95
  22   0  -3   -0.41    1.53
  21   0  -3   -0.37    0.87
  21   0  -3    1.20    1.56
  20   0  -3   -0.27    0.80
  20   0  -3    0.38    1.52
 -19   0   3    0.37    1.06
  19   0  -3    0.08    0.72
  19   0  -3    0.36    1.30
 -18   0   3   -0.09    1.00
  18   0  -3    0.31    0.65
  18   0  -3    1.35    1.18
 -17   0   3   -0.41    0.88
  17   0  -3    0.22    0.60
  17   0  -3    0.32    1.32
 -16   0   3    0.39    0.84
  16   0  -3    2.04    1.19
 -15   0   3    0.36    0.87
  15   0  -3    0.27    1.23
 -14   0   3    0.07    0.76
  14   0  -3    1.71    1.41
  13   0  -3    0.44    1.22
  12   0  -3   -0.20    1.11
  11   0  -3   -0.18    1.10
  10   0  -3    0.16    0.99
   9   0  -3    0.15    1.00
   8   0  -3   -0.14    0.89
   7   0  -3    0.51    0.93
   6   0  -3    0.12    0.82
   5   0  -3   -0.11    0.80
   4   0  -3    0.11    0.77
   3   0  -3    1.37    0.74
  -3   0   3    0.34    0.94
   2   0  -3   -0.25    0.74
  -2   0   3   -0.54    1.06
   1   0  -3   -0.08    0.77
  -1   0   3    0.85    1.05
   0   0   3    0.31    1.04
   0   0   3    1.01    0.92
   1   0   3    0.64    1.02
   1   0   3   -0.20    0.88
   2   0   3   -0.21    0.88
   3   0   3    1.20    0.87
   4   0   3    0.35    0.93
   5   0   3   -0.37    0.88
   6   0   3    0.95    0.90
  -7   0  -3   -0.12    0.97
   7   0   3    0.75    0.92
  -8   0  -3    0.14    1.15
   8   0   3   -0.17    1.15
  -9   0  -3    0.15    1.29
   9   0   3   -0.18    1.23
 -10   0  -3   -0.50    1.23
  10   0   3    0.20    1.17
 -11   0  -3    0.55    1.29
  11   0   3   -0.22    1.28
 -12   0  -3   -0.57    1.33
  12   0   3    0.25    1.47
 -13   0  -3   -0.62    1.21
  13   0   3   -0.27    1.31
 -14   0  -3   -1.34    1.34
  14   0   3    0.59    1.50
  15   0   3    0.23    0.61
 -15   0  -3   -0.48    1.28
  15   0   3    0.32    1.39
  16   0   3   -0.25    0.69
 -16   0  -3    0.78    1.34
  16   0   3   -1.04    1.45
  17   0   3    0.27    0.75
 -17   0  -3    0.28    1.37
  17   0   3    2.60    1.37
  18   0   3    0.67    0.86
 -18   0  -3    0.61    1.54
  18   0   3    2.77    1.54
  19   0   3    0.10    0.85
  19   0   3    2.51    1.55
 -19   0  -3   -0.97    1.66
  20   0   3   -0.39    0.66
  20   0   3   -0.84    0.96
  20   0   3   -0.11    0.91
  20   0   3   -0.44    1.91
 -20   0  -3   -1.36    1.70
  21   0   3   -0.38    0.64
  21   0   3   -0.22    0.92
  21   0   3    1.81    1.67
 -21   0  -3   -0.35    1.69
  21   0   3    0.66    1.05
  22   0   3   -0.11    0.99
  22   0   3    2.30    1.88
 -22   0  -3   -0.36    1.48
  22   0   3    0.22    1.02
  23   0   3    0.89    1.08
  23   0   3    0.92    1.56
  23   0   3    0.44    1.06
 -23   0  -3    1.09    1.62
  24   0   3    0.22    1.08
  24   0   3   -0.65    1.08
 -24   0  -3    1.13    1.23
  25   0   3    0.10    1.04
  25   0   3    0.31    0.99
 -25   0  -3   -0.45    1.21
  26   0   3   -0.58    1.01
 -26   0  -3    1.02    1.13
  26   0   3   -0.77    0.91
  27   0   3    0.44    0.89
 -27   0  -3   -0.47    1.05
  27   0   3    0.43    0.91
  28   0   3    0.16    0.79
 -28   0  -3    0.55    0.97
  29   0   3   -0.09    0.49
  29   0   3    0.13    0.71
 -29   0  -3    1.18    0.85
  30   0   3   -0.84    0.60
 -30   0  -3    0.05    0.70
  31   0   3   -0.52    0.40
  31  -1  -3   27.57    1.37
  31   1  -3   24.54    1.34
  30   1  -3    4.58    0.73
  29   1  -3   17.12    1.30
  28   1  -3   52.51    2.65
  27   1  -3   51.54    2.71
  26   1  -3   56.05    2.94
  25   1  -3   16.49    1.53
  24   1  -3  157.91    6.61
  23  -1  -3   42.10    4.46
  23   1  -3   45.82    4.50
  23   1  -3   45.28    2.61
  22   1  -3    3.04    1.03
  22  -1  -3    4.52    1.96
  22   1  -3    4.93    2.06
  21   1  -3   15.62    1.45
  21   1  -3    9.15    2.27
  20   1  -3  322.71   12.29
  20   1  -3  311.11   14.94
  19   1  -3   50.41    4.27
  19   1  -3   47.60    2.53
 -19   1   3   44.74    2.70
 -18   1   3    7.32    1.30
  18   1  -3    8.22    1.01
  18   1  -3    8.45    2.10
 -17   1   3   10.63    1.27
  17   1  -3    8.76    0.99
  17   1  -3   11.99    2.03
 -16   1   3    3.82    1.03
  16   1  -3    2.04    1.33
 -15   1   3    2.24    0.88
  15   1  -3    4.02    1.42
  14   1  -3   36.99    3.16
 -14   1   3   36.66    2.04
  13   1  -3  610.48   23.91
  12   1  -3  145.46    7.13
  11   1  -3  496.79   19.44
  10   1  -3   98.91    5.10
   9   1  -3  595.17   22.61
   8   1  -3   82.26    4.26
   7   1  -3 1821.13   65.57
   6   1  -3   99.45    4.73
   5   1  -3 1247.42   45.16
   4   1  -3  756.21   27.84
  -3   1   3  286.37   11.34
   3  -1  -3  284.67   11.17
   2  -1  -3  186.23    7.44
   2   1  -3  176.89    7.04
  -2   1   3  175.34    7.47
   1  -1  -3   75.71    3.85
   1   1  -3   83.18    3.57
  -1   1   3   78.71    3.96
   0   1   3    8.50    1.22
   0   1   3    6.29    1.27
   1   1   3   55.83    3.03
   1   1   3   55.51    3.09
   2   1   3  851.45   31.15
   3   1   3 3417.58  121.58
   4   1   3  163.08    6.97
   5   1   3  148.29    6.53
   6   1   3 1415.99   51.40
  -7   1  -3   43.13    2.76
   7   1   3   39.28    2.78
  -8   1  -3   11.27    1.63
   8   1   3   12.02    1.63
  -9   1  -3   20.15    2.15
   9   1   3   20.36    2.17
 -10   1  -3 1733.25   63.84
  10   1   3 1794.71   64.29
 -11   1  -3    3.66    1.44
  11   1   3    4.53    1.62
 -12   1  -3    9.22    1.66
  12   1   3   15.93    2.26
 -13  -1  -3   37.68    3.16
 -13   1  -3   37.83    3.00
  13   1   3   39.80    3.42
 -14   1  -3  356.91   14.81
 -14  -1  -3  361.50   15.12
  14   1   3  358.25   15.73
 -15  -1  -3   30.23    2.98
 -15   1  -3   25.49    2.64
  15   1   3   30.31    1.79
  15  -1   3   27.12    1.59
  15   1   3   31.67    3.28
 -16  -1  -3   24.49    2.88
 -16   1  -3   27.41    2.85
  16   1   3   30.00    1.87
  16  -1   3   29.24    1.64
  16   1   3   27.55    3.22
 -17  -1  -3  125.53    7.14
 -17   1  -3  134.58    7.07
  17   1   3  130.09    5.49
  17  -1   3  126.17    5.20
  17   1   3  125.25    7.68
 -18  -1  -3  389.42   16.33
 -18   1  -3  370.61   15.94
  18  -1   3  366.58   13.76
  18   1   3  388.50   17.15
  18   1   3  364.77   14.08
  19   1   3   -0.20    0.87
  19   1   3    4.20    1.68
 -19   1  -3    3.06    1.71
 -19  -1  -3   -1.02    1.77
  19  -1   3    0.27    0.55
  19  -1   3    0.41    0.72
  20   1   3   29.89    3.88
  20  -1   3   28.44    1.82
  20  -1   3   29.51    2.08
  20   1   3   26.72    2.00
 -20  -1  -3   24.23    3.24
 -20   1  -3   28.35    3.22
 -21  -1  -3   11.48    2.57
 -21   1  -3    9.03    2.21
  21  -1   3   13.23    1.46
  21   1   3   11.81    1.48
  21   1   3   10.47    1.38
  21  -1   3   10.73    1.16
  21   1   3    5.44    2.20
  22   1   3   65.19    3.50
  22  -1   3   71.90    3.59
  22   1   3   70.53    3.59
  22   1   3   72.93    5.87
  22  -1   3   62.58    3.15
 -22  -1  -3   71.30    5.46
 -22   1  -3   59.86    4.94
  23  -1   3    2.97    1.16
  23   1   3    4.94    1.22
  23   1   3    4.23    1.20
  23   1   3    2.31    1.66
  23  -1   3    3.59    0.81
  24   1   3  315.06   12.41
 -24   1  -3  318.96   12.29
  24   1   3  323.18   12.42
  24  -1   3  316.37   12.41
  25   1   3    8.71    1.35
  25  -1   3   10.37    1.44
  25   1   3    9.29    1.30
 -25   1  -3    7.88    1.38
  26   1   3  230.04    9.17
 -26   1  -3  231.56    9.06
  26   1   3  232.46    9.12
  26  -1   3  223.55    9.12
  27   1   3   45.45    2.63
  27   1   3   46.74    2.57
 -27   1  -3   51.21    2.67
  28   1   3   10.80    1.23
 -28   1  -3   12.74    1.31
  29   1   3   52.19    2.57
  29  -1   3   51.91    2.39
 -29   1  -3   56.07    2.61
  30   1   3   18.62    1.21
  31  -1   3    5.67    0.60
  31   1   3    5.79    0.58
  31  -2  -3    2.73    0.47
  31   2  -3    3.26    0.49
  30  -2  -3    0.67    0.57
  30   2  -3   -0.05    0.51
  29  -2  -3    6.43    0.86
  29   2  -3    3.50    0.78
  28  -2  -3    1.04    0.75
  28   2  -3    1.94    0.83
  27  -2  -3   38.88    2.27
  27   2  -3   42.69    2.32
  26   2  -3    3.90    0.96
  26  -2  -3    3.49    0.91
  25  -2  -3    9.28    1.23
  25   2  -3    9.17    1.25
  24  -2  -3   38.75    2.38
  24   2  -3   41.04    2.41
  23   2  -3   67.05    3.37
  23  -2  -3   60.39    5.28
  23   2  -3   67.68    5.55
  23  -2  -3   69.22    3.39
  22  -2  -3   15.52    1.46
  22   2  -3   14.88    1.42
  22  -2  -3   12.53    2.63
  22   2  -3   11.72    2.59
  22  -2  -3   10.14    2.20
 -21  -2   3   50.13    2.49
  21  -2  -3   47.88    2.66
  21   2  -3   48.79    2.67
  21  -2  -3   47.26    4.47
  21   2  -3   44.16    4.38
 -20  -2   3   15.68    1.33
 -20  -2   3   22.74    1.51
  20  -2  -3   16.90    2.82
  20   2  -3   15.05    2.65
  20  -2  -3   21.02    1.59
  20   2  -3   23.36    1.63
  19  -2  -3    7.48    1.94
  19   2  -3   11.78    2.20
 -19  -2   3    9.13    1.05
 -19  -2   3    7.45    0.97
  19  -2  -3    9.79    1.15
  19   2  -3    8.24    1.04
 -18   2   3   90.42    4.16
 -18  -2   3   91.01    4.15
 -18  -2   3   87.24    3.84
 -18  -2   3   93.06    3.94
  18  -2  -3   89.50    4.00
  18   2  -3   84.91    3.95
  18  -2  -3   90.92    5.94
  18   2  -3   90.87    5.99
 -17  -2   3    4.88    0.85
 -17   2   3    4.24    1.09
 -17  -2   3    3.14    1.00
  17   2  -3    5.04    1.68
  17  -2  -3    5.65    1.71
  17  -2  -3    4.28    0.80
  17   2  -3    4.23    0.79
 -16  -2   3   14.43    1.17
 -16   2   3   13.71    1.36
 -16  -2   3   13.46    1.36
  16   2  -3   14.89    2.23
  16  -2  -3   14.83    2.25
  16  -2  -3   13.96    1.16
  16   2  -3   15.39    1.17
 -15  -2   3  230.05    8.76
  15  -2  -3  247.39   10.92
  15   2  -3  258.22   11.01
 -15   2   3  228.51    8.92
 -15  -2   3  221.22    8.87
 -14   2   3   -0.41    0.80
 -14  -2   3    1.06    0.79
  14  -2  -3   -1.23    1.11
  14   2  -3    0.49    1.09
  13  -2  -3    2.23    1.19
  13   2  -3    2.02    1.30
  12   2  -3   56.88    3.74
  12  -2  -3   51.44    3.63
  11  -2  -3  105.89    5.61
  11   2  -3  113.03    5.67
  10  -2  -3  229.81    9.91
  10   2  -3  234.64    9.94
   9  -2  -3 1397.57   51.63
   9   2  -3 1441.65   51.68
   8  -2  -3  194.63    8.50
   8   2  -3  208.95    8.60
   7  -2  -3    4.28    1.06
   7   2  -3    3.54    1.02
   6   2  -3  147.22    6.28
   6  -2  -3  137.08    6.23
   5  -2  -3    8.50    1.22
   5   2  -3    6.42    1.09
   4  -2  -3   56.75    3.16
   4   2  -3   58.77    3.09
   3  -2  -3 1429.55   50.16
  -3  -2   3 1422.21   50.12
  -3   2   3 1372.55   50.06
   3   2  -3 1409.99   49.94
   3  -2  -3 1306.67   49.91
   2  -2  -3 3341.08  116.92
  -2  -2   3 3353.45  116.86
  -2   2   3 3164.01  116.77
   1  -2  -3  118.47    5.52
   1   2  -3  122.69    4.82
  -1   2   3  113.56    5.39
  -1  -2   3  128.19    5.47
   0  -2   3  681.04   25.65
   0   2   3  684.20   25.63
   0  -2   3  739.79   25.78
   0   2   3  683.89   25.67
   1  -2   3  397.69   15.49
   1   2   3  406.21   15.49
   1  -2   3  414.85   15.56
   1   2   3  412.20   15.53
   2  -2   3 2008.47   72.68
   2   2   3 2050.35   72.67
  -3  -2  -3 2076.09   72.80
   3   2   3 2046.63   73.54
   3  -2   3 2001.12   73.53
  -4  -2  -3 1060.49   38.47
   4   2   3 1156.44   39.55
   4  -2   3 1118.54   39.52
   5   2   3  445.64   16.93
   5  -2   3  436.86   16.91
  -6   2  -3   57.58    3.23
  -6  -2  -3   58.36    3.27
   6  -2   3   63.82    3.45
   6   2   3   57.14    3.33
  -7   2  -3    3.89    1.13
  -7  -2  -3    3.74    1.20
   7   2   3    4.44    1.23
   7  -2   3    3.33    1.13
  -8   2  -3  342.77   13.55
  -8  -2  -3  337.41   13.53
   8  -2   3  364.11   13.93
   8   2   3  344.36   13.90
   8  -2   3  334.15   12.99
  -9   2  -3 1253.62   45.42
  -9  -2  -3 1270.78   45.41
   9  -2   3 1276.58   45.79
   9   2   3 1317.11   45.87
   9  -2   3 1171.06   44.64
 -10  -2  -3  350.75   13.86
 -10   2  -3  349.02   13.87
  10   2   3  359.00   14.35
  10  -2   3  353.63   14.23
  10  -2   3  322.19   12.98
 -11   2  -3  366.21   14.56
  11  -2   3  410.47   15.58
  11   2   3  400.72   15.63
  11  -2   3  344.62   13.90
 -12   2  -3 1121.29   39.76
  12  -2   3 1121.08   40.72
  12   2   3 1131.77   40.83
  12  -2   3 1020.67   38.85
  13  -2   3  254.52   11.90
  13   2   3  256.36   11.98
 -13  -2  -3  265.59   11.66
 -13   2  -3  271.16   11.16
  14  -2   3  234.74    8.85
  14   2   3  220.86   11.02
  14  -2   3  229.69   11.02
 -14  -2  -3  227.55   10.64
 -14   2  -3  232.44   10.15
  15   2   3   34.34    3.54
  15  -2   3   31.57    3.44
 -15  -2  -3   41.06    3.50
 -15   2  -3   35.38    2.95
  15  -2   3   36.99    2.09
  15   2   3   39.31    2.14
  15  -2   3   38.41    2.01
  16  -2   3    7.65    1.90
  16   2   3    6.34    1.93
 -16   2  -3    4.66    1.62
 -16  -2  -3    6.66    1.98
  16  -2   3    6.03    0.81
  16   2   3    5.32    0.94
  16  -2   3    4.29    0.89
  16  -2   3    6.25    0.95
  17   2   3   94.63    6.30
  17  -2   3   96.85    6.34
  17  -2   3   89.68    3.93
 -17  -2  -3   96.65    5.92
 -17   2  -3   98.32    5.53
  17  -2   3   86.30    4.11
  17  -2   3   88.19    4.11
  17   2   3   89.92    4.13
  18  -2   3    1.34    0.79
  18   2   3    1.56    0.91
  18  -2   3    2.78    1.80
  18   2   3   -0.40    1.48
  18  -2   3    1.56    0.67
 -18  -2  -3    1.66    1.66
 -18   2  -3    1.62    1.45
  18  -2   3    0.85    0.84
  18  -2   3    1.41    0.82
 -19   2  -3   25.80    2.94
 -19  -2  -3   17.58    2.91
  19  -2   3   23.17    1.56
  19  -2   3   24.86    1.73
  19   2   3   19.41    3.20
  19  -2   3   23.42    3.32
  19  -2   3   24.01    1.81
  19   2   3   22.50    1.81
 -20  -2  -3    4.06    2.01
 -20   2  -3   -1.50    1.55
  20  -2   3    1.57    0.97
  20   2   3    1.38    1.00
  20  -2   3    2.10    0.82
  20   2   3    0.88    1.91
  20  -2   3    0.43    1.56
  21  -2   3   16.82    1.62
  21   2   3   18.10    1.64
  21   2   3   17.87    1.69
  21   2   3   18.91    3.05
  21  -2   3   21.02    3.08
  21  -2   3   16.97    1.46
 -21  -2  -3   18.75    3.05
 -22  -2  -3    3.51    1.84
  22   2   3    4.04    1.18
  22  -2   3    6.76    1.24
  22   2   3    3.52    1.03
  22   2   3    3.64    1.87
  22  -2   3    4.08    1.94
  22  -2   3    5.75    0.98
  23   2   3   10.32    1.37
 -23  -2  -3    9.42    1.45
  23  -2   3    8.01    1.29
  23   2   3    9.50    1.42
  23   2   3    6.82    2.19
  23  -2   3    6.31    2.10
  23  -2   3    9.34    1.10
  24  -2   3    0.83    0.66
  24  -2   3    2.01    1.11
  24   2   3   -0.21    0.98
 -24   2  -3    1.27    1.20
 -24  -2  -3    1.36    1.21
  24   2   3   -0.10    0.99
  25  -2   3    6.52    0.87
  25   2   3    8.07    1.28
  25  -2   3    8.22    1.29
 -25  -2  -3    5.36    1.31
 -25   2  -3    7.37    1.33
  25   2   3    7.98    1.24
  26  -2   3    0.74    0.93
  26   2   3    1.50    0.99
 -26  -2  -3    1.94    1.16
  26   2   3    2.58    0.93
 -26   2  -3    1.78    1.05
  27  -2   3   29.98    1.90
  27   2   3   26.40    1.86
 -27   2  -3   25.39    1.83
 -27  -2  -3   26.29    1.83
  27   2   3   26.92    1.78
  28  -2   3   11.14    1.07
  28  -2   3    9.67    1.10
  28   2   3    9.76    1.11
 -28   2  -3    9.10    1.19
 -28  -2  -3    8.98    1.17
  29  -2   3    0.65    0.55
  29  -2   3   -0.06    0.61
  29   2   3    0.96    0.64
 -29   2  -3    0.65    0.76
 -29  -2  -3   -0.38    0.74
  30  -2   3   14.55    1.01
  30   2   3   13.96    1.00
  30  -3  -3    5.93    0.62
  30   3  -3    4.48    0.60
  29  -3  -3   43.33    2.10
  29   3  -3   42.94    2.09
  28  -3  -3   10.50    1.05
  28   3  -3   11.53    1.05
  27  -3  -3   17.03    1.34
  27   3  -3   15.81    1.32
  26  -3  -3   57.27    2.88
  26   3  -3   58.65    2.91
  25  -3  -3   50.90    2.64
  25   3  -3   45.93    2.59
  24   3  -3  532.96   19.70
  24  -3  -3  529.69   19.70
 -23  -3   3   64.33    3.13
  23   3  -3   68.66    5.49
  23  -3  -3   73.31    3.42
  23   3  -3   68.86    3.38
 -22  -3   3   99.82    4.23
  22  -3  -3  101.14    4.38
  22  -3  -3   91.72    6.46
  22   3  -3   75.35    6.11
  22   3  -3   97.02    4.36
  22  -3  -3   79.48    6.25
 -21  -3   3   62.88    3.17
 -21  -3   3   72.47    3.31
  21   3  -3   72.34    3.39
  21  -3  -3   67.62    5.41
  21  -3  -3   70.98    3.39
  21   3  -3   62.28    5.25
  21  -3  -3   62.95    5.36
 -20  -3   3   53.22    2.72
 -20  -3   3   55.44    2.71
  20  -3  -3   50.38    2.75
  20   3  -3   57.09    2.81
  20  -3  -3   52.69    4.54
  20   3  -3   45.23    4.37
  20  -3  -3   52.37    2.70
  19  -3  -3    1.23    0.80
  19   3  -3    1.73    0.77
 -19  -3   3    2.07    0.81
 -19  -3   3    0.89    0.81
  19  -3  -3    4.22    1.50
  19   3  -3    5.29    1.68
  19  -3  -3    1.39    0.71
  18  -3  -3    5.24    0.86
  18   3  -3    4.58    0.83
 -18  -3   3    4.75    0.91
 -18  -3   3    5.18    0.98
  18  -3  -3    2.65    1.30
  18   3  -3    4.00    1.54
  18  -3  -3    3.42    0.80
  17  -3  -3  272.49   10.37
  17   3  -3  273.60   10.37
  17  -3  -3  288.07   12.78
  17   3  -3  294.76   12.88
 -17  -3   3  267.96   10.39
  17  -3  -3  262.75   10.39
 -17  -3   3  272.06   10.35
  16  -3  -3   11.59    2.02
  16   3  -3   10.21    2.04
 -16  -3   3    9.65    1.11
  16  -3  -3    9.98    1.05
  16  -3  -3   11.69    1.01
  16   3  -3   11.10    1.03
 -15   3   3   43.42    2.41
 -15  -3   3   44.76    2.28
  15  -3  -3   42.91    2.27
  15  -3  -3   47.66    3.65
 -14  -3   3  102.01    4.39
 -14   3   3  106.27    4.45
 -14  -3   3  108.88    4.38
  14  -3  -3   94.68    4.31
  14  -3  -3  113.32    6.06
  14   3  -3  119.35    6.15
 -13  -3   3  106.14    4.30
 -13   3   3   96.49    4.30
  13  -3  -3  112.27    5.82
  13   3  -3  109.80    5.81
  12  -3  -3  177.06    8.27
  12   3  -3  175.15    8.22
  11  -3  -3  498.50   19.89
  11   3  -3  519.48   19.97
  10  -3  -3    4.98    1.22
  10   3  -3    6.86    1.30
   9   3  -3   64.90    3.65
   9  -3  -3   60.56    3.58
   8   3  -3  214.64    8.73
   8  -3  -3  197.49    8.62
   7   3  -3  463.09   17.38
   7  -3  -3  444.01   17.34
   6  -3  -3  113.00    5.27
   6   3  -3  120.84    5.34
   5  -3  -3    3.26    0.83
   5   3  -3    2.53    0.80
  -4   3   3  520.67   20.18
  -4  -3   3  555.22   20.30
   4   3  -3  547.00   20.03
   4  -3  -3  523.09   20.01
   3  -3  -3 1846.43   69.41
   3   3  -3 2003.03   69.47
  -3  -3   3 2029.59   69.67
  -3   3   3 1895.31   69.62
  -2  -3   3   11.37    1.30
  -2   3   3   10.43    1.36
  -1   3   3   84.80    4.21
  -1  -3   3   94.78    4.30
   0   3  -3  618.12   22.02
   0  -3   3  620.57   22.85
   0   3   3  598.43   22.83
   1  -3   3    8.76    1.16
   1   3   3    9.60    1.17
  -1  -3  -3   10.60    1.14
   2   3   3  349.26   13.67
   2  -3   3  363.89   13.75
  -2  -3  -3  354.60   13.39
   3   3   3  651.03   24.36
   3  -3   3  641.59   24.37
  -3  -3  -3  670.05   23.92
   4   3   3   42.80    2.58
   4  -3   3   40.68    2.56
  -4  -3  -3   40.88    2.05
   5   3   3   97.94    4.64
   5  -3   3   88.57    4.51
  -6   3  -3  148.07    6.34
  -6  -3  -3  152.37    6.34
   6  -3   3  131.89    6.42
   6   3   3  144.06    6.54
  -7   3  -3  366.12   14.26
  -7  -3  -3  346.75   14.20
   7  -3   3  379.12   14.23
   7   3   3  371.40   14.59
   7  -3   3  369.14   14.55
  -8   3  -3    1.40    1.13
  -8  -3  -3    0.69    1.03
   8  -3   3    3.15    1.00
   8  -3   3    3.57    1.21
   8   3   3    1.55    1.04
  -9   3  -3    8.01    1.50
  -9   3  -3    6.10    1.14
  -9  -3  -3    7.30    1.43
   9  -3   3    6.12    1.10
   9   3   3    8.19    1.55
   9  -3   3    6.92    1.39
 -10   3  -3  463.62   18.88
 -10   3  -3  486.24   18.47
 -10  -3  -3  491.34   18.96
  10  -3   3  470.94   18.53
  10  -3   3  507.22   19.42
  10   3   3  519.44   19.51
 -11   3  -3   58.40    3.33
  11  -3   3   55.58    3.23
  11  -3   3   58.46    3.96
  11   3   3   60.96    4.04
  12  -3   3    4.03    1.48
  12   3   3    3.33    1.55
 -12   3  -3    3.47    1.14
  12  -3   3    3.11    0.88
  13  -3   3  109.87    5.49
  13  -3   3  124.07    4.95
 -13   3  -3  128.80    5.94
 -13  -3  -3  124.09    6.62
  13  -3   3  116.48    4.94
  13  -3   3  122.85    6.75
  13   3   3  119.56    6.71
  14   3   3   28.73    2.97
  14  -3   3   21.68    2.64
 -14   3  -3   19.67    2.18
 -14  -3  -3   22.32    2.79
  14  -3   3   24.86    1.55
  14  -3   3   23.97    1.55
  14   3   3   27.69    1.65
  14  -3   3   25.38    1.62
  15   3   3  301.29   13.89
  15  -3   3  294.85   13.80
 -15  -3  -3  304.97   13.44
 -15   3  -3  297.45   12.63
  15  -3   3  299.06   11.37
  15  -3   3  301.53   11.46
  15   3   3  297.32   11.47
  15  -3   3  305.31   11.47
  16   3   3  126.86    7.65
  16  -3   3  136.40    7.87
 -16  -3  -3  145.50    7.60
 -16   3  -3  129.09    6.71
  16  -3   3  131.28    5.51
  16  -3   3  134.31    5.63
  16   3   3  135.37    5.66
  16  -3   3  133.88    5.62
  17   3   3  298.87   14.14
  17  -3   3  285.31   13.96
  17  -3   3  286.11   11.25
  17  -3   3  303.36   11.24
 -17  -3  -3  285.46   13.44
 -17   3  -3  296.94   12.76
  17  -3   3  288.74   11.32
  17  -3   3  292.16   11.34
  17   3   3  299.67   11.38
  18  -3   3    4.82    1.00
  18   3   3    6.46    1.09
  18  -3   3    1.19    1.64
  18   3   3    5.61    2.16
  18  -3   3    5.18    0.90
 -18  -3  -3    2.42    1.91
  18  -3   3    4.19    1.02
  18  -3   3    4.88    0.93
  19  -3   3    3.85    1.01
  19   3   3    3.90    1.04
  19   3   3    2.52    1.76
  19  -3   3    2.93    1.79
  19  -3   3    3.06    0.80
 -19  -3  -3    3.28    1.96
  19  -3   3    4.14    0.94
  19  -3   3    2.20    0.99
  20  -3   3    0.43    1.65
  20   3   3   -0.87    1.70
 -20  -3  -3    0.38    1.99
  20  -3   3    0.64    0.80
  20  -3   3    1.05    0.88
  20   3   3   -0.32    0.87
  20  -3   3    0.10    0.89
  21  -3   3   22.61    3.43
  21   3   3   18.66    3.26
  21   3   3   28.23    1.99
  21  -3   3   26.23    1.95
 -21  -3  -3   24.70    3.49
  21  -3   3   25.47    1.80
  21  -3   3   21.85    1.88
  22  -3   3   -0.45    1.64
  22   3   3   -1.78    1.69
  22  -3   3    0.32    0.99
  22   3   3   -0.54    0.91
 -22  -3  -3   -1.19    1.87
  22  -3   3   -0.27    0.83
  22   3   3    0.64    0.96
  22  -3   3   -0.64    0.89
  23  -3   3    1.28    0.78
 -23   3  -3    1.69    1.16
  23   3   3    1.34    0.95
  23  -3   3    0.64    1.01
 -23  -3  -3    1.24    1.09
  23  -3   3    1.05    0.93
  23   3   3    1.27    1.02
  24  -3   3    8.46    1.03
 -24   3  -3    8.54    1.36
 -24  -3  -3    9.78    1.40
  24   3   3    8.55    1.23
  24  -3   3    6.37    1.18
  24   3   3   10.38    1.33
  25  -3   3    0.91    0.63
 -25  -3  -3    3.01    1.08
  25   3   3    0.73    0.86
 -25   3  -3    1.06    1.11
  25  -3   3    2.27    0.94
  25   3   3    0.57    0.90
  26  -3   3   75.76    3.27
  26  -3   3   74.13    3.56
  26   3   3   68.75    3.52
 -26   3  -3   75.28    3.54
 -26  -3  -3   77.51    3.53
  26   3   3   78.53    3.57
  27  -3   3    1.79    0.82
  27   3   3    2.72    0.79
 -27   3  -3    1.15    0.92
 -27  -3  -3    3.02    0.99
  27  -3   3    2.06    0.81
  27   3   3    2.15    0.85
  28  -3   3    0.19    0.64
 -28   3  -3    0.53    0.82
 -28  -3  -3   -0.06    0.79
  28  -3   3    0.19    0.65
  28   3   3    0.39    0.69
  29  -3   3   24.34    1.36
 -29   3  -3   22.42    1.39
  29  -3   3   25.06    1.41
  29   3   3   21.33    1.35
  30  -3   3    3.17    0.50
  30   3   3    2.47    0.51
  29  -4  -3   -0.24    0.53
  29  -4  -3    0.21    0.46
  29   4  -3   -0.09    0.48
  28  -4  -3    0.37    0.54
  28   4  -3    1.19    0.60
  27  -4  -3    0.13    0.61
  27   4  -3    0.19    0.63
  26   4  -3    8.86    1.05
  26  -4  -3    8.21    0.98
  25  -4  -3   -0.08    0.71
  25   4  -3    1.33    0.79
  24  -4  -3   13.22    1.27
  24   4  -3   14.40    1.33
 -23  -4   3   21.70    1.58
  23   4  -3   22.31    1.67
  23  -4  -3   25.69    1.71
  23  -4  -3   22.87    1.59
  22   4  -3    0.35    0.79
  22  -4  -3    0.69    0.80
  22   4  -3    0.37    1.22
 -22  -4   3    0.82    0.77
  22  -4  -3    1.02    0.78
 -22  -4   3    0.15    0.85
  21  -4  -3   54.73    5.05
 -21  -4   3   62.45    3.00
 -21  -4   3   60.65    2.94
  21  -4  -3   58.19    4.82
  21   4  -3   52.25    4.73
  21  -4  -3   57.90    2.95
  21   4  -3   58.57    2.97
  21  -4  -3   56.19    2.93
  20  -4  -3    0.83    0.76
  20   4  -3    2.09    0.83
  20  -4  -3    1.08    1.29
  20   4  -3    3.25    1.66
  20  -4  -3    2.05    1.75
 -20  -4   3    2.92    0.96
  20  -4  -3    0.54    0.80
 -20  -4   3    0.97    0.86
  19   4  -3   14.94    2.43
  19  -4  -3   20.00    2.73
  19  -4  -3   18.75    2.98
 -19  -4   3   18.98    1.51
 -19  -4   3   17.48    1.49
  19  -4  -3   17.19    1.45
  19  -4  -3   12.46    1.27
  19   4  -3   17.09    1.36
  18  -4  -3   41.46    4.39
  18  -4  -3   44.18    2.47
 -18  -4   3   43.79    2.46
  18  -4  -3   45.38    2.39
  18   4  -3   47.20    2.41
  18  -4  -3   45.85    3.98
  18   4  -3   47.87    4.13
 -18  -4   3   45.71    2.49
  17  -4  -3  204.36    8.50
 -17  -4   3  224.98    8.52
 -17  -4   3  220.65    8.48
  17  -4  -3  222.28   10.62
  17   4  -3  228.22   10.72
  17  -4  -3  214.46    8.38
  17   4  -3  211.07    8.38
  16   4  -3    2.89    1.26
  16  -4  -3    2.00    1.27
  16  -4  -3    1.49    0.74
 -16  -4   3    0.60    0.82
  16  -4  -3    1.27    0.61
  16   4  -3    1.62    0.62
 -16  -4   3    1.32    0.73
 -15  -4   3   83.20    3.64
  15  -4  -3   78.65    3.48
  15   4  -3   79.76    3.48
  15  -4  -3   80.26    5.09
  15   4  -3   92.85    5.35
  15  -4  -3   75.96    3.62
 -14  -4   3   24.83    1.58
  14  -4  -3   27.80    2.60
  14   4  -3   28.81    2.66
  14  -4  -3   21.55    1.53
 -13  -4   3  286.24   10.75
  13  -4  -3  298.54   12.45
  13   4  -3  300.81   12.49
  13  -4  -3  274.65   10.77
 -12  -4   3  363.56   13.62
  12  -4  -3  369.77   15.11
  12   4  -3  377.51   15.20
  11  -4  -3  344.88   14.22
  11   4  -3  352.42   14.30
  10  -4  -3  250.30   10.36
  10   4  -3  235.14   10.27
   9   4  -3  402.80   15.59
   9  -4  -3  388.70   15.52
   8  -4  -3  540.64   21.03
   8   4  -3  570.83   21.10
   7  -4  -3    8.81    1.15
   7   4  -3    8.17    1.17
   6   4  -3 2271.68   79.49
   6  -4  -3 2170.26   79.41
  -5   4   3   77.49    4.28
   5   4  -3   85.77    4.04
   5  -4  -3   79.67    3.98
   4  -4  -3    1.38    0.67
   4   4  -3    2.32    0.70
  -4   4   3    0.24    0.85
  -4  -4   3    1.12    0.91
   3  -4  -3  365.64   14.59
   3   4  -3  390.78   14.67
  -3  -4   3  411.25   14.94
  -3   4   3  374.94   14.81
   3  -4  -3  395.76   15.27
   2   4  -3  571.75   21.05
   2  -4  -3  552.91   21.48
   2  -4  -3  541.64   20.99
  -2  -4   3  599.02   21.26
  -2   4   3  562.46   21.18
   2  -4  -3  583.55   21.70
   1  -4  -3  612.67   22.50
  -1   4   3  588.81   22.16
  -1  -4   3  601.90   22.21
   1  -4  -3  584.99   22.69
   0  -4  -3  414.42   15.71
   0  -4  -3  399.34   15.96
  -1  -4  -3  348.70   13.63
  -1  -4  -3  357.26   14.08
  -2  -4  -3  159.84    6.53
   2  -4   3  149.66    6.47
   2   4   3  147.13    6.45
  -3  -4  -3  142.67    5.84
   3   4   3  130.97    5.90
   3  -4   3  130.91    5.91
  -4  -4  -3   32.56    2.00
   4   4   3   35.77    2.31
   4  -4   3   33.57    2.26
  -5   4  -3   65.52    3.35
  -5  -4  -3   62.18    3.33
   5   4   3   65.59    3.53
   5  -4   3   63.38    3.50
   6  -4   3   84.13    4.67
  -6   4  -3   96.07    4.48
  -6  -4  -3  100.10    4.50
   6   4   3   89.68    4.65
   6  -4   3   90.88    4.65
   7  -4   3   59.18    3.60
  -7   4  -3   63.43    2.97
  -7   4  -3   65.43    3.53
  -7  -4  -3   61.21    3.44
   7  -4   3   65.67    3.72
   7   4   3   64.19    3.68
   8  -4   3 2274.76   82.98
  -8   4  -3 2299.49   82.10
  -8  -4  -3 2312.60   82.72
  -8   4  -3 2316.65   82.75
   8  -4   3 2293.68   83.10
   8   4   3 2337.05   83.13
   9  -4   3   -0.16    0.92
  -9   4  -3   -0.09    0.73
  -9   4  -3   -0.16    1.02
   9   4   3    0.19    0.92
   9  -4   3    0.19    1.06
  10  -4   3   86.52    4.64
  10   4   3   81.81    4.92
  10  -4   3   95.64    5.15
 -10   4  -3   87.79    4.17
  11  -4   3    7.68    1.56
  11  -4   3    4.89    0.74
  11  -4   3    4.50    1.13
  11  -4   3    6.74    0.83
 -11   4  -3    5.64    1.09
  12  -4   3  709.39   28.06
  12  -4   3  745.86   26.94
 -12   4  -3  754.20   27.71
  12   4   3  790.45   29.16
  12  -4   3  768.69   29.02
  12  -4   3  727.84   26.91
  12   4   3  750.04   26.91
 -13  -4  -3   10.85    0.98
  13  -4   3    6.97    1.28
  13  -4   3    9.94    1.00
  13  -4   3   10.38    1.83
  13   4   3   11.31    1.84
  13  -4   3    9.35    1.00
  14  -4   3   68.34    3.20
  14   4   3   65.90    3.18
  14  -4   3   61.29    3.89
  14  -4   3   73.28    3.23
  14  -4   3   71.50    3.24
  14  -4   3   63.33    4.71
  14   4   3   69.19    4.87
  14  -4   3   71.22    2.98
  14  -4   3   73.55    3.25
 -14  -4  -3   63.81    3.01
 -15  -4  -3  111.66    4.68
  15  -4   3  119.88    4.89
  15  -4   3  108.96    4.86
  15  -4   3  107.94    6.80
  15  -4   3  113.96    4.59
  15   4   3  118.54    6.92
  15  -4   3  116.24    4.90
  15   4   3  115.61    4.92
  15  -4   3  116.49    4.91
 -16  -4  -3   54.22    2.63
  16  -4   3   59.22    2.87
  16  -4   3   56.77    2.86
  16  -4   3   58.08    2.56
  16  -4   3   63.25    4.83
  16   4   3   59.74    4.70
  16   4   3   56.36    2.88
  16  -4   3   58.48    2.90
  16  -4   3   51.34    2.84
 -17  -4  -3   33.70    1.86
  17  -4   3   33.75    2.05
  17  -4   3   36.47    2.15
  17  -4   3   37.15    2.18
  17   4   3   31.35    2.06
  17   4   3   34.85    3.58
  17  -4   3   40.58    3.86
  17  -4   3   33.91    2.14
  18  -4   3   33.62    2.09
  18  -4   3   33.91    2.04
  18  -4   3   31.95    2.12
  18   4   3   32.09    2.13
  18  -4   3   32.70    3.76
  18   4   3   34.98    3.89
  18  -4   3   32.76    2.14
  19   4   3  150.63    9.03
  19  -4   3  149.69    9.04
  19  -4   3  166.22    6.52
  19  -4   3  144.10    6.50
  19  -4   3  157.83    6.55
  19  -4   3  153.44    6.57
  19   4   3  162.66    6.64
  20  -4   3  132.42    5.79
  20   4   3  142.53    5.85
  20  -4   3  124.69    8.14
  20   4   3  121.39    8.07
  20  -4   3  127.83    5.76
 -20  -4  -3  130.92    8.04
  20  -4   3  135.33    5.73
  21  -4   3    9.59    1.31
  21   4   3   10.19    1.36
  21  -4   3    3.88    1.87
  21   4   3    4.71    1.85
  21  -4   3   10.28    1.33
 -21  -4  -3    9.50    2.46
  21  -4   3   10.01    1.24
  22  -4   3    9.69    1.27
  22   4   3    8.02    1.24
  22  -4   3    8.99    2.32
  22   4   3    5.94    2.08
  22  -4   3    7.45    1.10
  22   4   3    9.02    1.28
  22  -4   3    9.71    1.35
 -22   4  -3    8.40    1.28
 -22  -4  -3    8.15    1.21
 -23   4  -3   98.71    4.35
  23   4   3   98.72    4.46
 -23  -4  -3   97.91    4.33
  23  -4   3   99.35    4.35
  23  -4   3   95.55    4.43
  23   4   3   95.99    4.44
 -23  -4  -3   88.58    4.05
  24  -4   3   12.88    1.35
  24  -4   3   11.43    1.20
  24   4   3   13.16    1.33
 -24   4  -3   11.47    1.40
 -24  -4  -3   14.36    1.43
  24   4   3   10.93    1.31
  25  -4   3    7.44    0.94
 -25  -4  -3    6.18    1.13
  25   4   3    4.55    0.93
 -25   4  -3    4.91    1.12
  25  -4   3    4.51    0.99
  25   4   3    4.84    0.96
  26  -4   3   67.40    3.23
  26  -4   3   62.07    3.10
  26   4   3   60.47    3.10
 -26   4  -3   70.41    3.14
 -26  -4  -3   67.67    3.10
  26   4   3   66.98    3.12
  27  -4   3   32.60    1.88
  27  -4   3   28.95    1.74
  27   4   3   27.15    1.75
  27   4   3   32.18    1.76
 -27   4  -3   30.42    1.78
 -27  -4  -3   31.78    1.79
  28  -4   3    7.40    0.84
  28   4   3    6.81    0.83
  28  -4   3    6.97    0.87
 -28   4  -3    6.60    0.88
 -28  -4  -3    8.26    0.90
  29   4   3    0.77    0.41
  29  -4   3    0.94    0.54
  29  -5  -3    0.04    0.46
  28   5  -3    0.41    0.42
  28  -5  -3   -0.17    0.58
  27   5  -3    0.31    0.53
  26  -5  -3  108.05    4.36
  26   5  -3  101.63    4.34
  25  -5  -3   38.41    2.06
  25   5  -3   38.92    2.09
  24  -5  -3  206.77    7.94
  24  -5  -3  206.94    7.95
  24   5  -3  194.31    7.92
  23  -5  -3    1.40    0.78
  23  -5  -3   -0.08    0.69
  23   5  -3    0.23    0.70
 -23  -5   3    0.82    0.86
  22  -5  -3   25.29    1.79
 -22  -5   3   25.49    1.78
 -22  -5   3   23.24    1.74
  22  -5  -3   26.66    1.72
  22   5  -3   26.60    1.73
  21   5  -3    1.78    0.79
  21  -5  -3    2.38    0.81
  21  -5  -3    0.84    1.55
  21  -5  -3    1.78    0.86
 -21  -5   3    2.76    1.01
 -21  -5   3    2.48    0.98
  20  -5  -3  114.41    7.78
  20  -5  -3  121.46    5.30
 -20  -5   3  120.64    5.22
  20   5  -3  125.57    5.15
  20  -5  -3  113.53    7.12
  20   5  -3  103.89    6.96
  20  -5  -3  120.94    5.11
 -20  -5   3  124.61    5.28
  19  -5  -3   68.41    5.67
  19  -5  -3   66.93    3.37
 -19  -5   3   68.08    3.32
  19   5  -3   67.80    3.17
  19  -5  -3   61.24    4.81
  19   5  -3   57.46    4.76
  19  -5  -3   64.32    3.13
 -19  -5   3   72.44    3.36
  18  -5  -3   99.80    6.99
  18  -5  -3  101.59    4.51
 -18  -5   3   97.17    4.40
 -18  -5   3   99.26    4.43
  18   5  -3   94.93    4.23
  18  -5  -3   95.76    6.11
  18   5  -3   92.92    6.16
  18  -5  -3   99.90    4.26
  17   5  -3   22.03    2.83
  17  -5  -3   17.56    3.18
  17  -5  -3   24.47    1.80
 -17  -5   3   29.92    1.88
 -17  -5   3   24.79    1.78
  17  -5  -3   26.95    1.62
  17   5  -3   28.30    1.66
  17  -5  -3   23.33    2.77
  16  -5  -3  145.14    8.64
  16  -5  -3  137.10    5.92
 -16  -5   3  141.47    5.85
 -16  -5   3  142.16    5.86
  16   5  -3  135.86    7.52
  16  -5  -3  138.48    5.65
  16   5  -3  141.44    5.67
  16  -5  -3  145.49    7.59
  15  -5  -3  153.36    9.10
  15  -5  -3  155.93    6.64
 -15  -5   3  161.01    6.58
 -15  -5   3  168.64    6.61
  15  -5  -3  175.18    8.34
  15   5  -3  162.23    6.39
  15   5  -3  169.03    8.32
  15  -5  -3  159.31    6.37
  14  -5  -3   67.25    5.31
  14  -5  -3   63.45    3.18
 -14  -5   3   68.01    3.15
  14  -5  -3   67.07    2.93
  14   5  -3   63.60    2.91
  14  -5  -3   67.84    4.37
  14   5  -3   68.99    4.45
 -14  -5   3   66.53    3.17
  13  -5  -3   -0.08    0.65
  13   5  -3    1.14    1.05
  13  -5  -3    1.43    1.74
  13  -5  -3    1.57    1.11
 -13  -5   3    0.50    0.85
  12  -5  -3  278.87   10.61
  12  -5  -3  287.07   11.96
  12   5  -3  281.92   12.01
 -12  -5   3  271.92   10.53
  11  -5  -3  724.54   26.17
  11  -5  -3  742.31   27.47
  11   5  -3  705.48   27.44
 -11  -5   3  714.77   26.10
  10  -5  -3   99.60    5.07
  10   5  -3   92.53    4.96
  10  -5  -3  102.57    6.18
 -10  -5   3   96.73    4.09
   9  -5  -3  213.92    9.35
   9   5  -3  219.98    9.39
   9  -5  -3  241.17   10.85
   8  -5  -3    1.11    0.81
   8   5  -3    0.42    0.77
   8  -5  -3    0.26    1.47
   7  -5  -3  119.62    6.54
   7  -5  -3  113.46    5.34
   7   5  -3  126.60    5.46
  -7   5   3  109.06    5.62
  -6   5   3   42.48    2.76
  -6  -5   3   39.82    2.71
   6  -5  -3   39.63    3.43
   6   5  -3   40.70    2.44
   6  -5  -3   40.47    2.44
  -5  -5   3  676.07   25.12
  -5   5   3  643.11   25.03
   5  -5  -3  666.13   26.01
   5   5  -3  694.25   24.82
   5  -5  -3  672.66   24.78
  -4   5   3   59.02    3.18
  -4  -5   3   64.44    3.28
   4  -5  -3   54.91    2.88
   4   5  -3   56.57    2.90
  -3   5   3  526.48   19.91
  -3  -5   3  543.77   19.97
   3   5  -3  547.13   19.73
   3  -5  -3  501.99   19.63
   3  -5  -3  557.96   20.82
   2  -5  -3   17.61    2.04
  -2  -5   3   22.44    1.70
  -2   5   3   23.09    1.73
   2  -5  -3   20.29    2.19
   2   5  -3   21.60    1.50
   2  -5  -3   20.47    1.47
   1  -5  -3  248.41    9.99
   1  -5  -3  238.77    9.83
   1   5  -3  237.65    9.02
   0  -5  -3  110.84    5.54
   0  -5  -3  108.36    5.37
  -1  -5  -3  215.63    9.53
  -1  -5  -3  223.26    9.27
  -2  -5  -3    1.22    1.18
  -2  -5  -3    4.06    1.10
   3   5   3  231.82    9.34
   3  -5   3  231.16    9.37
  -3  -5  -3  233.68    9.11
  -3   5  -3  229.52    9.15
  -3  -5  -3  240.35    9.62
   4   5   3  271.50   10.59
   4  -5   3  261.65   10.57
  -4  -5  -3  266.30   10.28
  -4   5  -3  269.17   10.34
  -4  -5  -3  250.52   10.56
   5   5   3  443.64   17.68
   5  -5   3  450.29   17.72
  -5   5  -3  489.73   17.52
  -5  -5  -3  467.27   17.44
   6  -5   3   34.43    2.48
   6   5   3   34.31    2.47
  -6   5  -3   40.61    2.44
  -6  -5  -3   37.26    2.35
   7  -5   3   -0.38    1.14
   7  -5   3    1.25    0.92
   7   5   3    1.08    0.88
  -7  -5  -3    0.25    0.93
  -7   5  -3    0.13    0.87
   8   5   3  531.36   20.42
   8  -5   3  509.94   20.39
   8  -5   3  543.02   20.80
   9  -5   3   27.40    2.52
   9  -5   3   27.84    2.41
   9   5   3   26.37    2.34
  10  -5   3    3.34    0.72
  10  -5   3    3.76    1.42
  10  -5   3    5.11    1.38
  10   5   3    5.73    1.29
  11  -5   3    5.88    1.40
  11   5   3    5.39    1.37
  11  -5   3    4.72    1.33
  11  -5   3    5.43    0.82
 -11  -5  -3    4.83    0.74
  11   5   3    5.11    0.76
  12  -5   3  102.25    4.08
  12  -5   3   95.72    4.01
 -12  -5  -3   92.46    4.03
  12  -5   3   90.23    5.32
  12  -5   3  106.01    5.83
  12   5   3  101.18    5.76
  12  -5   3   95.89    4.22
  12  -5   3  101.05    4.24
 -12  -5  -3  102.74    5.82
  12  -5   3   96.68    4.16
  12   5   3   98.85    4.17
  13  -5   3   26.26    1.49
 -13  -5  -3   25.99    1.63
 -13  -5  -3   25.64    1.60
  13  -5   3   22.38    2.40
  13   5   3   27.26    2.83
  13  -5   3   26.29    2.85
  13  -5   3   25.86    1.68
  13  -5   3   26.64    1.71
 -13  -5  -3   25.83    2.85
  13  -5   3   29.80    1.72
  14  -5   3  113.15    4.86
  14   5   3  112.82    4.86
  14  -5   3  119.77    4.71
 -14  -5  -3  115.63    4.80
  14  -5   3  118.04    6.13
 -14  -5  -3  112.27    6.60
  14  -5   3  113.94    4.95
  14  -5   3  115.67    4.92
  14  -5   3  115.74    6.78
  14   5   3  108.09    6.58
  14  -5   3  116.75    4.91
 -15  -5  -3  171.64    6.70
 -15  -5  -3  187.11    9.07
  15  -5   3  158.76    6.77
  15   5   3  166.52    6.81
  15  -5   3  167.72    6.87
  15  -5   3  177.50    6.88
  15  -5   3  160.14    8.85
  15  -5   3  169.06    6.57
  15   5   3  163.40    8.84
  15  -5   3  167.48    6.84
 -16  -5  -3   67.53    3.15
 -16  -5  -3   68.93    5.12
  16  -5   3   70.04    3.30
  16   5   3   65.14    3.26
  16  -5   3   69.89    3.33
  16  -5   3   67.94    3.35
  16  -5   3   70.96    3.05
  16   5   3   61.69    5.01
  16  -5   3   64.60    5.04
  16  -5   3   64.32    3.28
  17  -5   3   15.17    1.11
  17   5   3   12.24    2.16
  17  -5   3   19.49    2.70
 -17  -5  -3   13.08    1.24
  17  -5   3   12.48    1.37
  17  -5   3   17.49    1.40
  17   5   3   15.03    1.35
  17  -5   3   15.96    1.41
 -17  -5  -3   16.34    2.66
  17  -5   3   14.08    1.42
  18   5   3  101.12    6.79
  18  -5   3   89.42    6.51
  18   5   3  102.48    4.59
  18  -5   3  102.80    4.59
  18  -5   3   97.06    4.60
  18  -5   3  103.68    4.60
  18  -5   3  102.62    4.63
 -18  -5  -3  104.17    6.74
 -18  -5  -3  102.25    4.34
  19  -5   3    1.67    0.90
  19   5   3    2.54    0.91
 -19  -5  -3    1.76    0.74
  19  -5   3    2.02    1.32
  19   5   3    1.59    1.39
  19  -5   3    1.31    0.91
  19  -5   3    0.88    0.87
 -19  -5  -3    1.52    1.95
 -20  -5  -3   50.95    4.76
  20   5   3   43.76    4.42
  20  -5   3   51.90    4.86
 -20  -5  -3   59.79    2.88
  20  -5   3   55.99    2.95
  20   5   3   52.23    2.90
  20  -5   3   57.59    3.00
 -21  -5  -3   57.42    4.98
 -21   5  -3   57.20    2.88
 -21  -5  -3   57.79    2.87
  21  -5   3   56.95    3.00
  21  -5   3   57.64    3.00
  21   5   3   54.89    2.95
 -22  -5  -3   27.20    1.93
 -22   5  -3   31.07    1.98
  22   5   3   31.43    2.05
  22  -5   3   32.42    2.05
  22  -5   3   34.55    2.10
  22   5   3   30.70    2.02
 -23   5  -3   24.97    1.74
 -23  -5  -3   23.62    1.71
  23   5   3   24.91    1.76
  23  -5   3   24.43    1.74
  23  -5   3   24.86    1.77
  23   5   3   24.13    1.75
 -23  -5  -3   25.02    1.64
  24  -5   3   13.91    1.30
  24   5   3   11.52    1.22
  24  -5   3   11.28    1.40
  24  -5   3   13.68    1.30
 -24   5  -3   13.79    1.31
 -24  -5  -3   14.19    1.31
  24   5   3   15.38    1.30
 -24  -5  -3   13.46    1.17
  25  -5   3   83.67    3.86
  25  -5   3   85.87    3.68
  25   5   3   75.32    3.63
  25  -5   3   81.47    3.67
  25   5   3   80.10    3.65
 -25   5  -3   84.55    3.64
 -25  -5  -3   84.80    3.61
  26  -5   3   13.59    1.28
  26  -5   3   11.04    1.02
  26   5   3   11.78    1.03
 -26   5  -3   10.15    1.08
  26   5   3   12.92    1.06
  27   5   3    0.96    0.55
 -27   5  -3    0.79    0.62
  27  -5   3    1.11    0.76
  28  -5   3   19.86    1.28
  29  -5   3   35.34    1.66
  28  -6  -3   20.51    1.27
  27  -6  -3   23.46    1.50
  26  -6  -3    0.59    0.78
  25  -6  -3    2.35    0.65
  25   6  -3    2.35    0.62
  24  -6  -3    1.23    0.71
  24   6  -3    1.62    0.63
  23  -6  -3    8.55    1.10
 -23  -6   3    8.59    1.14
  23  -6  -3    6.90    0.85
  23   6  -3    8.92    0.98
  22  -6  -3   36.41    2.22
  22   6  -3   38.05    2.04
  22  -6  -3   36.55    1.99
 -22  -6   3   37.14    2.23
  21  -6  -3  108.88    4.72
 -21  -6   3   96.91    4.55
 -21  -6   3  104.11    4.62
  21  -6  -3  103.27    4.40
  21   6  -3  105.42    4.43
  20   6  -3    3.17    0.77
  20  -6  -3    1.50    0.66
  20  -6  -3    2.64    1.76
  20  -6  -3    1.81    0.96
 -20  -6   3    3.44    1.05
 -20  -6   3    1.20    0.94
  19  -6  -3   31.13    2.16
 -19  -6   3   36.26    2.21
 -19  -6   3   33.85    2.13
  19  -6  -3   31.17    1.83
  19   6  -3   34.57    1.91
  18  -6  -3    2.41    0.61
  18   6  -3    1.07    0.59
  18  -6  -3    1.19    1.00
  18  -6  -3    0.90    1.80
  18  -6  -3    0.52    0.92
 -18  -6   3    1.08    1.01
 -18  -6   3    1.76    0.99
  17  -6  -3  152.92    9.69
  17  -6  -3  170.35    7.17
 -17  -6   3  177.15    7.06
 -17  -6   3  176.47    7.06
  17  -6  -3  168.50    8.67
  17  -6  -3  167.60    6.73
  16   6  -3    1.94    0.97
  16  -6  -3   -1.32    2.00
  16  -6  -3    3.24    1.08
  16  -6  -3    0.30    0.87
 -16  -6   3    1.13    0.99
 -16  -6   3    0.44    0.89
  16  -6  -3    3.42    0.54
  15  -6  -3    1.52    0.80
  15   6  -3    1.81    0.98
  15  -6  -3   -0.86    1.84
  15  -6  -3    0.68    0.87
 -15  -6   3   -0.17    0.89
 -15  -6   3   -0.17    0.85
  15  -6  -3    2.45    0.51
  14   6  -3   18.21    2.24
  14  -6  -3   16.22    3.03
  14  -6  -3   23.09    1.74
 -14  -6   3   26.97    1.72
  14  -6  -3   25.54    2.50
 -14  -6   3   20.36    1.64
  13  -6  -3   49.82    2.65
 -13  -6   3   47.32    2.54
  13  -6  -3   47.21    3.45
  13   6  -3   53.01    3.66
 -13  -6   3   48.49    2.56
  12  -6  -3  137.41    5.51
 -12  -6   3  124.44    5.34
  12  -6  -3  132.02    6.51
  12   6  -3  122.89    6.43
 -12  -6   3  127.20    5.36
  11  -6  -3  177.37    7.23
  11  -6  -3  187.10    8.25
  11   6  -3  180.42    8.22
  10  -6  -3   61.09    2.92
  10  -6  -3   54.22    3.44
  10   6  -3   60.73    3.59
  10  -6  -3   61.03    4.84
  -9  -6   3  215.90    8.28
   9  -6  -3  212.44    9.16
   9   6  -3  212.88    9.18
   9  -6  -3  216.11   10.77
   9  -6  -3  220.39    8.44
  -9  -6   3  225.68    9.63
  -9   6   3  210.81    9.50
  -8  -6   3  235.39    8.67
   8   6  -3  222.61    9.44
   8  -6  -3  224.35    9.43
   8  -6  -3  227.74   11.03
   8  -6  -3  215.94    8.78
  -8  -6   3  229.95    8.71
  -8   6   3  231.21    9.79
  -8  -6   3  233.84    9.82
   8  -6  -3  230.86    8.80
   7  -6  -3  289.70   11.84
   7   6  -3  297.87   11.91
  -7  -6   3  305.91   12.21
  -7   6   3  300.93   12.18
   7  -6  -3  328.53   13.74
   6  -6  -3   82.64    4.02
   6   6  -3   83.26    4.04
  -6   6   3   85.41    4.30
  -6  -6   3   87.21    4.32
   6  -6  -3   92.53    5.56
   5  -6  -3  147.18    6.30
   5   6  -3  153.27    6.36
   5  -6  -3  160.66    7.87
  -5  -6   3  154.89    6.61
  -5   6   3  151.07    6.57
   4  -6  -3    5.52    0.77
   4   6  -3    6.54    0.81
   4  -6  -3    8.44    1.89
  -4  -6   3    5.44    1.00
  -4   6   3    4.58    0.95
   3  -6  -3    9.27    1.87
   3   6  -3   11.27    0.99
   3  -6  -3    8.91    0.90
   2  -6  -3    8.36    1.78
   2  -6  -3   10.63    0.90
   1  -6  -3   10.25    1.67
   1  -6  -3    9.37    1.74
   1  -6  -3   12.29    0.96
   0  -6  -3   15.69    1.84
   0  -6  -3   13.06    1.01
   0  -6  -3   17.91    1.96
  -1  -6  -3   20.46    2.26
  -1  -6  -3   25.80    2.30
  -1  -6  -3   20.42    1.38
  -1  -6  -3   24.34    1.41
  -2  -6  -3  413.74   16.78
  -2  -6  -3  406.65   16.50
  -2   6  -3  426.80   15.49
  -2  -6  -3  414.00   15.41
  -3  -6  -3   73.42    4.55
  -3  -6  -3   85.06    4.51
  -3   6  -3   84.15    3.74
  -3  -6  -3   84.39    3.68
   4  -6   3   54.04    2.95
  -4  -6  -3   57.85    2.84
  -4   6  -3   59.48    2.92
  -4  -6  -3   57.09    3.40
   5   6   3    3.74    0.80
   5  -6   3    6.33    0.91
   6  -6   3   14.07    1.44
   6   6   3   13.95    1.47
   7   6   3  176.96    7.71
   7  -6   3  180.32    7.75
  -7  -6  -3  176.33    6.85
  -7  -6  -3  174.52    6.82
  -8  -6  -3  101.25    4.21
   8  -6   3   98.37    5.73
   8  -6   3   99.83    4.23
   8  -6   3  103.42    4.27
   8  -6   3  102.62    4.25
   8  -6   3   98.23    5.11
   8   6   3  103.20    5.15
  -9  -6  -3   37.63    1.97
   9  -6   3   38.89    3.25
   9   6   3   38.16    1.93
   9  -6   3   36.76    1.99
   9  -6   3   35.26    1.98
   9  -6   3   39.36    2.01
   9   6   3   37.70    2.80
   9  -6   3   39.33    2.83
  10  -6   3   86.19    3.59
  10  -6   3   83.00    3.55
 -10  -6  -3   83.17    3.62
  10  -6   3   82.85    5.15
  10   6   3   82.24    4.76
  10  -6   3   80.60    4.72
  10  -6   3   85.97    3.75
  10  -6   3   89.03    3.75
  10   6   3   79.69    3.59
 -10  -6  -3   89.13    5.14
  11  -6   3   38.50    1.96
  11  -6   3   38.94    1.97
 -11  -6  -3   38.02    2.02
  11  -6   3   36.68    3.23
  11  -6   3   39.29    3.14
  11   6   3   36.17    3.01
  11  -6   3   36.01    2.10
  11  -6   3   39.64    2.02
  11   6   3   37.91    2.03
 -11  -6  -3   40.31    3.39
  12  -6   3   34.00    3.03
  12  -6   3   33.58    1.80
  12  -6   3   35.69    1.87
 -12  -6  -3   33.53    1.89
  12  -6   3   32.31    3.04
  12   6   3   27.39    2.78
 -12  -6  -3   34.48    3.19
  12  -6   3   32.66    1.87
  12   6   3   33.46    1.89
 -13  -6  -3   55.75    2.63
 -13  -6  -3   57.31    2.72
  13  -6   3   47.43    3.82
 -13  -6  -3   53.44    4.20
  13  -6   3   50.94    2.68
  13   6   3   51.27    3.94
  13  -6   3   55.00    4.06
  13  -6   3   52.77    2.51
  13  -6   3   49.90    2.55
  14   6   3    6.78    1.72
  14  -6   3    5.99    1.60
  14  -6   3    7.75    0.86
 -14  -6  -3    5.45    1.72
 -14  -6  -3    5.34    1.01
  14  -6   3    6.80    1.05
  14  -6   3    8.19    1.72
  14  -6   3    7.22    1.03
  15  -6   3   25.41    1.59
  15  -6   3   22.54    2.86
  15   6   3   28.78    3.04
  15  -6   3   24.69    1.68
 -15  -6  -3   26.25    3.18
 -15  -6  -3   26.21    1.78
  15  -6   3   31.46    1.93
  15  -6   3   27.32    1.83
  16  -6   3   46.71    2.28
  16  -6   3   41.03    3.94
  16  -6   3   41.44    2.36
 -16  -6  -3   41.53    4.07
 -16  -6  -3   46.42    2.45
  16  -6   3   46.71    2.62
  16  -6   3   48.50    2.60
  17  -6   3  152.14    8.92
  17  -6   3  167.02    6.60
  17  -6   3  163.19    6.80
 -17  -6  -3  172.95    6.78
 -17  -6  -3  186.97    9.44
  17  -6   3  161.54    6.95
  17  -6   3  172.32    6.96
  18  -6   3    2.40    0.66
  18  -6   3    3.60    0.90
  18   6   3    2.24    0.84
 -18  -6  -3    1.38    0.86
 -18  -6  -3    0.37    1.70
  18  -6   3    1.49    0.93
 -18  -6  -3    1.63    0.81
  18  -6   3    0.74    1.37
 -19  -6  -3   35.13    1.98
 -19   6  -3   30.78    1.93
 -19  -6  -3   35.35    1.95
  19   6   3   33.07    2.04
  19  -6   3   33.16    2.03
 -19  -6  -3   34.75    3.76
  19  -6   3   30.89    2.15
 -20  -6  -3   52.99    2.67
 -20  -6  -3   54.79    2.71
 -20   6  -3   57.21    2.77
  20  -6   3   54.72    2.83
  20   6   3   55.01    2.86
  20  -6   3   61.59    3.04
 -21  -6  -3   45.02    2.35
  21  -6   3   49.34    2.89
  21  -6   3   45.52    2.66
  21  -6   3   53.17    2.63
  21   6   3   48.49    2.56
 -21   6  -3   48.07    2.48
 -21  -6  -3   48.16    2.44
  22  -6   3   37.28    2.46
  22  -6   3   40.39    2.33
 -22  -6  -3   37.34    2.22
  22  -6   3   36.98    2.16
  22   6   3   34.18    2.11
  22   6   3   41.12    2.23
 -22  -6  -3   40.81    2.09
 -22   6  -3   39.28    2.10
  23  -6   3    1.43    0.85
  23  -6   3    0.58    1.02
 -23  -6  -3    0.64    0.84
  23   6   3    0.08    0.67
 -23   6  -3    0.76    0.81
  23  -6   3    0.89    0.65
  23   6   3    0.60    0.70
 -24  -6  -3   66.14    3.09
  24  -6   3   70.59    3.28
  24  -6   3   73.50    3.45
  24   6   3   73.26    3.17
 -24   6  -3   73.88    3.11
  25  -6   3   97.74    4.22
 -25  -6  -3   86.65    3.82
  25   6   3  100.37    3.94
  26  -6   3    8.81    1.05
  27  -6   3    7.44    0.88
  28  -6   3   63.44    2.63
  28  -6   3   57.57    2.54
 -28  -7   3  199.99    7.55
  28  -7  -3  203.02    7.52
 -27  -7   3    1.39    0.66
  27  -7  -3    0.62    0.59
  26  -7  -3    1.68    0.74
  25  -7  -3   51.09    2.63
  24  -7  -3   25.59    1.84
  24  -7  -3   23.87    1.56
  23  -7  -3    4.75    1.12
 -23  -7   3    3.89    0.95
  23  -7  -3    2.60    0.82
  22  -7  -3   16.84    1.75
  22  -7  -3   15.17    1.40
 -22  -7   3   17.29    1.51
  21  -7  -3   47.16    2.67
 -21  -7   3   47.88    2.63
 -20  -7   3    4.54    1.12
  20  -7  -3    3.46    1.04
 -20  -7   3    4.86    1.12
  19  -7  -3    5.07    2.13
 -19  -7   3    4.71    1.10
  19  -7  -3    6.97    1.21
 -19  -7   3    8.23    1.29
 -18  -7   3  139.53    5.83
  18  -7  -3  139.25    5.96
 -18  -7   3  133.74    5.80
 -17  -7   3   38.49    2.38
  17  -7  -3   37.52    4.35
  17  -7  -3   40.04    2.51
 -17  -7   3   37.08    2.36
 -16  -7   3   12.57    1.44
  16  -7  -3    9.95    2.68
  16  -7  -3   10.56    1.39
 -16  -7   3   12.90    1.43
 -15  -7   3  574.92   21.15
 -15  -7   3  608.86   21.19
  15  -7  -3  545.57   24.69
  15  -7  -3  557.78   20.80
  15  -7  -3  556.35   21.27
  14  -7  -3  193.68   11.45
 -14  -7   3  217.25    8.56
 -14  -7   3  214.67    8.54
  14  -7  -3  215.51    8.69
 -13  -7   3  114.21    4.99
  13  -7  -3  114.94    5.09
 -13  -7   3  114.33    4.96
  12  -7  -3  136.26    5.82
 -11  -7   3    3.51    0.88
  11  -7  -3    3.84    0.95
  11  -7  -3    2.36    0.93
  11  -7  -3    1.63    1.81
 -10  -7   3   13.13    1.19
  10  -7  -3   11.62    2.59
  10  -7  -3   14.08    1.31
 -10  -7   3   11.78    1.24
  10  -7  -3   16.19    1.39
 -10  -7   3   13.31    1.23
  -9  -7   3   97.85    4.20
   9  -7  -3  107.98    6.75
   9  -7  -3   99.10    4.37
  -9  -7   3  102.57    4.29
   9  -7  -3   99.79    4.40
  -9  -7   3   94.79    4.25
  -8  -7   3   22.22    1.44
   8  -7  -3   23.30    1.58
  -8  -7   3   24.35    1.54
   8  -7  -3   18.64    1.52
  -8  -7   3   23.07    1.51
   7  -7  -3  140.09    8.00
   7  -7  -3  147.25    5.92
  -7  -7   3  146.48    5.79
  -7  -7   3  144.57    5.72
   7  -7  -3  138.16    5.90
   6  -7  -3   12.95    2.35
   6  -7  -3   16.97    1.30
  -6  -7   3   15.58    1.23
  -6  -7   3   19.35    1.22
   6  -7  -3   14.24    1.28
  -5  -7   3    0.11    0.62
   5  -7  -3    0.07    0.65
   5  -7  -3   -0.22    0.59
   5  -7  -3   -0.29    1.50
   4  -7  -3  222.20   10.32
   4  -7  -3  210.50    8.27
   3  -7  -3    2.87    1.73
   3  -7  -3    1.55    0.70
   2  -7  -3    0.50    1.23
   2  -7  -3    0.69    0.62
   1  -7  -3  198.66    9.08
   1  -7  -3  186.87    7.39
   0  -7  -3    2.44    1.13
   0  -7  -3    1.61    0.64
   0  -7  -3    2.30    1.28
   0  -7  -3    1.42    0.70
  -1  -7  -3   40.30    3.03
  -1  -7  -3   39.13    2.06
  -1  -7  -3   41.80    3.19
  -1  -7  -3   36.95    2.02
  -2  -7  -3  715.09   26.87
  -2  -7  -3  678.20   25.25
  -2  -7  -3  749.06   26.95
  -3  -7  -3  782.49   28.52
  -3  -7  -3  731.62   26.91
  -3  -7  -3  750.30   28.54
  -4  -7  -3   14.44    1.15
  -4  -7  -3   12.01    1.07
  -4  -7  -3   13.67    1.94
  -5  -7  -3  253.37    9.86
  -5  -7  -3  262.62   11.54
  -5  -7  -3  266.30    9.87
   6  -7   3  680.74   24.57
  -6  -7  -3  682.89   24.59
  -6  -7  -3  683.11   24.62
   6  -7   3  659.41   24.55
  -6  -7  -3  672.84   26.36
   6  -7   3  685.87   24.55
  -7  -7  -3   20.29    1.43
  -7  -7  -3   19.75    1.40
   7  -7   3   20.92    1.38
   7  -7   3   21.06    1.33
   7  -7   3   20.79    1.38
   7  -7   3   21.20    1.38
   7  -7   3   22.56    1.39
   8   7   3   11.71    0.97
   8  -7   3   11.64    1.05
  -8  -7  -3    9.76    1.07
   8  -7   3   13.58    1.10
   8  -7   3    9.86    1.02
   8  -7   3   12.59    1.01
   9  -7   3    2.11    0.64
   9  -7   3    1.66    0.61
   9   7   3    1.17    0.58
   9  -7   3    1.95    0.67
  -9  -7  -3    2.63    0.79
  -9  -7  -3    2.54    1.44
   9  -7   3    1.61    0.72
   9  -7   3    1.72    0.66
  10  -7   3    4.73    0.77
  10  -7   3    4.98    0.80
  10   7   3    5.31    0.78
  10  -7   3    6.29    0.88
 -10  -7  -3    5.88    0.96
 -10  -7  -3    6.18    1.67
  10  -7   3    4.68    0.82
  11  -7   3  346.24   12.81
  11  -7   3  333.51   12.76
  11   7   3  346.35   12.85
  11  -7   3  345.94   12.97
 -11  -7  -3  348.45   12.90
 -11  -7  -3  331.61   14.66
  11  -7   3  341.76   13.00
  12  -7   3    0.07    0.61
  12  -7   3    0.27    0.69
  12   7   3    0.21    0.62
  12  -7   3    0.33    0.72
 -12  -7  -3   -0.28    1.37
 -12  -7  -3    0.60    0.76
 -12  -7  -3    1.75    0.88
  12  -7   3    0.96    0.80
  13  -7   3   77.04    3.55
  13  -7   3   78.89    3.52
 -13  -7  -3   82.96    5.34
 -13  -7  -3   76.89    3.67
 -13  -7  -3   80.29    3.62
  14  -7   3   12.79    1.15
  14  -7   3   13.51    1.24
 -14  -7  -3   10.33    1.27
 -14  -7  -3   12.70    2.30
  15  -7   3   -0.34    0.69
  15  -7   3    1.21    0.82
 -15  -7  -3    0.65    1.63
 -15  -7  -3   -0.26    0.96
  16  -7   3    9.35    1.30
 -16  -7  -3    9.15    2.16
  16  -7   3   10.94    1.08
 -16  -7  -3    9.26    1.26
 -17  -7  -3   16.34    1.47
  17  -7   3   15.84    1.27
  17  -7   3   15.98    1.56
  17  -7   3   17.51    1.73
 -17  -7  -3   18.64    2.85
  18  -7   3    2.00    0.74
  18  -7   3    1.11    0.96
 -18  -7  -3    2.52    1.78
 -18  -7  -3    2.02    0.91
  19  -7   3  105.77    4.36
 -19  -7  -3  103.95    4.53
  19  -7   3  105.19    4.78
  20  -7   3   10.42    1.31
 -20  -7  -3    9.25    1.12
  21  -7   3   29.48    1.95
  21   7   3   30.02    1.76
  22  -7   3   58.41    2.99
  22  -7   3   50.53    2.78
 -22  -7  -3   53.21    2.76
  22   7   3   53.88    2.60
  23  -7   3    0.09    0.88
 -23  -7  -3    0.07    0.84
  24  -7   3    1.53    0.85
 -24  -7  -3    1.23    0.76
  25  -7   3    2.11    0.78
 -25  -7  -3    0.99    0.61
  26  -7   3    4.03    0.76
  26  -7   3    3.07    0.66
  27  -7   3    8.12    0.81
  27  -8  -3    0.35    0.44
 -26  -8   3   50.33    2.33
  26  -8  -3   50.23    2.35
 -25  -8   3   21.14    1.43
  25  -8  -3   20.63    1.43
  24  -8  -3   43.40    2.36
  23  -8  -3   49.87    2.74
  23  -8  -3   53.06    2.61
  22  -8  -3   30.51    2.11
  22  -8  -3   33.16    1.98
 -22  -8   3   29.35    1.92
  21  -8  -3    1.79    1.07
  21  -8  -3    1.00    0.86
 -21  -8   3    2.19    1.01
  20  -8  -3   71.67    3.73
  20  -8  -3   76.92    3.65
 -20  -8   3   70.31    3.53
 -19  -8   3    4.98    1.12
 -19  -8   3    7.50    1.34
  19  -8  -3    6.66    1.43
  19  -8  -3    5.86    1.12
 -18  -8   3  109.97    4.93
  18  -8  -3  103.86    5.15
 -18  -8   3  114.78    4.99
  18  -8  -3  114.46    5.09
  17  -8  -3    4.90    2.14
 -17  -8   3    2.99    1.17
 -17  -8   3    4.82    1.28
  17  -8  -3    4.36    1.26
  17  -8  -3    3.23    1.13
  16  -8  -3    2.45    0.70
 -16  -8   3    2.71    1.02
  16  -8  -3    0.99    1.84
 -16  -8   3    3.23    1.17
  16  -8  -3    4.15    1.14
  16  -8  -3    2.89    1.26
 -15  -8   3   25.79    1.90
  15  -8  -3   22.22    1.99
 -15  -8   3   23.56    1.93
  15  -8  -3   24.57    1.97
  15  -8  -3   24.44    1.56
 -14  -8   3   16.22    1.49
  14  -8  -3   13.57    1.62
  14  -8  -3   11.67    1.47
  14  -8  -3   14.75    1.20
  14  -8  -3    9.37    2.76
  13  -8  -3   81.89    4.04
  13  -8  -3   79.23    3.39
  13  -8  -3   79.11    3.97
  12  -8  -3    7.69    1.28
  12  -8  -3    8.15    1.28
 -11  -8   3  164.66    6.56
 -11  -8   3  162.07    6.66
  11  -8  -3  159.69    6.83
 -11  -8   3  167.82    6.69
  11  -8  -3  163.14    6.82
 -10  -8   3   31.19    1.91
  10  -8  -3   26.51    3.76
 -10  -8   3   30.33    1.98
  10  -8  -3   31.80    2.11
 -10  -8   3   32.15    1.97
  10  -8  -3   31.65    2.12
  -9  -8   3    0.16    0.73
   9  -8  -3    0.42    1.84
  -9  -8   3    0.63    0.74
  -9  -8   3    1.42    0.88
   9  -8  -3    1.59    0.83
   9  -8  -3    0.77    0.84
  -8  -8   3   79.04    3.61
  -8  -8   3   82.16    3.67
  -8  -8   3   82.08    3.57
   8  -8  -3   72.89    5.76
  -8  -8   3   75.90    3.59
   8  -8  -3   78.77    3.76
   8  -8  -3   82.40    3.77
  -8  -8   3   76.90    3.60
  -7  -8   3  149.08    5.90
  -7  -8   3  138.77    5.85
  -7  -8   3  148.83    5.82
   7  -8  -3  145.16    8.35
  -7  -8   3  144.74    5.87
   7  -8  -3  141.50    6.03
  -7  -8   3  136.24    5.85
   7  -8  -3  152.36    6.07
   6  -8  -3   94.64    4.25
  -6  -8   3   97.88    4.10
  -6  -8   3   96.05    4.12
  -6  -8   3   94.82    4.01
   6  -8  -3  100.82    6.41
  -6  -8   3   95.55    4.09
   6  -8  -3   90.46    4.23
  -6  -8   3   90.20    4.06
   6  -8  -3   99.48    4.10
  -5  -8   3  166.69    6.56
  -5  -8   3  160.40    6.50
  -5  -8   3  170.15    6.46
   5  -8  -3  173.38    9.03
  -5  -8   3  167.40    6.50
   5  -8  -3  157.44    6.67
  -5  -8   3  158.54    6.49
   5  -8  -3  168.25    6.53
  -4  -8   3    9.25    0.90
   4  -8  -3    7.99    2.07
   4  -8  -3    9.25    0.94
  -4  -8   3    6.62    0.90
  -4  -8   3    8.97    0.96
  -4  -8   3    8.96    0.91
   4  -8  -3   10.58    1.12
  -3  -8   3  142.91    5.69
   3  -8  -3  142.84    7.85
   3  -8  -3  148.15    5.87
  -3  -8   3  143.66    5.73
   3  -8  -3  150.02    6.02
  -3  -8   3  147.31    5.84
   2  -8  -3   22.29    1.43
   2  -8  -3   21.32    1.54
   2  -8  -3   22.24    2.72
  -2  -8   3   21.76    1.39
   1  -8  -3   51.93    4.08
   1  -8  -3   48.68    2.64
   1  -8  -3   54.56    2.60
   1  -8  -3   52.65    2.70
  -1  -8   3   58.99    2.60
   0  -8  -3   89.28    3.77
   0  -8  -3   83.73    3.82
   0  -8  -3   83.20    3.80
   0  -8  -3   87.20    5.38
  -1  -8  -3   -0.48    0.62
  -1  -8  -3   -0.26    1.06
  -1  -8  -3    0.07    0.71
  -2  -8  -3  116.21    4.97
  -2  -8  -3  114.37    6.16
  -2  -8  -3  120.83    5.01
  -2  -8  -3  130.68    6.65
   2  -8   3  120.08    4.83
  -3  -8  -3   94.96    5.35
  -3  -8  -3   85.86    3.91
   3  -8   3   90.27    3.70
  -3  -8  -3   92.90    5.21
   3  -8   3   88.38    3.76
   3  -8   3   87.70    3.69
  -4  -8  -3  260.02   10.01
   4  -8   3  258.65    9.88
   4  -8   3  265.53    9.92
  -4  -8  -3  262.88   10.05
   4  -8   3  259.10    9.86
   4  -8   3  260.21    9.86
  -4  -8  -3  288.87   11.77
   4  -8   3  262.68    9.88
   5  -8   3    5.97    0.75
  -5  -8  -3    4.61    0.96
  -5  -8  -3    5.05    0.93
   5  -8   3    5.05    0.77
  -5  -8  -3    3.35    1.26
   5  -8   3    5.44    0.73
   5  -8   3    5.56    0.77
   6  -8   3  240.04    9.49
   6  -8   3  253.25    9.55
  -6  -8  -3  246.64    9.59
  -6  -8  -3  256.68    9.65
   6  -8   3  239.72    9.51
   6  -8   3  261.69    9.44
  -6  -8  -3  245.49   11.25
  -6  -8  -3  251.50   10.83
   7  -8   3    1.16    0.60
   7  -8   3    0.14    0.62
  -7  -8  -3    1.30    0.80
  -7  -8  -3    0.07    0.77
   7   8   3    0.24    0.56
   7  -8   3    0.28    0.54
   7  -8   3    0.13    0.52
   7  -8   3    0.53    0.62
  -7  -8  -3    1.04    1.17
  -7  -8  -3   -0.63    1.16
   8  -8   3  171.14    6.93
   8  -8   3  167.66    6.92
  -8  -8  -3  178.48    6.97
   8   8   3  175.68    6.80
   8  -8   3  174.12    6.92
   8  -8   3  169.60    6.82
   8  -8   3  179.07    6.87
  -8  -8  -3  162.34    8.56
  -8  -8  -3  174.75    8.36
   9  -8   3   86.61    3.83
   9  -8   3   79.64    3.76
  -9  -8  -3   81.25    3.77
   9   8   3   87.16    3.65
   9  -8   3   79.18    3.66
   9  -8   3   81.17    3.75
   9  -8   3   83.88    3.65
   9  -8   3   86.51    3.70
  -9  -8  -3   85.81    5.37
  -9  -8  -3   82.00    5.01
  10  -8   3  146.75    5.87
  10  -8   3  148.87    5.90
  10   8   3  144.77    5.83
  10  -8   3  145.09    6.00
 -10  -8  -3  142.40    5.97
 -10  -8  -3  142.90    7.47
  10  -8   3  146.62    6.07
  10  -8   3  140.23    6.02
  11  -8   3    1.28    0.72
  11  -8   3    1.86    0.79
  11   8   3    1.12    0.66
  11  -8   3    0.76    0.71
 -11  -8  -3    2.11    0.92
 -11  -8  -3    1.62    0.94
 -11  -8  -3    1.86    1.33
  11  -8   3    1.44    0.81
  11  -8   3    0.76    0.81
  12  -8   3   14.69    1.27
  12  -8   3   13.43    1.25
  12   8   3   13.49    1.19
  12  -8   3   13.52    1.40
  12  -8   3   16.03    1.46
  12  -8   3   12.94    1.32
 -12  -8  -3   16.60    2.39
 -12  -8  -3   13.02    1.36
 -12  -8  -3   15.08    1.38
 -13  -8  -3  309.66   12.03
 -13  -8  -3  317.27   12.00
  13  -8   3  315.87   12.23
  13  -8   3  309.06   12.10
  13  -8   3  309.82   12.06
  13  -8   3  317.50   11.86
  13  -8   3  314.70   11.89
 -13  -8  -3  313.45   14.00
 -14  -8  -3   -0.99    1.02
  14  -8   3   -0.07    0.72
  14  -8   3    0.76    0.83
 -14  -8  -3   -0.31    1.48
  14  -8   3   -0.20    0.85
  14  -8   3   -0.65    0.94
 -15  -8  -3   18.36    1.59
  15  -8   3   16.53    1.66
 -15  -8  -3   13.15    2.40
  15  -8   3   19.06    1.38
  16  -8   3    8.15    1.35
 -16  -8  -3    5.63    1.89
  16  -8   3    6.86    0.99
 -16  -8  -3    7.00    1.24
 -17  -8  -3  111.38    4.77
  17  -8   3  111.85    5.03
  17  -8   3  107.24    4.88
 -17  -8  -3   94.99    6.54
  17  -8   3  104.67    4.53
 -18  -8  -3    8.53    1.22
  18  -8   3    8.15    1.25
  18  -8   3    7.13    1.33
  18  -8   3    8.90    0.95
 -19  -8  -3    6.39    1.08
  19  -8   3    4.34    1.09
  19  -8   3    7.13    1.33
  19  -8   3    5.12    0.79
  20  -8   3   15.26    1.47
 -20  -8  -3   10.66    1.18
  21  -8   3  123.77    5.25
 -21  -8  -3  122.02    5.18
 -21  -8  -3  120.04    4.97
 -22  -8  -3   37.74    2.16
  23  -8   3    0.35    0.72
 -23  -8  -3   -0.31    0.79
 -24  -8  -3   16.82    1.19
  24  -8   3   15.41    1.18
  24  -8   3   15.03    1.29
 -25  -8  -3    3.15    0.63
  25  -8   3    2.76    0.71
  26  -8   3    0.05    0.52
  27  -8   3    7.93    0.66
  26  -9  -3    2.30    0.48
  25  -9  -3    1.71    0.63
 -24  -9   3   84.89    3.61
  24  -9  -3   87.13    3.73
 -23  -9   3    3.11    0.80
  23  -9  -3    2.21    0.83
 -22  -9   3   25.86    1.72
  22  -9  -3   26.23    1.83
 -21  -9   3   50.62    2.58
 -21  -9   3   48.49    2.59
  21  -9  -3   44.53    2.65
 -20  -9   3   11.66    1.40
  20  -9  -3   12.40    1.50
  20  -9  -3   13.86    1.39
 -19  -9   3    9.36    1.39
  19  -9  -3    8.89    1.27
  19  -9  -3    7.79    1.39
 -18  -9   3   26.05    1.94
 -18  -9   3   21.69    1.64
  18  -9  -3   26.80    2.12
  18  -9  -3   28.61    2.01
 -17  -9   3    1.86    1.18
  17  -9  -3    2.85    1.26
  17  -9  -3    1.20    1.07
  17  -9  -3    1.91    0.64
 -16  -9   3   -0.29    0.96
  16  -9  -3    1.08    1.23
  16  -9  -3   -0.11    1.01
  16  -9  -3    0.53    0.62
  15  -9  -3   16.68    1.79
  15  -9  -3   17.06    1.69
  15  -9  -3   16.70    1.31
  15  -9  -3   12.25    2.77
  14  -9  -3  103.73    4.50
  14  -9  -3  104.88    4.33
 -14  -9   3  103.76    4.69
  14  -9  -3  114.10    5.02
  14  -9  -3  102.17    4.98
  13  -9  -3  107.96    4.54
  13  -9  -3  102.61    4.33
 -13  -9   3  105.49    4.77
  13  -9  -3  105.52    4.98
 -13  -9   3  105.29    4.77
  13  -9  -3  103.33    4.92
 -13  -9   3  104.62    4.68
 -12  -9   3    4.60    0.98
 -12  -9   3    5.22    1.15
 -12  -9   3    5.53    1.15
  12  -9  -3    7.04    2.41
 -12  -9   3    4.39    1.23
  12  -9  -3    5.33    1.24
  12  -9  -3    4.25    1.20
 -11  -9   3  146.95    6.30
  11  -9  -3  145.59    6.48
 -11  -9   3  148.99    6.32
  11  -9  -3  135.47    9.12
  11  -9  -3  154.54    6.53
 -11  -9   3  158.47    6.37
 -11  -9   3  152.09    6.25
 -10  -9   3   51.67    2.74
  10  -9  -3   46.21    2.84
 -10  -9   3   50.53    2.72
  10  -9  -3   51.84    5.08
  10  -9  -3   50.37    2.88
 -10  -9   3   49.04    2.68
 -10  -9   3   51.74    2.64
  -9  -9   3   26.12    1.75
  -9  -9   3   28.32    1.81
  -9  -9   3   28.06    1.78
   9  -9  -3   32.89    3.99
  -9  -9   3   25.23    1.82
   9  -9  -3   25.80    1.99
   9  -9  -3   26.85    2.00
  -9  -9   3   27.24    1.84
  -8  -9   3   55.63    2.70
   8  -9  -3   52.18    4.97
  -8  -9   3   52.93    2.75
   8  -9  -3   52.81    2.90
  -8  -9   3   48.07    2.67
  -8  -9   3   56.02    2.72
  -8  -9   3   48.99    2.61
   7  -9  -3    9.62    1.27
  -7  -9   3    7.91    1.15
  -7  -9   3    9.03    1.07
   7  -9  -3   10.06    2.57
  -7  -9   3    7.05    1.04
  -7  -9   3    7.15    0.98
  -7  -9   3    8.29    1.01
  -6  -9   3  307.65   11.41
   6  -9  -3  299.67   14.44
  -6  -9   3  310.13   11.47
   6  -9  -3  297.64   11.69
  -6  -9   3  290.78   11.39
  -6  -9   3  309.13   11.45
  -6  -9   3  297.34   11.47
  -5  -9   3   97.18    4.18
   5  -9  -3  105.01    6.76
  -5  -9   3   97.23    4.24
   5  -9  -3  101.21    4.51
  -5  -9   3  103.11    4.29
  -5  -9   3   97.61    4.26
  -4  -9   3    1.02    0.47
  -4  -9   3    0.63    0.66
   4  -9  -3    2.92    1.65
  -4  -9   3    1.64    0.65
  -4  -9   3    0.91    0.71
  -4  -9   3    1.01    0.66
   4  -9  -3    1.08    0.83
  -3  -9   3   52.46    2.39
   3  -9  -3   50.02    4.40
  -3  -9   3   49.80    2.43
  -3  -9   3   54.12    2.51
  -3  -9   3   50.95    2.48
  -3  -9   3   54.45    2.57
  -2  -9   3   83.61    3.51
   2  -9  -3   91.73    5.84
  -2  -9   3   86.14    3.53
  -2  -9   3   81.15    3.53
  -2  -9   3   79.29    3.50
  -1  -9   3    2.31    0.60
   1  -9  -3    1.61    1.43
   0  -9   3  138.74    5.48
   0  -9  -3  127.49    7.44
  -1  -9  -3   12.00    2.14
   1  -9   3   10.52    0.97
  -1  -9  -3    9.48    1.14
   2  -9   3   18.86    1.31
  -2  -9  -3   17.77    1.47
   3  -9   3  312.76   11.48
  -3  -9  -3  303.22   11.61
   3  -9   3  297.85   11.33
  -4  -9  -3   11.94    1.79
   4  -9   3   11.81    1.06
   4  -9   3   10.64    0.96
   4  -9   3    8.12    0.90
  -4  -9  -3   12.70    1.28
   4  -9   3   10.19    0.93
   5  -9   3   52.27    2.65
  -5  -9  -3   57.26    2.87
  -5  -9  -3   57.59    2.87
  -5  -9  -3   56.13    3.93
   5  -9   3   57.51    2.70
   5  -9   3   55.46    2.68
   5  -9   3   58.27    2.66
   5  -9   3   57.92    2.74
   6  -9   3   37.84    2.05
  -6  -9  -3   36.47    2.20
  -6  -9  -3   36.37    2.17
  -6  -9  -3   38.97    3.23
   6  -9   3   36.98    2.03
   6  -9   3   39.19    2.08
   6  -9   3   37.08    1.99
   7  -9   3   27.39    1.74
   7  -9   3   27.10    1.65
  -7  -9  -3   31.96    1.94
  -7  -9  -3   28.16    2.78
   7  -9   3   28.13    1.75
   7  -9   3   29.06    1.79
   7  -9   3   27.38    1.69
   8  -9   3   14.56    1.29
   8  -9   3   14.91    1.26
   8  -9   3   13.40    1.16
  -8  -9  -3   12.50    1.37
  -8  -9  -3   15.74    2.15
  -8  -9  -3   12.60    1.87
   8  -9   3   15.41    1.32
   8  -9   3   15.32    1.30
  -9  -9  -3   96.54    4.37
  -9  -9  -3  101.79    5.64
   9  -9   3  101.45    4.41
   9  -9   3  100.64    4.41
   9  -9   3   94.48    4.26
   9  -9   3   95.99    4.24
 -10  -9  -3   57.27    3.11
 -10  -9  -3   60.66    3.10
 -10  -9  -3   53.63    4.08
  10  -9   3   63.23    3.14
  10  -9   3   59.00    3.06
  10  -9   3   62.12    2.99
  10  -9   3   63.43    2.96
  10  -9   3   62.26    2.99
 -11  -9  -3  220.65    8.94
 -11  -9  -3  230.43    8.92
 -11  -9  -3  213.54   10.47
  11  -9   3  230.39    9.03
  11  -9   3  213.95    8.95
  11  -9   3  227.39    8.79
  11  -9   3  229.87    8.75
  11  -9   3  224.29    8.85
 -12  -9  -3   78.52    3.80
 -12  -9  -3   83.33    3.79
 -12  -9  -3   71.74    5.05
  12  -9   3   81.38    3.82
  12  -9   3   80.41    3.88
  12  -9   3   80.08    3.62
  12  -9   3   74.16    3.60
  12  -9   3   76.70    3.69
 -13  -9  -3   68.61    3.25
 -13  -9  -3   62.06    3.22
 -13  -9  -3   59.14    4.52
  13  -9   3   61.79    3.30
  13  -9   3   58.19    3.21
  13  -9   3   64.01    3.04
  13  -9   3   64.29    3.08
  13  -9   3   59.90    3.14
 -14  -9  -3   10.87    1.41
  14  -9   3    9.72    1.34
  14  -9   3   10.55    1.47
  14  -9   3   12.55    1.31
  14  -9   3   13.36    1.24
  14  -9   3   12.48    1.34
  15  -9   3    1.52    1.00
  15  -9   3    0.33    0.98
 -15  -9  -3   -0.30    1.30
 -15  -9  -3    0.91    1.02
  15  -9   3    2.75    0.83
  15  -9   3    1.07    0.93
  16  -9   3   77.12    3.42
  16  -9   3   71.26    3.60
 -16  -9  -3   70.52    3.56
  16  -9   3   78.30    3.83
  17  -9   3   98.73    4.14
  17  -9   3   92.98    4.35
 -17  -9  -3   98.48    4.34
  17  -9   3   91.46    4.50
  18  -9   3   46.95    2.39
  18  -9   3   51.19    2.85
  18  -9   3   47.28    2.64
 -18  -9  -3   49.96    2.61
 -19  -9  -3   10.08    1.19
  19  -9   3    8.07    1.31
  19  -9   3    8.60    1.13
  19  -9   3    9.79    0.93
  20  -9   3    1.21    0.94
 -20  -9  -3    0.08    0.96
 -20  -9  -3    2.11    0.86
  20  -9   3    1.13    0.82
  21  -9   3  381.39   14.14
 -21  -9  -3  390.61   14.01
  21  -9   3  353.20   13.92
  22  -9   3    6.83    1.04
 -22  -9  -3    6.00    0.98
 -23  -9  -3    1.83    0.76
 -24  -9  -3   10.14    0.89
 -25  -9  -3    1.75    0.46
  24 -10  -3    0.87    0.53
  23 -10  -3    8.28    0.93
  22 -10  -3   90.92    3.96
  21 -10  -3    2.20    0.90
  20 -10  -3    4.77    1.09
 -20 -10   3    5.09    1.05
  19 -10  -3  104.10    4.74
 -19 -10   3  104.20    4.54
 -18 -10   3   33.14    1.97
  18 -10  -3   28.91    1.56
  18 -10  -3   29.17    2.17
 -18 -10   3   31.86    2.06
 -17 -10   3    3.33    0.98
  17 -10  -3    4.07    1.28
  17 -10  -3    3.90    0.70
 -16 -10   3    6.65    1.12
  16 -10  -3    7.63    0.92
  16 -10  -3    6.85    1.42
 -15 -10   3   59.69    3.07
  15 -10  -3   59.24    2.67
  15 -10  -3   55.25    2.81
  15 -10  -3   61.54    3.37
 -15 -10   3   64.01    3.22
 -14 -10   3   82.27    3.95
  14 -10  -3   84.81    3.78
  14 -10  -3   83.77    3.61
  14 -10  -3   85.96    4.29
 -14 -10   3   88.79    4.08
 -13 -10   3    2.67    0.93
 -13 -10   3    5.06    1.28
  13 -10  -3    2.32    0.83
  13 -10  -3    2.40    0.69
  13 -10  -3    3.78    1.35
 -12 -10   3  111.43    4.91
  12 -10  -3  103.04    7.91
 -12 -10   3  113.94    5.02
  12 -10  -3  110.93    4.83
  12 -10  -3  114.92    5.25
  11 -10  -3   54.02    5.47
 -11 -10   3   53.20    2.92
  11 -10  -3   53.88    3.12
 -11 -10   3   55.32    2.91
 -11 -10   3   52.79    2.79
  10 -10  -3   63.31    5.81
 -10 -10   3   63.58    3.28
  10 -10  -3   65.96    3.48
 -10 -10   3   60.05    3.22
 -10 -10   3   65.82    3.13
   9 -10  -3  425.68   19.52
  -9 -10   3  425.16   15.62
   9 -10  -3  414.53   15.81
  -9 -10   3  412.91   15.48
  -9 -10   3  402.94   15.58
  -8 -10   3  412.36   15.19
  -8 -10   3  392.00   15.15
   8 -10  -3  419.02   18.98
  -7 -10   3   43.53    2.40
  -7 -10   3   41.81    2.38
   7 -10  -3   38.30    4.39
   6 -10  -3  240.67   12.66
  -6 -10   3  258.45    9.54
  -6 -10   3  249.21    9.57
   6 -10  -3  251.87    9.81
  -6 -10   3  230.99    9.54
  -5 -10   3    1.02    0.79
  -5 -10   3    1.37    0.74
   5 -10  -3    0.84    1.68
   5 -10  -3    2.61    1.09
  -4 -10   3  194.79    7.53
   4 -10  -3  198.13   10.54
  -4 -10   3  189.91    7.39
   4 -10  -3  194.40    7.87
  -4 -10   3  195.65    7.58
   3 -10  -3   75.51    5.56
  -3 -10   3   70.87    3.07
   3 -10  -3   65.44    3.43
  -3 -10   3   69.80    3.12
  -2 -10   3  336.17   12.48
   2 -10  -3  329.39   15.38
  -1 -10   3    3.63    0.72
   1 -10  -3    2.15    1.63
   1 -10  -3    3.72    0.98
   0 -10   3   23.96    1.53
   0 -10  -3   27.06    3.19
   0 -10  -3   25.53    1.78
   1 -10   3   17.22    1.30
  -1 -10  -3   17.67    1.51
   2 -10   3   31.24    1.84
  -2 -10  -3   29.89    2.01
   3 -10   3   29.87    1.81
   4 -10   3   30.27    1.77
   4 -10   3   31.69    1.88
   4 -10   3   29.53    1.73
   5 -10   3  247.48    9.15
   5 -10   3  239.81    9.24
   5 -10   3  228.93    9.12
  -5 -10  -3  234.27    9.38
   6 -10   3   24.43    1.66
   6 -10   3   23.10    1.55
   6 -10   3   20.57    1.51
  -6 -10  -3   25.67    1.81
   7 -10   3   28.03    1.75
   7 -10   3   29.60    1.81
  -7 -10  -3   26.60    1.92
   8 -10   3  275.74   10.68
   8 -10   3  277.27   10.78
   8 -10   3  284.07   10.85
  -8 -10  -3  288.67   10.91
   9 -10   3   33.92    1.99
   9 -10   3   37.50    2.14
   9 -10   3   37.59    2.20
  -9 -10  -3   33.30    2.18
  10 -10   3  359.52   13.84
  10 -10   3  367.29   13.89
  10 -10   3  375.67   13.85
  10 -10   3  373.50   14.05
 -10 -10  -3  361.50   14.02
 -10 -10  -3  375.80   14.02
  11 -10   3  135.49    5.74
  11 -10   3  141.36    5.77
  11 -10   3  137.67    5.73
  11 -10   3  130.11    5.87
  11 -10   3  142.70    5.97
 -11 -10  -3  136.61    5.87
 -11 -10  -3  145.11    5.96
  12 -10   3  118.19    4.97
  12 -10   3  114.42    4.92
  12 -10   3  115.15    4.90
  12 -10   3  118.10    5.16
 -12 -10  -3  115.57    5.08
 -12 -10  -3  106.28    5.03
  13 -10   3   21.36    1.60
  13 -10   3   21.90    1.59
  13 -10   3   22.81    1.67
  13 -10   3   21.64    1.79
 -13 -10  -3   21.16    1.83
  14 -10   3  142.59    5.89
 -14 -10  -3  140.18    5.96
  14 -10   3  134.13    6.03
  14 -10   3  145.49    5.78
  14 -10   3  136.04    5.77
 -15 -10  -3    0.35    1.06
  15 -10   3   -0.10    0.98
  15 -10   3    0.58    0.75
  15 -10   3    0.09    0.71
  16 -10   3   21.00    1.54
 -16 -10  -3   18.79    1.63
  16 -10   3   17.61    1.38
  16 -10   3   19.49    1.67
 -17 -10  -3    1.80    0.99
  17 -10   3    0.74    0.71
  17 -10   3    1.72    0.75
  17 -10   3    1.68    0.96
 -18 -10  -3    1.21    1.09
 -18 -10  -3    1.66    0.91
  18 -10   3    0.61    0.70
  18 -10   3   -0.35    0.59
  18 -10   3    0.37    0.91
 -19 -10  -3   11.43    1.34
 -19 -10  -3   12.48    1.20
  19 -10   3   11.08    1.26
 -20 -10  -3   67.62    3.25
 -20 -10  -3   73.40    3.16
  20 -10   3   71.83    3.36
  21 -10   3   24.75    1.64
 -21 -10  -3   24.56    1.59
  22 -10   3   19.75    1.34
 -22 -10  -3   18.02    1.28
  23 -10   3   10.64    0.91
 -23 -10  -3   10.85    0.91
  24 -10   3   35.07    1.63
 -24 -10  -3   32.66    1.55
  23 -11  -3    2.06    0.50
  22 -11  -3    9.54    0.88
  21 -11  -3   12.40    1.01
  21 -11  -3   13.38    1.12
  20 -11  -3    6.00    0.93
  20 -11  -3    8.77    1.04
  19 -11  -3   17.96    1.40
  19 -11  -3   17.98    1.48
  18 -11  -3    4.64    0.62
  18 -11  -3    7.04    1.18
  17 -11  -3   10.89    0.91
  17 -11  -3   11.71    1.42
 -17 -11   3   12.16    1.34
  16 -11  -3   26.45    1.59
  16 -11  -3   29.55    2.07
 -16 -11   3   29.08    1.94
  15 -11  -3   29.74    1.61
  15 -11  -3   32.13    1.78
  15 -11  -3   30.51    2.23
 -15 -11   3   30.97    2.05
  14 -11  -3   42.37    2.23
  14 -11  -3   41.42    2.08
  14 -11  -3   41.79    2.68
 -14 -11   3   43.83    2.51
 -13 -11   3    3.33    1.10
  13 -11  -3    2.52    0.82
  13 -11  -3    3.42    0.71
 -12 -11   3    2.73    1.09
  12 -11  -3    1.71    0.81
  12 -11  -3    1.10    0.63
 -11 -11   3  197.77    7.89
  11 -11  -3  190.43    7.75
  11 -11  -3  198.00    8.08
 -10 -11   3   50.37    2.79
  10 -11  -3   50.50    5.16
  10 -11  -3   52.44    2.72
  10 -11  -3   50.78    2.97
   9 -11  -3    3.98    2.17
   9 -11  -3    4.57    1.28
  -9 -11   3    4.32    1.10
  -8 -11   3   42.22    2.41
   8 -11  -3   35.95    4.40
   8 -11  -3   41.84    2.57
  -7 -11   3   68.98    3.32
   7 -11  -3   67.67    5.87
   7 -11  -3   69.38    3.54
  -6 -11   3   72.96    3.34
   6 -11  -3   70.73    3.59
   5 -11  -3   17.70    3.13
  -5 -11   3   17.18    1.40
   5 -11  -3   19.61    1.72
   5 -11  -3   19.54    1.62
   4 -11  -3  168.92    6.96
  -4 -11   3  175.69    6.73
  -4 -11   3  164.31    6.55
   4 -11  -3  171.29    7.08
   4 -11  -3  167.41    9.71
   3 -11  -3  136.99    5.75
  -3 -11   3  137.27    5.40
   3 -11  -3  131.63    5.80
   3 -11  -3  120.49    7.98
   2 -11  -3   30.85    2.05
  -2 -11   3   29.96    1.73
   2 -11  -3   30.99    2.12
   2 -11  -3   33.05    3.78
   1 -11  -3    2.77    0.96
   1 -11  -3    1.98    1.02
  -1 -11   3    2.15    0.71
   0 -11  -3   11.46    1.34
   0 -11  -3   11.89    1.39
   0 -11   3   10.46    1.05
  -1 -11  -3   26.08    1.86
   1 -11   3   26.89    1.70
  -2 -11  -3   14.53    1.45
   2 -11   3   13.73    1.22
  -3 -11  -3   60.14    3.15
   3 -11   3   61.26    2.95
   3 -11   3   63.64    3.03
  -4 -11  -3   33.96    2.20
   4 -11   3   34.63    1.99
   4 -11   3   32.42    1.99
   5 -11   3   19.73    1.49
   5 -11   3   21.78    1.58
  -6 -11  -3    1.66    1.04
   6 -11   3    0.30    0.60
   6 -11   3    0.58    0.83
   6 -11   3   -0.36    0.75
  -7 -11  -3   64.83    3.25
   7 -11   3   56.08    2.93
   7 -11   3   65.77    3.01
  -8 -11  -3   40.63    2.48
  -8 -11  -3   41.57    2.50
   8 -11   3   43.65    2.34
  -9 -11  -3   12.69    1.45
   9 -11   3   15.57    1.38
   9 -11   3   16.14    1.37
 -10 -11  -3   81.40    3.93
  10 -11   3   81.42    3.79
  10 -11   3   83.13    3.77
  10 -11   3   82.64    3.88
  10 -11   3   84.52    3.67
 -11 -11  -3    8.85    1.29
  11 -11   3    7.74    0.92
  11 -11   3    6.26    1.05
  11 -11   3    8.58    1.15
  11 -11   3    6.06    1.08
 -12 -11  -3    3.24    1.19
  12 -11   3    2.31    0.69
  12 -11   3    3.01    0.93
  12 -11   3    4.16    0.98
  12 -11   3    2.18    0.95
  13 -11   3   16.62    1.39
  13 -11   3   16.39    1.43
 -13 -11  -3   12.91    1.49
  13 -11   3   16.30    1.52
  14 -11   3   34.72    1.96
  14 -11   3   31.91    2.10
 -14 -11  -3   32.85    2.14
  15 -11   3    1.29    0.89
  15 -11   3    0.47    0.70
 -15 -11  -3    0.16    0.94
  16 -11   3  135.04    5.50
  16 -11   3  135.95    5.77
 -16 -11  -3  139.77    5.67
  17 -11   3    4.97    0.98
  17 -11   3    5.06    0.77
 -17 -11  -3    5.79    0.99
  18 -11   3   35.56    1.82
 -18 -11  -3   39.30    2.03
  18 -11   3   34.20    2.06
 -19 -11  -3   25.14    1.62
 -19 -11  -3   27.54    1.64
 -19 -11  -3   23.11    1.49
  19 -11   3   24.25    1.60
  20 -11   3    0.90    0.65
 -20 -11  -3   -0.33    0.78
 -20 -11  -3    0.33    0.62
  21 -11   3   10.87    0.92
 -21 -11  -3   10.72    0.96
 -21 -11  -3   11.23    0.92
  22 -11   3    1.24    0.48
 -22 -11  -3    0.76    0.54
 -22 -11  -3    0.96    0.45
 -23 -11  -3   69.93    2.76
  21 -12  -3   16.57    1.00
  20 -12  -3    0.05    0.53
  19 -12  -3   29.81    1.67
  19 -12  -3   28.53    1.54
  18 -12  -3    0.17    0.63
  17 -12  -3   15.98    1.01
  17 -12  -3   18.05    1.34
 -16 -12   3    5.53    1.00
  16 -12  -3    4.90    0.96
  16 -12  -3    6.48    0.71
 -15 -12   3    1.14    0.91
  15 -12  -3    0.56    0.85
  15 -12  -3    0.66    0.47
  15 -12  -3    0.54    0.55
 -14 -12   3    2.41    1.00
  14 -12  -3    3.63    1.08
  14 -12  -3    4.14    0.76
  14 -12  -3    3.38    0.63
 -13 -12   3   -0.70    0.92
  13 -12  -3    0.20    0.69
  13 -12  -3    0.62    0.55
  13 -12  -3    1.19    1.00
  12 -12  -3   23.60    1.41
  12 -12  -3   20.86    1.53
 -12 -12   3   24.18    1.73
  12 -12  -3   21.90    1.78
 -11 -12   3    0.41    0.89
  11 -12  -3    1.35    0.84
  11 -12  -3    2.06    0.75
  11 -12  -3    1.17    0.71
  11 -12  -3    1.07    1.06
 -10 -12   3   32.99    2.06
  10 -12  -3   35.69    2.03
  10 -12  -3   30.28    1.90
  10 -12  -3   34.05    2.25
  -9 -12   3   90.43    4.05
   9 -12  -3   90.57    4.08
   9 -12  -3   86.04    4.00
   9 -12  -3   94.51    4.30
  -8 -12   3  260.25   10.17
   8 -12  -3  275.67   10.29
   8 -12  -3  261.05   10.21
   8 -12  -3  262.00   10.41
  -7 -12   3    2.59    0.88
   7 -12  -3    1.77    1.04
   7 -12  -3    2.53    0.95
  -6 -12   3   12.87    1.21
   6 -12  -3   14.97    1.56
   6 -12  -3   15.92    1.63
   6 -12  -3   16.34    1.44
   5 -12  -3   17.13    1.53
   5 -12  -3   16.48    1.62
  -4 -12   3  469.09   17.48
   4 -12  -3  476.45   17.66
   4 -12  -3  498.65   17.95
   4 -12  -3  492.46   18.03
   3 -12  -3   36.31    2.20
   3 -12  -3   35.08    1.99
  -3 -12   3   31.42    1.77
   3 -12  -3   38.38    2.19
   3 -12  -3   38.24    2.33
   2 -12  -3   -0.77    0.77
   2 -12  -3   -0.09    0.97
   2 -12  -3    0.71    0.92
  -2 -12   3   -0.12    0.55
   2 -12  -3   -0.25    0.79
   1 -12  -3   18.96    1.60
   1 -12  -3   16.02    1.42
  -1 -12   3   17.15    1.28
   1 -12  -3   18.02    1.47
   1 -12  -3   15.75    1.55
   0 -12   3    2.38    0.73
   0 -12   3    1.55    0.71
   0 -12  -3    1.53    0.87
   0 -12  -3    0.66    0.88
   0 -12  -3    2.49    1.05
   0 -12  -3    3.21    1.04
   1 -12   3    8.38    1.02
   1 -12   3    7.28    0.99
  -1 -12  -3    6.42    1.10
  -1 -12  -3    8.69    1.21
  -1 -12  -3    6.34    1.20
   2 -12   3   28.42    1.83
   2 -12   3   28.51    1.83
  -2 -12  -3   33.54    2.03
  -2 -12  -3   33.99    2.10
  -2 -12  -3   30.09    2.01
  -2 -12  -3   32.90    2.15
   3 -12   3   32.12    1.91
   3 -12   3   31.84    1.93
  -3 -12  -3   30.82    2.02
  -3 -12  -3   32.50    2.11
  -3 -12  -3   30.01    2.06
  -3 -12  -3   31.78    2.17
   4 -12   3   -0.24    0.79
   4 -12   3    0.64    0.77
  -4 -12  -3    0.89    0.89
  -4 -12  -3    1.07    0.99
  -4 -12  -3    0.71    1.00
   5 -12   3    3.96    0.94
   5 -12   3    3.31    0.89
  -5 -12  -3    3.33    0.97
  -5 -12  -3    2.12    1.03
  -5 -12  -3    2.51    1.08
   6 -12   3    0.14    0.81
   6 -12   3    1.14    0.87
  -6 -12  -3   -0.09    0.91
  -6 -12  -3    0.99    0.98
   7 -12   3   43.87    2.36
   7 -12   3   44.59    2.44
  -7 -12  -3   44.98    2.56
  -7 -12  -3   43.96    2.53
  -8 -12  -3   31.13    2.06
  -8 -12  -3   27.81    2.01
  -9 -12  -3    2.40    1.02
  -9 -12  -3    1.63    1.10
  -9 -12  -3    2.89    1.09
 -10 -12  -3    9.86    1.32
 -10 -12  -3   10.78    1.34
 -10 -12  -3    8.43    1.20
  10 -12   3    9.54    1.18
  11 -12   3   -0.64    0.74
  11 -12   3   -0.15    0.85
  11 -12   3    2.05    0.95
 -11 -12  -3    1.17    0.94
  12 -12   3  214.88    8.77
 -12 -12  -3  217.01    8.87
  12 -12   3  226.88    8.71
  12 -12   3  234.13    8.75
 -12 -12  -3  232.38    8.85
 -13 -12  -3   22.37    1.66
 -13 -12  -3   20.18    1.62
  13 -12   3   18.41    1.47
 -13 -12  -3   20.98    1.61
  13 -12   3   22.20    1.51
 -14 -12  -3   16.49    1.43
 -14 -12  -3   16.67    1.43
  14 -12   3   17.00    1.28
  14 -12   3   19.38    1.43
 -14 -12  -3   13.96    1.41
 -15 -12  -3   35.82    2.06
 -15 -12  -3   33.60    2.01
  15 -12   3   37.94    1.90
  15 -12   3   36.61    2.03
 -15 -12  -3   33.24    2.04
 -16 -12  -3   67.50    3.21
 -16 -12  -3   71.44    3.20
  16 -12   3   73.82    3.11
  16 -12   3   73.49    3.27
 -16 -12  -3   69.69    3.27
  17 -12   3   11.52    0.90
  17 -12   3   10.30    1.02
 -17 -12  -3    9.84    1.01
 -17 -12  -3    9.22    1.00
 -17 -12  -3   10.13    1.09
 -18 -12  -3    8.78    0.89
 -19 -12  -3    1.35    0.57
 -20 -12  -3   18.77    1.07
 -21 -12  -3   18.55    0.92
 -21 -12  -3   15.66    0.95
  17 -13  -3    0.83    0.32
  16 -13  -3    4.22    0.71
  16 -13  -3    3.90    0.53
  15 -13  -3   38.80    1.97
  15 -13  -3   37.05    1.78
  14 -13  -3    5.75    0.91
  14 -13  -3    5.77    0.70
  14 -13  -3    3.49    0.57
  13 -13  -3   55.00    2.66
  13 -13  -3   53.39    2.46
  13 -13  -3   51.85    2.32
  12 -13  -3   11.11    0.91
  12 -13  -3   11.27    1.02
  12 -13  -3    9.43    1.16
  11 -13  -3   95.59    3.96
  11 -13  -3   99.82    4.14
  11 -13  -3  100.82    4.32
  11 -13  -3   91.35    4.34
  10 -13  -3  197.48    7.82
  10 -13  -3  191.89    7.48
  10 -13  -3  199.58    7.67
   9 -13  -3   92.03    4.15
   9 -13  -3   92.10    4.05
   8 -13  -3    2.64    1.01
   8 -13  -3    2.34    0.79
   8 -13  -3    3.32    0.90
   7 -13  -3   63.76    3.00
   7 -13  -3   64.47    3.19
   7 -13  -3   61.82    3.11
   6 -13  -3   35.06    2.09
   6 -13  -3   35.86    2.22
   6 -13  -3   40.53    2.25
   5 -13  -3   59.17    2.81
   5 -13  -3   55.04    2.88
  -5 -13   3   52.34    2.44
  -4 -13   3    3.04    0.68
   4 -13  -3    3.82    1.05
   4 -13  -3    3.79    0.96
   3 -13  -3   -0.17    0.83
  -3 -13   3    0.15    0.44
  -3 -13   3    0.11    0.59
   3 -13  -3    0.48    0.89
   3 -13  -3    0.26    0.91
  -2 -13   3    1.41    0.55
  -2 -13   3    1.73    0.65
   2 -13  -3    2.67    0.96
   2 -13  -3    1.22    0.91
  -1 -13   3    4.15    0.72
  -1 -13   3    3.29    0.76
   1 -13  -3    1.70    0.81
   1 -13  -3    2.46    0.94
   1 -13  -3    2.97    0.79
   1 -13  -3    3.10    1.07
   0 -13   3    0.51    0.71
   0 -13   3    0.06    0.61
   0 -13  -3    0.78    0.79
   0 -13  -3    0.66    0.79
   0 -13  -3    0.16    0.94
   0 -13  -3    0.60    0.96
   1 -13   3   13.70    1.22
   1 -13   3   12.54    1.14
  -1 -13  -3   17.02    1.37
  -1 -13  -3   13.45    1.31
  -1 -13  -3   15.17    1.40
  -1 -13  -3   16.32    1.51
   2 -13   3   12.40    1.14
   2 -13   3   11.74    1.12
  -2 -13  -3   13.26    1.27
  -2 -13  -3   11.69    1.34
  -2 -13  -3    9.54    1.23
   3 -13   3    9.00    1.00
   3 -13   3    7.77    0.99
  -3 -13  -3    6.07    1.01
  -3 -13  -3    7.76    1.15
  -3 -13  -3    6.93    1.11
   4 -13   3   26.40    1.67
  -4 -13  -3   26.26    1.61
   4 -13   3   27.22    1.72
  -4 -13  -3   29.40    1.83
  -4 -13  -3   24.30    1.80
  -4 -13  -3   28.21    1.85
   5 -13   3   12.40    1.17
  -5 -13  -3   12.49    1.07
   5 -13   3   11.10    1.18
  -5 -13  -3   14.54    1.32
  -5 -13  -3   12.66    1.34
  -5 -13  -3   13.67    1.36
  -6 -13  -3   42.54    2.21
   6 -13   3   50.04    2.52
   6 -13   3   51.22    2.47
  -6 -13  -3   46.77    2.57
  -6 -13  -3   49.87    2.61
  -6 -13  -3   50.36    2.56
  -7 -13  -3    4.42    1.05
   7 -13   3    7.67    1.06
   7 -13   3    7.66    0.99
  -7 -13  -3    4.94    1.12
  -7 -13  -3    6.32    1.03
  -8 -13  -3   96.62    4.24
   8 -13   3  103.67    4.29
  -8 -13  -3   99.82    4.41
  -8 -13  -3  101.35    4.40
  -9 -13  -3   29.57    1.80
  -9 -13  -3   29.54    1.90
  -9 -13  -3   30.23    1.90
 -10 -13  -3    2.89    0.86
  10 -13   3    3.85    0.86
 -10 -13  -3    2.95    0.95
 -10 -13  -3    2.20    0.90
 -11 -13  -3    0.58    0.78
  11 -13   3   -0.31    0.71
  11 -13   3    1.14    0.81
 -11 -13  -3    0.84    0.77
 -11 -13  -3    0.41    0.86
 -12 -13  -3   55.76    2.63
 -12 -13  -3   52.37    2.65
  12 -13   3   54.43    2.58
 -13 -13  -3    2.61    0.77
  13 -13   3    2.45    0.69
 -13 -13  -3    1.90    0.77
 -14 -13  -3    2.82    0.75
  14 -13   3    1.83    0.63
 -14 -13  -3    2.72    0.76
 -15 -13  -3    6.58    0.88
 -15 -13  -3    5.63    0.84
 -15 -13  -3    7.39    0.83
  15 -13   3    7.94    0.77
 -16 -13  -3    1.56    0.63
 -16 -13  -3    2.21    0.66
  16 -13   3    0.98    0.49
 -16 -13  -3    2.58    0.60
 -17 -13  -3    2.86    0.63
 -17 -13  -3    2.86    0.54
 -18 -13  -3   18.82    1.12
 -18 -13  -3   23.35    1.13
  15 -14  -3   14.24    0.78
  14 -14  -3    7.32    0.63
  13 -14  -3   54.10    2.27
  13 -14  -3   55.36    2.22
  12 -14  -3    2.88    0.69
  12 -14  -3    3.54    0.61
  12 -14  -3    2.01    0.49
  11 -14  -3   27.88    1.60
  11 -14  -3   28.53    1.53
  11 -14  -3   27.01    1.40
  10 -14  -3  180.11    7.10
  10 -14  -3  182.17    6.91
  10 -14  -3  187.13    7.06
   9 -14  -3    3.41    0.81
   9 -14  -3    5.04    0.80
   9 -14  -3    3.11    0.62
   8 -14  -3   26.61    1.67
   8 -14  -3   24.32    1.45
   7 -14  -3   32.65    1.91
   7 -14  -3   34.03    1.91
   6 -14  -3   12.31    1.18
   5 -14  -3   48.64    2.39
   5 -14  -3   50.74    2.55
   4 -14  -3   21.36    1.51
   4 -14  -3   21.06    1.53
   4 -14  -3   19.64    1.41
   3 -14  -3   26.22    1.66
  -3 -14   3   22.84    1.36
   3 -14  -3   27.10    1.64
   3 -14  -3   25.43    1.71
   2 -14  -3  145.27    5.90
  -2 -14   3  140.85    5.64
   2 -14  -3  147.71    5.87
   2 -14  -3  149.46    5.97
   1 -14  -3    0.07    0.69
  -1 -14   3    0.47    0.58
   1 -14  -3    0.61    0.78
   0 -14   3   32.62    1.68
   0 -14  -3   28.38    1.74
   0 -14   3   29.07    1.57
   0 -14  -3   28.01    1.78
   1 -14   3   38.08    1.92
  -1 -14  -3   35.27    1.96
   1 -14   3   35.51    1.86
  -1 -14  -3   36.91    2.07
  -2 -14  -3   21.79    1.57
  -2 -14  -3   24.53    1.53
  -2 -14  -3   20.18    1.40
   2 -14   3   22.36    1.41
   2 -14   3   24.35    1.46
  -3 -14  -3    6.77    0.93
  -3 -14  -3    5.90    0.95
  -3 -14  -3    6.92    0.95
   3 -14   3    7.63    0.87
  -3 -14  -3    5.57    0.77
   3 -14   3    5.36    0.83
  -4 -14  -3    0.44    0.74
  -4 -14  -3    0.07    0.74
  -4 -14  -3    0.07    0.66
   4 -14   3   -0.18    0.62
  -4 -14  -3    0.05    0.50
   4 -14   3    0.81    0.65
  -5 -14  -3    2.77    0.81
  -5 -14  -3    1.14    0.86
   5 -14   3    1.77    0.72
   5 -14   3    2.94    0.75
  -5 -14  -3    1.89    0.75
  -6 -14  -3  113.85    4.84
  -6 -14  -3  118.43    4.91
   6 -14   3  120.88    4.83
   6 -14   3  121.95    4.80
  -6 -14  -3  113.72    4.85
  -7 -14  -3   54.06    2.68
  -7 -14  -3   62.19    2.76
   7 -14   3   61.11    2.72
   7 -14   3   54.64    2.65
  -8 -14  -3    8.53    0.95
   8 -14   3    8.17    0.94
   8 -14   3    8.35    0.93
  -8 -14  -3    7.78    1.01
  -9 -14  -3   15.19    1.20
  -9 -14  -3   16.71    1.25
 -10 -14  -3   53.93    2.49
 -10 -14  -3   51.57    2.47
 -11 -14  -3    6.30    0.85
 -11 -14  -3    8.78    0.86
  11 -14   3    7.53    0.81
 -12 -14  -3   60.98    2.69
  12 -14   3   64.69    2.67
 -12 -14  -3   57.79    2.66
 -13 -14  -3    2.06    0.64
 -13 -14  -3    1.63    0.51
  13 -14   3    1.66    0.54
  14 -14   3   57.66    2.47
 -14 -14  -3   60.79    2.50
 -15 -14  -3   13.60    0.82
 -16 -14  -3   19.74    0.95
  12 -15  -3   52.18    2.13
  11 -15  -3   39.62    1.77
  11 -15  -3   53.08    1.97
  10 -15  -3   16.76    1.00
  10 -15  -3   15.94    0.89
   9 -15  -3    7.47    0.72
   9 -15  -3    6.94    0.63
   8 -15  -3   15.22    0.96
   8 -15  -3   16.83    1.07
   7 -15  -3    7.36    0.71
   6 -15  -3    2.42    0.56
   5 -15  -3   10.31    0.88
   5 -15  -3   10.97    0.94
   4 -15  -3   18.40    1.23
   3 -15  -3    3.80    0.68
   2 -15  -3    3.03    0.64
   1 -15  -3    0.10    0.55
   1 -15  -3   -0.05    0.57
   0 -15  -3    0.10    0.50
   0 -15   3    1.07    0.50
   0 -15  -3    0.50    0.62
  -1 -15  -3    0.13    0.49
   1 -15   3    0.50    0.50
  -1 -15  -3    0.15    0.59
   2 -15   3    2.65    0.61
  -2 -15  -3    1.23    0.63
   3 -15   3   31.43    1.58
   3 -15   3   33.40    1.65
   4 -15   3    2.00    0.54
   4 -15   3    2.05    0.58
   5 -15   3   28.93    1.50
   5 -15   3   29.25    1.53
   6 -15   3   24.44    1.34
   6 -15   3   25.71    1.38
   7 -15   3    1.92    0.54
  -8 -15  -3    6.08    0.70
  -8 -15  -3    7.85    0.73
   8 -15   3    7.69    0.71
  -9 -15  -3   16.15    1.01
   9 -15   3   17.38    1.02
  -9 -15  -3   16.28    1.02
 -10 -15  -3    5.34    0.58
 -11 -15  -3   16.62    0.90
   7 -16  -3    3.00    0.36
   6 -16  -3    8.91    0.65
   6 -16  -3   11.12    0.65
   5 -16  -3   23.99    1.14
   5 -16  -3   22.58    1.15
   4 -16  -3    6.73    0.57
   4 -16  -3    5.22    0.55
   3 -16  -3    6.15    0.57
   3 -16  -3    5.88    0.54
   2 -16  -3    0.28    0.34
   2 -16  -3    0.18    0.40
   1 -16  -3   19.14    1.05
   0 -16  -3    4.86    0.56
  31   0  -4    3.87    0.50
  30   0  -4    2.00    0.57
  29   0  -4    5.09    0.83
  28   0  -4   10.92    1.12
  27   0  -4   64.17    3.11
  26   0  -4  153.16    6.34
  25   0  -4  117.17    5.12
  24   0  -4    7.10    1.16
  23   0  -4    6.64    2.07
  23   0  -4   10.23    1.33
  22   0  -4   12.43    2.49
  22   0  -4   13.36    1.40
  21   0  -4    1.62    1.65
  21   0  -4   -0.56    0.91
  20   0  -4   38.26    2.28
  20   0  -4   39.01    3.98
  19   0  -4    3.03    1.65
  19   0  -4    0.87    0.76
  18   0  -4   94.69    4.17
  18   0  -4   85.01    6.06
  17   0  -4  238.76   11.63
  16   0  -4   62.13    4.66
  15   0  -4  324.65   14.39
  14   0  -4  145.46    7.65
  13   0  -4  768.73   29.72
  12   0  -4  271.08   11.84
  11   0  -4  234.99   10.36
  10   0  -4   90.63    5.03
   9   0  -4 3091.79  110.92
   8   0  -4  797.75   29.94
   7   0  -4  258.64   10.81
   6   0  -4  672.87   25.36
  -5   0   4 1054.06   39.26
   5   0  -4 1069.52   39.06
  -4   0   4 1383.17   50.09
   4   0  -4 1361.41   49.91
  -3   0   4  349.86   14.05
   3   0  -4  354.99   13.71
  -2   0   4  966.61   36.55
   2   0  -4 1013.32   36.26
  -1   0   4  739.44   26.79
   1   0  -4  693.54   26.37
   0   0   4  312.73   12.55
   0   0   4  310.24   12.47
   1   0   4  146.11    6.48
   1   0   4  134.00    6.34
   2   0   4 2053.84   73.94
   3   0   4 2375.37   85.31
   4   0   4 1038.48   38.30
   5   0   4 1255.95   46.02
   6   0   4  514.32   19.98
   7   0   4  678.56   25.92
   8   0   4  265.87   11.62
  -8   0  -4  277.51   11.40
   9   0   4  611.64   23.57
  -9   0  -4  594.29   23.13
  10   0   4  808.79   30.38
 -10   0  -4  772.31   29.86
  11   0   4  534.74   21.80
 -11   0  -4  546.28   21.35
  12   0   4  480.39   20.24
 -12   0  -4  501.08   19.78
  13   0   4   51.86    4.24
  14   0   4 1307.41   46.76
  14   0   4 1321.57   49.68
 -14   0  -4 1315.68   48.79
  14   0   4 1304.87   47.00
  15   0   4   93.49    4.06
  15   0   4   98.74    6.41
 -15   0  -4   97.96    5.80
  15   0   4  100.31    4.37
  16   0   4  311.27   11.69
  16   0   4  298.65   14.57
 -16   0  -4  325.85   13.90
  16   0   4  311.18   12.01
  17   0   4  448.15   16.56
  17   0   4  446.21   16.95
 -17   0  -4  473.45   19.06
  17   0   4  445.39   19.92
  18   0   4   60.62    3.27
 -18   0  -4   66.08    4.85
  18   0   4   61.95    5.26
  19   0   4   32.48    2.21
  19   0   4   29.59    3.79
 -19   0  -4   30.31    3.42
  20   0   4    1.20    0.98
 -20   0  -4    2.09    1.87
  20   0   4    0.46    1.66
  20   0   4    0.68    1.03
  21   0   4  109.79    4.95
  21   0   4  101.72    4.57
 -21   0  -4   96.91    6.65
  21   0   4   94.34    7.13
  21   0   4  109.80    4.95
  22   0   4    4.60    0.87
  22   0   4    4.03    1.22
  22   0   4    4.76    1.29
  22   0   4    1.89    1.80
 -22   0  -4    2.87    1.80
  23   0   4   78.16    3.97
  23   0   4   76.03    3.51
  23   0   4   81.49    3.95
  24   0   4   17.76    1.73
  24   0   4   17.86    1.73
  25   0   4  104.17    4.72
  25   0   4   98.68    4.64
 -25   0  -4  103.03    4.61
  26   0   4   -0.84    0.93
 -26   0  -4    0.88    1.11
  26   0   4    0.09    0.93
  27   0   4  116.25    4.98
 -27   0  -4  115.21    4.90
  27   0   4  114.53    4.94
  28   0   4   47.84    2.40
 -28   0  -4   44.10    2.35
  29   0   4   43.97    2.15
  29   0   4   39.84    1.96
 -29   0  -4   46.44    2.18
  30   0   4    3.42    0.60
 -30   0  -4    3.42    0.67
  31   1  -4  154.84    5.87
  31  -1  -4  158.50    5.88
  30   1  -4    4.64    0.67
  29   1  -4    6.04    0.84
  28   1  -4    0.60    0.72
  27   1  -4   57.78    2.87
  26   1  -4  129.74    5.50
  25   1  -4  156.37    6.50
  24   1  -4  205.47    8.27
  23  -1  -4   16.08    2.85
  23   1  -4   16.57    1.53
  22   1  -4   26.72    3.52
  22   1  -4   30.37    2.06
  22  -1  -4   33.35    3.84
  21   1  -4  139.79    5.86
  21   1  -4  126.27    8.08
  20   1  -4   17.87    1.47
  20   1  -4   17.26    2.86
 -20  -1   4   16.98    1.37
  19   1  -4   -0.09    0.80
  19   1  -4   -1.13    1.43
  18   1  -4    1.48    0.79
  18   1  -4    2.15    1.43
  17   1  -4   -0.34    1.38
  16   1  -4  106.95    6.49
  15   1  -4   18.01    2.42
  14   1  -4   29.92    2.99
  13   1  -4  147.80    7.53
  12   1  -4  111.49    6.04
  11   1  -4   82.91    4.84
  10   1  -4  147.86    7.16
   9   1  -4  118.11    5.97
   8   1  -4  219.93    9.48
   7   1  -4  218.98    9.39
   6   1  -4   17.86    1.85
  -5   1   4   10.76    1.73
   5   1  -4   11.11    1.52
  -4   1   4  660.34   24.35
   4   1  -4  622.89   24.07
  -3   1   4   86.01    4.69
   3  -1  -4   95.54    4.61
   3   1  -4   93.13    4.24
  -2   1   4    2.38    1.19
   2   1  -4    3.19    0.82
   2  -1  -4    5.42    1.20
  -1   1   4   72.33    3.94
   1   1  -4   66.19    3.41
   1  -1  -4   71.31    3.84
   0   1   4   22.33    2.04
   0   1   4   20.63    2.00
   1   1   4   34.01    2.55
   1   1   4   37.85    2.62
   2   1   4  563.58   21.42
   3   1   4   32.54    2.45
   4   1   4 1938.98   70.00
   5   1   4 1016.65   37.60
   6   1   4   35.04    2.73
   7   1   4   26.01    2.41
  -7   1  -4   24.99    2.29
   8   1   4  161.33    7.54
  -8   1  -4  149.94    7.14
   9   1   4   69.69    4.35
  -9   1  -4   63.20    3.98
  10   1   4  184.78    8.82
 -10   1  -4  180.15    8.39
  11   1   4    9.70    1.94
 -11   1  -4   10.10    1.91
  12   1   4  220.84   10.62
 -12   1  -4  222.45   10.12
  13   1   4  208.38   10.41
  13  -1   4  206.62    8.05
 -13   1  -4  221.15    9.65
  14   1   4  452.32   19.88
  14  -1   4  462.94   17.28
  14   1   4  470.81   17.48
 -14   1  -4  482.65   19.07
 -14  -1  -4  500.78   19.45
  15   1   4   31.37    3.48
  15  -1   4   27.30    1.68
  15   1   4   29.79    1.90
 -15   1  -4   30.14    3.02
 -15  -1  -4   32.28    3.27
  16   1   4    2.70    1.58
  16  -1   4    0.21    0.56
 -16  -1  -4    2.10    1.52
 -16   1  -4    1.06    1.33
  16   1   4    0.47    0.76
  17  -1   4   95.05    4.18
 -17  -1  -4  100.72    6.19
 -17   1  -4  104.05    6.05
  17   1   4   98.02    4.48
  17   1   4   96.15    6.70
  18  -1   4  157.58    6.38
 -18  -1  -4  160.60    8.68
 -18   1  -4  166.27    8.51
  18   1   4  156.07    6.73
  18   1   4  164.63    9.48
  19  -1   4   32.69    1.94
 -19  -1  -4   35.41    3.73
 -19   1  -4   33.31    3.43
  19   1   4   40.06    2.39
  19   1   4   34.30    4.08
  20  -1   4   19.66    1.56
  20  -1   4   19.12    1.40
  20   1   4   15.77    3.02
 -20  -1  -4   18.55    2.85
 -20   1  -4   21.59    2.88
  20   1   4   23.66    1.86
  21   1   4   49.96    2.91
  21  -1   4   47.53    2.58
  21   1   4   46.44    2.44
 -21  -1  -4   54.63    4.68
 -21   1  -4   44.10    4.09
  21   1   4   49.09    2.87
  22   1   4   19.88    1.76
  22  -1   4   18.95    1.46
  22   1   4   18.82    1.78
 -22  -1  -4   16.21    2.82
 -22   1  -4   14.75    2.56
  22   1   4   11.79    2.77
  23  -1   4   23.26    1.62
  23   1   4   22.82    1.95
  23   1   4   25.26    2.02
  24  -1   4   51.08    2.59
  24   1   4   53.81    2.97
  24   1   4   55.92    3.05
 -25   1  -4   10.40    1.38
  25   1   4    8.63    1.30
  25  -1   4    9.79    1.34
  25   1   4    8.04    1.38
  26  -1   4    6.67    1.11
  26   1   4    5.80    1.08
 -26   1  -4    5.50    1.21
  26   1   4    4.68    1.11
 -27   1  -4    1.76    1.03
  27   1   4    3.97    0.92
  27   1   4    1.71    0.89
 -28   1  -4   43.01    2.30
  28   1   4   45.55    2.32
  29  -1   4  147.45    5.70
 -29   1  -4  152.58    5.80
  29   1   4  142.68    5.79
 -30   1  -4    3.67    0.67
  30  -2  -4    0.58    0.47
  30   2  -4    0.66    0.44
 -30  -2   4    0.74    0.49
  29  -2  -4   35.03    1.80
  29   2  -4   33.65    1.79
  28  -2  -4   13.36    1.16
  28   2  -4   13.89    1.18
  27  -2  -4   53.13    2.65
  27   2  -4   51.47    2.63
  26  -2  -4    0.48    0.80
  26   2  -4   -0.48    0.84
  25  -2  -4    7.63    1.15
  25   2  -4    7.09    1.15
  24  -2  -4   34.45    2.20
  24   2  -4   37.97    2.25
  23  -2  -4    3.15    1.01
  23   2  -4    4.80    1.06
 -22  -2   4    1.11    0.71
  22  -2  -4   -1.22    1.62
  22   2  -4    1.21    1.49
  22  -2  -4    1.30    0.90
  22   2  -4    0.65    0.85
 -21  -2   4   59.63    2.91
  21  -2  -4   59.22    3.07
  21   2  -4   59.56    3.08
  21  -2  -4   57.22    4.95
  21   2  -4   61.12    5.11
 -20  -2   4    3.20    0.88
  20  -2  -4    2.32    0.89
  20   2  -4    2.23    0.86
  20  -2  -4    4.25    1.35
  20   2  -4    2.70    1.22
  19  -2  -4   65.40    3.26
  19   2  -4   70.50    3.30
  18  -2  -4    1.63    0.72
  18   2  -4    1.23    0.79
  18  -2  -4    0.71    1.35
  18   2  -4    3.55    1.78
  17  -2  -4  434.74   18.39
  17   2  -4  435.08   18.41
 -17  -2   4  416.59   15.61
  16  -2  -4   48.23    4.03
  16   2  -4   55.80    4.40
 -16  -2   4   52.53    2.57
  15  -2  -4   54.02    4.08
  15   2  -4   53.22    4.09
 -15  -2   4   48.84    2.47
  14   2  -4    2.15    1.02
 -14  -2   4    1.07    0.72
  13  -2  -4  976.77   37.38
  13   2  -4 1034.78   37.47
 -13  -2   4  976.30   35.37
  12  -2  -4  491.40   19.25
  12   2  -4  462.26   19.13
  11   2  -4  363.07   15.16
  11  -2  -4  373.90   15.19
  10   2  -4   18.13    2.06
  10  -2  -4   21.35    2.15
   9  -2  -4  417.14   16.74
   9   2  -4  424.73   16.76
   8   2  -4  941.79   35.25
   8  -2  -4  953.76   35.26
   7  -2  -4  248.97   10.35
   7   2  -4  242.37   10.32
   6   2  -4 1241.24   45.19
   6  -2  -4 1229.69   45.21
  -5   2   4  213.50    9.32
  -5  -2   4  215.72    9.33
   5  -2  -4  215.17    9.08
   5   2  -4  211.44    9.05
   4  -2  -4  531.28   19.38
  -4  -2   4  507.21   19.41
  -4   2   4  494.27   19.37
   4  -2  -4  483.78   19.15
   4   2  -4  487.01   19.13
   3  -2  -4   76.71    4.22
  -3   2   4   79.05    4.26
  -3  -2   4   74.88    4.20
   2  -2  -4  595.36   22.21
   2   2  -4  587.29   21.37
  -2   2   4  578.63   22.15
  -2  -2   4  566.22   22.16
   1   2  -4    8.93    0.98
   1  -2  -4    8.01    1.47
  -1   2   4    8.20    1.54
  -1  -2   4    7.71    1.48
   0  -2   4   20.68    1.92
   0   2  -4   22.20    1.54
   0  -2  -4   18.80    2.00
   0  -2   4   22.32    2.07
   0   2   4   24.11    2.14
   1  -2   4  693.45   26.34
   1   2   4  689.61   26.30
   1   2   4  704.53   26.39
   1  -2   4  726.76   26.43
   2  -2   4   35.31    2.52
   2   2   4   34.54    2.54
   3  -2   4    1.95    1.07
   3   2   4    0.30    0.94
  -3  -2  -4    0.39    0.46
   4   2   4 1131.72   39.47
   4  -2   4 1124.86   39.46
  -4  -2  -4 1045.59   38.03
   5   2   4   88.47    4.76
   5  -2   4   90.47    4.78
   6   2   4    6.31    1.30
   6  -2   4    6.79    1.37
   7  -2   4    0.94    1.13
   7   2   4    0.76    1.19
  -7   2  -4    0.31    1.25
  -7  -2  -4    0.15    1.23
   8  -2   4   44.04    3.29
   8   2   4   44.08    3.30
  -8   2  -4   42.93    3.07
  -8  -2  -4   40.29    2.99
   9  -2   4   13.18    2.05
   9   2   4   16.09    2.22
  -9   2  -4   17.81    2.10
  -9  -2  -4   16.83    2.04
  10   2   4  108.76    6.34
  10  -2   4  106.42    6.23
 -10   2  -4  121.25    6.08
 -10  -2  -4  128.70    6.18
  11   2   4    0.53    1.27
  11  -2   4   -0.52    1.42
 -11   2  -4    1.90    1.39
 -11  -2  -4   -0.42    1.28
  12   2   4  783.75   28.55
 -12   2  -4  768.29   30.27
 -12   2  -4  801.95   29.85
 -12  -2  -4  769.09   30.24
  12  -2   4  807.33   28.54
  12   2   4  808.21   31.00
  12  -2   4  799.56   30.92
  12  -2   4  781.72   28.53
 -13   2  -4  380.05   15.65
  13  -2   4  398.66   14.33
  13  -2   4  367.10   16.58
  13   2   4  374.45   16.67
  13  -2   4  380.37   14.31
 -14   2  -4    1.29    1.20
 -14  -2  -4    6.12    1.82
  14  -2   4    4.38    0.80
  14  -2   4    3.67    1.77
  14   2   4    4.76    1.85
  14  -2   4    5.19    0.89
  14   2   4    4.05    0.84
 -15   2  -4   16.58    2.11
 -15  -2  -4   14.62    2.41
  15  -2   4   10.99    1.10
  15  -2   4   14.06    1.30
  15   2   4   13.29    1.27
  15   2   4   10.59    2.36
  15  -2   4   15.43    2.67
  16  -2   4    9.32    1.02
 -16   2  -4    7.41    1.75
 -16  -2  -4   10.12    2.26
  16  -2   4   13.43    2.32
  16   2   4   10.13    2.15
  16  -2   4    9.04    1.15
  16   2   4   10.38    1.24
  17  -2   4   76.91    3.66
  17  -2   4   76.65    3.48
 -17  -2  -4   80.14    5.49
 -17   2  -4   75.37    4.93
  17  -2   4   73.19    3.67
  17   2   4   73.94    3.71
  17   2   4   72.20    5.69
  17  -2   4   72.01    5.69
  18  -2   4    1.56    0.90
  18  -2   4    1.12    0.67
 -18  -2  -4    0.70    1.61
 -18   2  -4    2.51    1.48
  18   2   4    1.74    2.00
  18  -2   4    2.57    1.71
  18  -2   4    1.68    0.88
  18   2   4    2.03    1.01
  19  -2   4   26.43    2.00
  19  -2   4   29.79    1.83
  19  -2   4   30.91    1.98
 -19  -2  -4   25.61    3.40
 -19   2  -4   28.87    3.12
  19  -2   4   27.16    3.64
  19   2   4   34.21    4.01
  19  -2   4   29.56    2.10
  19   2   4   27.03    2.08
  20  -2   4  114.95    5.18
  20  -2   4  116.10    5.04
  20  -2   4  113.98    4.87
 -20  -2  -4  119.96    7.42
  20  -2   4  107.89    5.14
  20   2   4  117.03    5.25
  20  -2   4  104.89    7.49
  20   2   4  105.85    7.55
  21  -2   4    4.06    1.15
  21   2   4    2.81    1.83
  21  -2   4    3.71    1.90
  21  -2   4    3.74    0.93
 -21  -2  -4    3.48    2.00
  21  -2   4    2.49    0.99
  21   2   4    3.20    1.07
  22   2   4   18.15    3.04
[truncated: 1,080,174 more chars]
