# Supplementary material for: Hydrogen-bonding patterns in 2,2-bis­(4-methyl­phen­yl)hexa­fluoro­propane pyridinium and ethyl­enedi­ammonium salt crystals
Source: Acta Crystallogr E Crystallogr Commun. 2020 Apr 24;76(Pt 5):742–6. doi: 10.1107/S2056989020005575 (PMC7199249; doi:10.1107/S2056989020005575)
Supplement: Supplementary file 2 [file e-76-00742-1sup2.hkl]

data_1                                                                     
_shelx_title ' chf_py_a.res in P2(1)/c'                                         
_shelx_refln_list_code          4                                               
_shelx_F_calc_maximum      350.73                                               
_exptl_crystal_F_000      1920.00                                               
_reflns_d_resolution_high  0.7936                                               
                                                                                
loop_                                                                           
 _space_group_symop_operation_xyz                                               
 'x, y, z'                                                                      
 '-x, y+1/2, -z+1/2'                                                            
 '-x, -y, -z'                                                                   
 'x, -y-1/2, z-1/2'                                                             
                                                                                
_cell_length_a    25.5453                                                       
_cell_length_b    13.4125                                                       
_cell_length_c    11.8879                                                       
_cell_angle_alpha  90.000                                                       
_cell_angle_beta   91.644                                                       
_cell_angle_gamma  90.000                                                       
                                                                                
_shelx_F_squared_multiplier     1.000                                           
                                                                                
loop_                                                                           
 _refln_index_h                                                                 
 _refln_index_k                                                                 
 _refln_index_l                                                                 
 _refln_F_squared_calc                                                          
 _refln_F_squared_meas                                                          
 _refln_F_squared_sigma                                                         
 _refln_observed_status                                                         
   2   0   0      30687.91      26970.24       953.07 o                         
   3   0   0       1229.21       1064.82        30.03 o                         
   4   0   0     105805.08      94146.23      2349.60 o                         
   5   0   0       2702.30       2535.59        70.40 o                         
   6   0   0       2450.64       2434.14        67.91 o                         
   7   0   0        113.92        126.13        13.33 o                         
   8   0   0       7487.02       8138.62       212.50 o                         
   9   0   0       1522.54       1305.58        43.49 o                         
  10   0   0      10409.02      10686.85       278.69 o                         
  11   0   0       1260.50       1173.68        42.11 o                         
  12   0   0       4687.51       4907.28       137.78 o                         
  13   0   0       1163.85       1017.73        40.92 o                         
  14   0   0         27.07         14.09        11.11 o                         
  15   0   0          0.67         -5.08         6.05 o                         
  16   0   0       3733.16       3786.85        90.38 o                         
  17   0   0        196.85        214.47        12.63 o                         
  18   0   0         56.81         36.87         5.32 o                         
  19   0   0       1374.03       1343.70        31.18 o                         
  20   0   0        661.25        677.19        19.22 o                         
  21   0   0       1866.21       1902.92        42.32 o                         
  22   0   0        531.95        546.28        28.22 o                         
  23   0   0          0.04         -2.87         6.91 o                         
  24   0   0          2.37          2.03         9.09 o                         
  25   0   0       2627.09       2762.31        78.53 o                         
  26   0   0        711.53        805.32        64.59 o                         
  27   0   0       3142.90       3277.15        90.40 o                         
  28   0   0         99.11        110.15        14.66 o                         
  29   0   0        317.10        360.51        22.66 o                         
  30   0   0       1128.91       1267.29        53.20 o                         
  31   0   0        769.14        859.04        36.84 o                         
  32   0   0         67.81         62.77         6.91 o                         
   1   1   0        150.75        170.21         5.03 o                         
   2   1   0       4032.36       3598.38        91.77 o                         
   3   1   0        277.49        243.03        10.54 o                         
   4   1   0       4727.52       4397.24       113.79 o                         
   5   1   0         78.84         96.52         7.23 o                         
   6   1   0       9908.21       9155.00       192.02 o                         
   7   1   0        441.52        421.88        21.81 o                         
   8   1   0      11840.44      11796.10       247.64 o                         
   9   1   0       3284.83       3332.17        76.74 o                         
  10   1   0        756.00        768.81        35.60 o                         
  11   1   0       1459.04       1530.23        48.81 o                         
  12   1   0       3871.89       3832.72        90.76 o                         
  13   1   0       4025.00       4258.04       100.55 o                         
  14   1   0        162.46        184.44        14.22 o                         
  15   1   0        462.36        448.13        16.31 o                         
  16   1   0       2017.77       2306.47        36.75 o                         
  17   1   0         49.70         48.62         4.98 o                         
  18   1   0        356.45        345.04        11.60 o                         
  19   1   0       3102.15       3133.37        52.63 o                         
  20   1   0        223.99        234.17         9.06 o                         
  21   1   0        647.71        639.43        16.01 o                         
  22   1   0         37.14         42.51         6.20 o                         
  23   1   0        198.99        195.34        17.23 o                         
  24   1   0       1300.35       1400.70        33.57 o                         
  25   1   0        575.73        564.68        23.43 o                         
  26   1   0       1787.29       1916.16        45.84 o                         
  27   1   0        160.42        172.26        16.30 o                         
  28   1   0         87.19         90.88        14.18 o                         
  29   1   0         27.50         42.41        10.91 o                         
  30   1   0        299.04        306.82        19.15 o                         
  31   1   0         76.27         76.46         8.97 o                         
  32   1   0         13.59         11.51         3.04 o                         
   0   2   0      12808.94      11121.08       421.64 o                         
   1   2   0       3426.46       3555.12        64.98 o                         
   2   2   0      19081.46      18673.16       509.63 o                         
   3   2   0       2150.10       2079.18        38.91 o                         
   4   2   0      22310.55      20373.89       362.16 o                         
   5   2   0       4315.68       4236.08        90.67 o                         
   6   2   0      12923.38      12536.83       259.42 o                         
   7   2   0       3468.55       3474.68        77.18 o                         
   8   2   0        138.48        157.09         9.53 o                         
   9   2   0        636.09        606.80        20.37 o                         
  10   2   0       6019.66       5565.18       123.34 o                         
  11   2   0        160.65        170.49        10.60 o                         
  12   2   0        132.21        103.61         9.65 o                         
  13   2   0       3283.99       3396.31        72.32 o                         
  14   2   0        280.02        257.08        16.69 o                         
  15   2   0      12640.13      12914.05       213.80 o                         
  16   2   0        720.88        720.72        14.69 o                         
  17   2   0       4456.65       4223.15        48.01 o                         
  18   2   0         40.55         35.61         3.57 o                         
  19   2   0        134.98        155.49         5.41 o                         
  20   2   0         94.42         85.05         4.77 o                         
  21   2   0        228.04        239.92         8.14 o                         
  22   2   0       4224.76       4371.35        70.01 o                         
  23   2   0         57.84         59.09         6.13 o                         
  24   2   0        627.69        680.02        16.49 o                         
  25   2   0         31.23         31.19         5.80 o                         
  26   2   0         93.66         98.72         6.73 o                         
  27   2   0        403.00        413.74        13.42 o                         
  28   2   0          9.89         16.31         7.11 o                         
  29   2   0         57.74         65.70         7.88 o                         
  30   2   0         93.34         89.93         7.49 o                         
  31   2   0          6.23          5.53         9.15 o                         
   1   3   0        163.00        152.66         7.95 o                         
   2   3   0      37457.73      37512.22       761.83 o                         
   3   3   0        629.06        635.22        18.88 o                         
   4   3   0       7043.86       6982.05       146.64 o                         
   5   3   0       4926.20       4661.85       100.30 o                         
   6   3   0       5608.34       5114.42        85.10 o                         
   7   3   0        117.22        114.41         6.81 o                         
   8   3   0         41.86         58.54         7.93 o                         
   9   3   0         82.42        115.88        10.09 o                         
  10   3   0        717.77        890.81        21.75 o                         
  11   3   0        400.30        387.82        15.31 o                         
  12   3   0       6676.40       6956.34       134.25 o                         
  13   3   0        741.60        810.57        26.13 o                         
  14   3   0       5658.69       5866.05       117.50 o                         
  15   3   0       1176.30       1255.92        25.28 o                         
  16   3   0       2246.90       2312.02        30.65 o                         
  17   3   0        120.78        115.84         4.66 o                         
  18   3   0       1390.18       1372.45        17.88 o                         
  19   3   0        121.67        117.04         4.70 o                         
  20   3   0       1934.11       1950.92        28.99 o                         
  21   3   0          1.43          6.58         3.64 o                         
  22   3   0       2053.99       2081.60        33.46 o                         
  23   3   0        156.84        160.99         7.58 o                         
  24   3   0        501.62        522.97        12.48 o                         
  25   3   0        318.87        323.70        10.92 o                         
  26   3   0        538.39        548.12        13.69 o                         
  27   3   0         18.87         15.35         5.57 o                         
  28   3   0         56.36         50.65         5.73 o                         
  29   3   0          6.65          5.63         6.73 o                         
  30   3   0        200.13        176.54         9.27 o                         
  31   3   0          1.40          2.26         3.17 o                         
   0   4   0       3375.87       3049.74        86.82 o                         
   1   4   0          0.28          7.08         2.24 o                         
   2   4   0      24067.27      23505.07       651.20 o                         
   3   4   0      11029.76      10053.87       258.20 o                         
   4   4   0      11891.61      11229.95       306.46 o                         
   5   4   0       6310.08       6336.26       134.44 o                         
   6   4   0         24.58         18.91         4.37 o                         
   7   4   0         14.87         18.06         4.96 o                         
   8   4   0         28.01         68.43         6.82 o                         
   9   4   0      10315.70      10401.28       193.27 o                         
  10   4   0       3614.11       3548.30        73.32 o                         
  11   4   0       2369.34       2470.37        54.93 o                         
  12   4   0       4418.07       4513.81        92.34 o                         
  13   4   0       5121.03       4979.56        79.86 o                         
  14   4   0        506.15        456.56        10.15 o                         
  15   4   0       1637.99       1512.47        23.22 o                         
  16   4   0         16.83          7.00         2.81 o                         
  17   4   0       1325.43       1267.98        18.00 o                         
  18   4   0       6069.93       6126.08        77.06 o                         
  19   4   0        688.13        708.57        13.25 o                         
  20   4   0        673.65        720.81        13.70 o                         
  21   4   0       4140.74       4188.91        60.06 o                         
  22   4   0         42.29         52.66         4.50 o                         
  23   4   0        836.60        838.55        15.00 o                         
  24   4   0        287.09        304.04         8.96 o                         
  25   4   0         94.28         92.35         6.26 o                         
  26   4   0        331.18        333.90        12.73 o                         
  27   4   0        259.62        247.31        21.09 o                         
  28   4   0          4.15          6.28         4.31 o                         
  29   4   0        250.97        211.73        15.63 o                         
  30   4   0        142.36        110.15         8.85 o                         
   1   5   0       1497.26       1455.52        31.46 o                         
   2   5   0       1763.37       1618.72        38.88 o                         
   3   5   0        113.94        133.56         8.10 o                         
   4   5   0      32327.53      30594.52       622.78 o                         
   5   5   0       7805.39       8073.89       297.61 o                         
   6   5   0       2672.78       2689.56       109.42 o                         
   7   5   0       8394.10       8902.50       237.61 o                         
   8   5   0        549.54        523.18        26.34 o                         
   9   5   0       2019.02       2047.89        67.96 o                         
  10   5   0       3490.47       3728.10       111.65 o                         
  11   5   0        152.40        238.90        28.11 o                         
  12   5   0        740.17        733.10        19.84 o                         
  13   5   0        117.07         96.70         6.87 o                         
  14   5   0       1029.17       1025.98        18.23 o                         
  15   5   0         17.24         21.70         2.73 o                         
  16   5   0        502.39        534.10        10.01 o                         
  17   5   0        494.40        466.04         9.95 o                         
  18   5   0        282.61        255.87         6.80 o                         
  19   5   0       3940.73       3959.23        52.16 o                         
  20   5   0       1206.16       1193.69        19.62 o                         
  21   5   0       1319.23       1250.97        20.55 o                         
  22   5   0        675.84        657.46        12.97 o                         
  23   5   0        669.26        653.46        13.94 o                         
  24   5   0        808.59        813.83        17.57 o                         
  25   5   0         32.41         19.98         4.80 o                         
  26   5   0         17.91         21.80         5.07 o                         
  27   5   0       1626.09       1453.64        54.83 o                         
  28   5   0        131.99        140.63        14.00 o                         
  29   5   0         38.88         23.47        10.78 o                         
  30   5   0         55.75         73.31         8.36 o                         
   0   6   0      28575.53      27916.04      1008.09 o                         
   1   6   0       1427.72       1589.09        40.86 o                         
   2   6   0      24649.61      24308.69       609.54 o                         
   3   6   0          0.04         -3.17         4.58 o                         
   4   6   0      21677.33      21576.31       536.59 o                         
   5   6   0        759.05        615.21        93.61 o                         
   6   6   0      23460.60      22879.75       932.77 o                         
   7   6   0        669.77        716.23        26.85 o                         
   8   6   0          0.52         14.87        13.57 o                         
   9   6   0       1855.82       1910.95        65.99 o                         
  10   6   0        155.98        158.96         8.98 o                         
  11   6   0         31.36         53.59         5.12 o                         
  12   6   0        419.16        356.55         9.88 o                         
  13   6   0        503.54        487.51         9.84 o                         
  14   6   0         14.43         21.71         3.22 o                         
  15   6   0        664.23        624.00        12.36 o                         
  16   6   0       1742.60       1702.65        26.35 o                         
  17   6   0         21.99         20.10         4.16 o                         
  18   6   0         68.77         62.47         4.47 o                         
  19   6   0        938.90        956.70        21.44 o                         
  20   6   0        162.36        176.38         8.51 o                         
  21   6   0        292.84        275.10         8.89 o                         
  22   6   0          4.85          6.96         4.77 o                         
  23   6   0       2742.45       2668.93        52.29 o                         
  24   6   0        214.42        217.14         8.44 o                         
  25   6   0        116.34        125.79         9.08 o                         
  26   6   0        138.48        149.64         9.33 o                         
  27   6   0        216.94        214.61        15.27 o                         
  28   6   0        262.06        244.90        14.66 o                         
  29   6   0        353.71        356.14        18.90 o                         
   1   7   0       1654.37       1701.16        88.52 o                         
   2   7   0        500.07        522.19        36.84 o                         
   3   7   0       1415.35       1445.67        47.87 o                         
   4   7   0       1090.40       1191.37        32.73 o                         
   5   7   0        976.71       1086.34        39.38 o                         
   6   7   0        215.25        233.96        39.81 o                         
   7   7   0        585.17        560.51        11.87 o                         
   8   7   0         75.47         66.04         6.10 o                         
   9   7   0        411.48        395.89        18.73 o                         
  10   7   0        171.85        152.92         8.09 o                         
  11   7   0        273.41        284.94         8.52 o                         
  12   7   0        757.01        848.56        16.10 o                         
  13   7   0          8.26          5.08         3.44 o                         
  14   7   0         47.43         61.79         4.70 o                         
  15   7   0       1260.19       1283.59        22.82 o                         
  16   7   0        254.17        229.16         7.55 o                         
  17   7   0        661.59        653.52        15.63 o                         
  18   7   0       2682.19       2616.87        51.20 o                         
  19   7   0       1787.60       1646.84        46.46 o                         
  20   7   0         50.25         53.57        10.41 o                         
  21   7   0        244.97        253.44        17.39 o                         
  22   7   0       1589.54       1553.14        47.31 o                         
  23   7   0        199.84        196.11        12.61 o                         
  24   7   0          4.02          2.02         7.04 o                         
  25   7   0        186.02        188.08        10.89 o                         
  26   7   0          4.43          8.41         5.73 o                         
  27   7   0       1313.22       1358.41        54.89 o                         
  28   7   0        153.36        146.63        10.30 o                         
   0   8   0         50.60        103.24        24.60 o                         
   1   8   0       2427.49       2436.66       118.03 o                         
   2   8   0       1556.11       1611.70       120.63 o                         
   3   8   0        401.08        308.55         8.23 o                         
   4   8   0       1111.98       1000.16        18.53 o                         
   5   8   0          0.11          7.36         3.28 o                         
   6   8   0       1394.13       1443.95        27.12 o                         
   7   8   0        195.14        182.16         6.99 o                         
   8   8   0       2797.27       2784.48        44.70 o                         
   9   8   0        683.99        760.29        19.35 o                         
  10   8   0       1068.81       1080.38        27.74 o                         
  11   8   0        159.89        151.82         7.99 o                         
  12   8   0          0.91          0.13         4.36 o                         
  13   8   0        468.75        464.69        13.65 o                         
  14   8   0         56.73         48.73         5.97 o                         
  15   8   0          1.63         -1.49         4.53 o                         
  16   8   0        536.66        533.13        12.97 o                         
  17   8   0         85.80        111.42         6.00 o                         
  18   8   0        227.64        260.40        11.06 o                         
  19   8   0         59.33         67.33        10.80 o                         
  20   8   0         35.32         46.04         9.88 o                         
  21   8   0       1554.48       1621.50        49.29 o                         
  22   8   0         18.27          9.29         8.22 o                         
  23   8   0         49.49         63.13        12.00 o                         
  24   8   0         32.05         31.46        10.48 o                         
  25   8   0        551.04        575.28        48.59 o                         
  26   8   0         15.33         10.85         6.24 o                         
  27   8   0         33.16         17.81         6.18 o                         
   1   9   0       2368.18       2380.51        30.59 o                         
   2   9   0       1161.26       1117.25        16.39 o                         
   3   9   0         18.30         12.75         2.52 o                         
   4   9   0        716.30        758.57        11.52 o                         
   5   9   0       2893.92       2698.41        37.70 o                         
   6   9   0       2856.25       2730.82        40.97 o                         
   7   9   0         12.21         19.62         4.17 o                         
   8   9   0        384.38        366.33        10.28 o                         
   9   9   0          4.31          3.36         4.15 o                         
  10   9   0         70.94         58.59         6.41 o                         
  11   9   0        805.77        821.09        25.47 o                         
  12   9   0         10.96         32.76         5.16 o                         
  13   9   0        103.53         96.68         6.48 o                         
  14   9   0       8243.84       8090.47       137.04 o                         
  15   9   0        165.26        163.00         8.47 o                         
  16   9   0       4613.66       4669.81        68.64 o                         
  17   9   0         26.68         34.69         5.01 o                         
  18   9   0        751.87        732.59        16.88 o                         
  19   9   0       1451.08       1450.60        31.53 o                         
  20   9   0         19.50         15.56         7.62 o                         
  21   9   0        773.28        765.52        22.57 o                         
  22   9   0         26.30         37.36         7.16 o                         
  23   9   0        794.30        811.58        22.19 o                         
  24   9   0        383.46        375.19        12.48 o                         
  25   9   0        472.09        444.16        13.07 o                         
  26   9   0         13.15          9.76         6.24 o                         
   0  10   0        435.58        424.74        11.75 o                         
   1  10   0        246.44        256.44         5.80 o                         
   2  10   0       3754.15       3776.42        50.36 o                         
   3  10   0       3127.08       2963.04        35.94 o                         
   4  10   0       1253.34       1317.31        17.32 o                         
   5  10   0       1240.87       1197.93        17.37 o                         
   6  10   0         10.92          5.21         2.72 o                         
   7  10   0        309.59        292.26         8.55 o                         
   8  10   0         72.86         50.03         4.84 o                         
   9  10   0       1284.14       1348.24        23.43 o                         
  10  10   0       1733.10       1658.82        30.31 o                         
  11  10   0        212.07        235.18         7.85 o                         
  12  10   0        680.95        750.95        16.66 o                         
  13  10   0        204.45        176.72         7.70 o                         
  14  10   0       1143.67       1159.35        21.00 o                         
  15  10   0          7.14         11.11         5.35 o                         
  16  10   0       1829.80       1877.17        38.66 o                         
  17  10   0          0.88          1.19         5.80 o                         
  18  10   0          5.92          4.50         5.09 o                         
  19  10   0          0.29          5.93         4.83 o                         
  20  10   0        159.23        138.66         9.44 o                         
  21  10   0         59.30         61.40         7.86 o                         
  22  10   0        216.43        221.00         9.97 o                         
  23  10   0          5.10         10.36         4.80 o                         
  24  10   0          3.84          1.24         3.95 o                         
  25  10   0        691.39        674.60        28.84 o                         
   1  11   0       3383.62       3291.90        41.96 o                         
   2  11   0        163.16        161.16         4.96 o                         
   3  11   0         16.72         13.42         2.96 o                         
   4  11   0        259.41        257.01         6.19 o                         
   5  11   0         24.89         23.40         3.30 o                         
   6  11   0          0.23          2.66         3.34 o                         
   7  11   0        529.44        553.93        11.55 o                         
   8  11   0         94.73        109.83         5.16 o                         
   9  11   0         93.12         82.69         5.10 o                         
  10  11   0         14.94         11.97         3.72 o                         
  11  11   0        270.18        266.04         7.17 o                         
  12  11   0       4842.75       4732.60        67.54 o                         
  13  11   0         46.69         69.83         5.33 o                         
  14  11   0         45.12         43.78         4.89 o                         
  15  11   0         15.56         13.36         4.36 o                         
  16  11   0        843.78        777.26        16.93 o                         
  17  11   0        116.66        134.82        16.36 o                         
  18  11   0        232.07        214.99        11.47 o                         
  19  11   0          0.26          3.48         4.50 o                         
  20  11   0         17.65          7.16         4.34 o                         
  21  11   0         81.84         93.75         5.37 o                         
  22  11   0          0.04         -5.64         5.64 o                         
  23  11   0         50.80         35.06         5.02 o                         
   0  12   0         53.49         53.66         5.31 o                         
   1  12   0         14.68         15.00         3.17 o                         
   2  12   0       1564.22       1473.05        23.36 o                         
   3  12   0        506.69        484.73        10.96 o                         
   4  12   0        880.10        870.01        15.29 o                         
   5  12   0        495.12        540.15        10.23 o                         
   6  12   0        436.46        484.76        10.13 o                         
   7  12   0        883.30        902.69        19.02 o                         
   8  12   0          3.51          4.01         4.16 o                         
   9  12   0         98.89        101.01         5.26 o                         
  10  12   0         23.29         46.81         4.44 o                         
  11  12   0        388.49        420.14         9.54 o                         
  12  12   0        364.38        350.40         8.53 o                         
  13  12   0        240.78        271.47         8.06 o                         
  14  12   0       1369.05       1306.44        25.04 o                         
  15  12   0         25.10         22.41         4.26 o                         
  16  12   0         79.51         96.38         6.54 o                         
  17  12   0        206.43        243.74         8.32 o                         
  18  12   0        157.75        163.66        11.72 o                         
  19  12   0        380.82        367.41        25.93 o                         
  20  12   0          0.24          1.82         6.66 o                         
  21  12   0         14.05         13.57         5.70 o                         
  22  12   0         80.91         62.65         7.27 o                         
   1  13   0       1419.19       1502.52        27.91 o                         
   2  13   0          3.78          7.83         3.12 o                         
   3  13   0        194.84        211.01         6.11 o                         
   4  13   0         58.68         50.62         4.14 o                         
   5  13   0        732.92        722.80        15.37 o                         
   6  13   0        461.27        484.24        15.11 o                         
   7  13   0       1731.30       1698.68        30.86 o                         
   8  13   0        810.88        758.47        14.68 o                         
   9  13   0        411.81        403.16         9.71 o                         
  10  13   0        336.51        312.56         8.31 o                         
  11  13   0         14.22         21.74         3.87 o                         
  12  13   0        463.80        498.32        10.80 o                         
  13  13   0        455.99        401.16        12.74 o                         
  14  13   0         65.62         68.13         5.20 o                         
  15  13   0        470.96        491.59        14.49 o                         
  16  13   0        191.17        244.90         9.04 o                         
  17  13   0        140.83        153.15         6.71 o                         
  18  13   0       1255.44       1280.56        62.47 o                         
  19  13   0          0.39          7.15         6.18 o                         
   0  14   0       2418.21       2419.21        93.79 o                         
   1  14   0        172.11        154.87         9.57 o                         
   2  14   0       2304.52       2244.08        61.68 o                         
   3  14   0        603.89        609.93        20.63 o                         
   4  14   0        771.75        824.17        26.35 o                         
   5  14   0         54.62         57.81         5.69 o                         
   6  14   0         12.09         13.19         3.98 o                         
   7  14   0          9.97         12.00         4.54 o                         
   8  14   0       2396.06       2482.84        67.39 o                         
   9  14   0        135.52        166.61         9.98 o                         
  10  14   0         13.55         10.78         5.61 o                         
  11  14   0          6.51         -2.86         5.43 o                         
  12  14   0        177.52        191.22         9.59 o                         
  13  14   0        396.39        410.08        14.56 o                         
  14  14   0         87.09         94.16         8.85 o                         
  15  14   0         10.69         19.15         5.70 o                         
  16  14   0        245.49        209.40        11.27 o                         
   1  15   0         27.06         34.36         6.36 o                         
   2  15   0          0.10         -3.85         5.00 o                         
   3  15   0          2.73         15.63         7.27 o                         
   4  15   0        371.15        341.12        19.15 o                         
   5  15   0        722.40        708.89        32.23 o                         
   6  15   0       1014.54       1074.57        31.66 o                         
   7  15   0         42.98         63.41         6.51 o                         
   8  15   0          2.78          5.94         6.91 o                         
   9  15   0         45.17         62.89         8.48 o                         
  10  15   0        116.02        138.89         7.62 o                         
  11  15   0         43.72         38.67         4.84 o                         
  12  15   0         76.02         81.55         7.76 o                         
  13  15   0         59.06         59.86         6.18 o                         
  14  15   0         99.96         98.15         6.66 o                         
   0  16   0        938.63       1079.70        42.90 o                         
   1  16   0        198.75        211.13         8.87 o                         
   2  16   0        586.36        607.38        45.50 o                         
   3  16   0          2.67          1.14         2.96 o                         
   4  16   0         28.44         18.66         5.45 o                         
   5  16   0        409.17        364.51        17.33 o                         
   6  16   0         77.81         74.77         7.27 o                         
   7  16   0         30.78         25.62         3.94 o                         
   8  16   0          0.43          4.79         4.60 o                         
 -32   1   1        439.84        331.02        11.27 o                         
 -31   1   1        183.65        181.65        12.60 o                         
 -30   1   1        254.17        253.02        17.09 o                         
 -29   1   1         44.39         55.38        11.03 o                         
 -28   1   1        132.79        142.02        15.87 o                         
 -27   1   1        240.06        238.36        19.75 o                         
 -26   1   1        649.27        718.59        37.69 o                         
 -25   1   1        751.08        804.21        32.05 o                         
 -24   1   1       2134.38       2105.44        62.12 o                         
 -23   1   1        130.11        116.75        11.92 o                         
 -22   1   1         87.38         89.81         8.26 o                         
 -21   1   1        296.51        308.09        17.09 o                         
 -20   1   1         74.37         83.45         6.36 o                         
 -19   1   1        228.11        210.05         8.39 o                         
 -18   1   1        201.89        251.49         9.77 o                         
 -17   1   1        337.83        353.29         9.60 o                         
 -16   1   1       9873.21      10118.08       130.96 o                         
 -15   1   1        190.09        203.34         8.42 o                         
 -14   1   1        368.08        349.67        19.06 o                         
 -13   1   1         55.45         52.20        13.03 o                         
 -12   1   1       5256.21       5351.81       122.32 o                         
 -11   1   1        648.92        711.52        31.98 o                         
 -10   1   1       2859.59       2805.84        76.73 o                         
  -9   1   1       1177.99       1128.86        44.17 o                         
  -8   1   1       1916.40       1842.96        45.70 o                         
  -7   1   1       4741.69       4301.02        94.89 o                         
  -6   1   1        992.59        860.48        28.83 o                         
  -5   1   1        153.93        163.06        24.66 o                         
  -4   1   1       3285.24       2948.28       188.86 o                         
  -3   1   1        421.18        311.07        16.97 o                         
  -2   1   1         31.65         23.87         4.97 o                         
  -1   1   1      12811.76      12147.79       433.70 o                         
   0   1   1        329.63        346.10        11.69 o                         
   1   1   1       8798.50       8586.40       216.66 o                         
   2   1   1        415.42        427.17        10.97 o                         
   3   1   1       8265.63       7290.27       185.60 o                         
   4   1   1       5896.17       5661.90       145.96 o                         
   5   1   1       6221.90       5984.55       126.63 o                         
   6   1   1       6429.00       5939.80       126.65 o                         
   7   1   1      13160.57      12499.92       395.65 o                         
   8   1   1       1115.91       1039.79        29.00 o                         
   9   1   1       2402.76       2517.71        60.53 o                         
  10   1   1         95.94        138.40        10.73 o                         
  11   1   1       9775.99      10121.37       217.34 o                         
  12   1   1          3.69          9.16         8.32 o                         
  13   1   1       3858.43       3962.51        94.69 o                         
  14   1   1       3466.96       3598.28        86.49 o                         
  15   1   1       2151.44       2177.75        47.79 o                         
  16   1   1         77.55        122.09         6.32 o                         
  17   1   1       1242.03       1240.70        28.31 o                         
  18   1   1        366.42        420.82        12.63 o                         
  19   1   1       1744.21       1630.65        32.48 o                         
  20   1   1        343.02        343.92        12.34 o                         
  21   1   1       4355.31       4279.78        70.32 o                         
  22   1   1        455.63        424.07        12.91 o                         
  23   1   1       4439.96       4326.30        67.83 o                         
  24   1   1       3872.96       3846.16        83.07 o                         
  25   1   1        784.71        809.47        24.20 o                         
  26   1   1          2.15          4.99        13.51 o                         
  27   1   1        183.72        148.93         9.38 o                         
  28   1   1        131.65        131.28         9.76 o                         
  29   1   1        600.66        634.61        31.99 o                         
  30   1   1        383.48        385.35        21.57 o                         
  31   1   1          0.29          4.48         6.54 o                         
 -31   2   1          9.76          8.72         4.02 o                         
 -30   2   1        107.88         99.79         7.71 o                         
 -29   2   1        224.88        241.45        12.30 o                         
 -28   2   1          6.63          8.01         6.89 o                         
 -27   2   1         33.69         46.25         8.69 o                         
 -26   2   1         31.42         48.98         8.95 o                         
 -25   2   1        589.24        657.28        15.87 o                         
 -24   2   1         16.84         22.97         5.39 o                         
 -23   2   1         34.07         36.11         5.83 o                         
 -22   2   1       1714.65       1771.11        31.99 o                         
 -21   2   1       1111.91       1125.01        22.19 o                         
 -20   2   1        420.15        401.81        10.30 o                         
 -19   2   1       2059.79       2034.33        32.63 o                         
 -18   2   1        361.92        383.35         8.15 o                         
 -17   2   1       1032.52        977.75        13.81 o                         
 -16   2   1          3.10         13.73         2.45 o                         
 -15   2   1       2239.28       2184.18        41.79 o                         
 -14   2   1        844.14        762.79        24.91 o                         
 -13   2   1        373.62        500.11        27.09 o                         
 -12   2   1       1760.16       1861.79        50.32 o                         
 -11   2   1         15.95         12.78         8.44 o                         
 -10   2   1       6610.84       6471.99       142.28 o                         
  -9   2   1        212.51        218.09        12.17 o                         
  -8   2   1       2346.73       2391.47        56.81 o                         
  -7   2   1       3819.79       3398.16        76.26 o                         
  -6   2   1       1396.40       1380.14        46.78 o                         
  -5   2   1      12040.92      11791.99       245.24 o                         
  -4   2   1          3.07         16.37         4.44 o                         
  -3   2   1      19533.40      17872.92       366.58 o                         
  -2   2   1       1622.75       1834.67        40.25 o                         
  -1   2   1        279.65        295.56         8.59 o                         
   0   2   1      77469.21      71672.74      1134.19 o                         
   1   2   1       1356.30       1407.37        38.10 o                         
   2   2   1       1144.36       1366.30        31.09 o                         
   3   2   1      13572.33      13139.97       233.55 o                         
   4   2   1        330.55        292.80        10.20 o                         
   5   2   1      33211.54      30586.02       541.86 o                         
   6   2   1       5999.42       6138.56       159.41 o                         
   7   2   1        592.99        612.81        16.43 o                         
   8   2   1        858.68        872.91        21.92 o                         
   9   2   1        486.74        430.01        15.09 o                         
  10   2   1         12.26          3.93         5.20 o                         
  11   2   1       1268.71       1150.68        26.44 o                         
  12   2   1       2210.99       2224.26        83.55 o                         
  13   2   1       1016.32        990.60        34.97 o                         
  14   2   1       1361.19       1270.20        38.61 o                         
  15   2   1        525.67        526.43        17.16 o                         
  16   2   1       1633.64       1773.91        29.43 o                         
  17   2   1        139.53        156.56         6.31 o                         
  18   2   1       2814.81       2766.50        46.45 o                         
  19   2   1       1078.12       1033.72        23.76 o                         
  20   2   1        608.78        642.41        12.23 o                         
  21   2   1          5.64          9.26         4.02 o                         
  22   2   1        996.98       1001.02        16.22 o                         
  23   2   1          1.16          4.09         4.64 o                         
  24   2   1        490.42        498.63        18.01 o                         
  25   2   1        837.82        876.96        19.62 o                         
  26   2   1          0.45         11.21         5.46 o                         
  27   2   1        104.78        109.17         6.62 o                         
  28   2   1         19.20         17.17         4.58 o                         
  29   2   1        741.90        742.25        19.69 o                         
  30   2   1        122.81        127.45         8.40 o                         
  31   2   1          6.93          7.61         4.05 o                         
 -31   3   1          6.82          1.94         3.17 o                         
 -30   3   1         45.96         38.93         5.44 o                         
 -29   3   1       1906.08       1966.62        54.75 o                         
 -28   3   1        505.47        521.97        28.11 o                         
 -27   3   1         69.91         71.64         8.57 o                         
 -26   3   1        246.77        269.89        11.31 o                         
 -25   3   1        192.25        195.86        12.79 o                         
 -24   3   1       1567.46       1558.12        30.06 o                         
 -23   3   1        108.57        132.76         7.24 o                         
 -22   3   1       1550.70       1551.00        26.33 o                         
 -21   3   1       3249.73       3227.82        45.17 o                         
 -20   3   1        507.69        492.79        10.02 o                         
 -19   3   1       2653.78       2556.10        31.96 o                         
 -18   3   1          0.99          8.45         4.89 o                         
 -17   3   1        343.49        348.28         6.93 o                         
 -16   3   1        432.34        477.94         8.33 o                         
 -15   3   1         56.81         55.52         3.91 o                         
 -14   3   1         21.21         41.91         7.25 o                         
 -13   3   1         27.30         23.27         9.60 o                         
 -12   3   1         13.73          6.96         7.88 o                         
 -11   3   1        269.44        335.92        16.64 o                         
 -10   3   1         29.38         42.09         7.69 o                         
  -9   3   1         73.89         84.69         9.05 o                         
  -8   3   1        146.03        111.02         8.68 o                         
  -7   3   1        205.97        258.48        11.83 o                         
  -6   3   1      27374.57      25942.10       534.16 o                         
  -5   3   1       6933.73       6669.10       140.99 o                         
  -4   3   1       2063.59       2077.37        46.80 o                         
  -3   3   1       7376.91       6936.49       125.20 o                         
  -2   3   1       3045.61       3141.89        60.26 o                         
  -1   3   1       1329.96       1334.98        19.93 o                         
   0   3   1       5865.27       5757.33       148.64 o                         
   1   3   1       3388.75       3230.00        69.35 o                         
   2   3   1        492.25        423.42         9.22 o                         
   3   3   1      20845.91      20154.46       292.90 o                         
   4   3   1       2389.71       2377.35        45.55 o                         
   5   3   1        467.43        439.44        16.76 o                         
   6   3   1       2308.45       2222.68       137.96 o                         
   7   3   1       1353.19       1533.63        84.95 o                         
   8   3   1       2188.07       1878.14        79.55 o                         
   9   3   1         51.48         63.84         9.84 o                         
  10   3   1       3886.74       4095.84       117.42 o                         
  11   3   1        982.68        968.28        36.39 o                         
  12   3   1       8116.41       8260.69       261.87 o                         
  13   3   1       1320.14       1240.22        88.28 o                         
  14   3   1       1345.42       1203.54        24.54 o                         
  15   3   1        275.90        278.38         9.17 o                         
  16   3   1         66.93         53.56         4.16 o                         
  17   3   1       3508.66       3496.07        53.09 o                         
  18   3   1         12.29         17.88         4.77 o                         
  19   3   1       1055.91       1050.99        23.25 o                         
  20   3   1        480.59        476.95        12.11 o                         
  21   3   1          0.46          2.49         3.55 o                         
  22   3   1        145.34        158.32         6.43 o                         
  23   3   1         90.12        101.00         5.61 o                         
  24   3   1        310.49        316.32         9.93 o                         
  25   3   1       3050.41       3235.92        51.58 o                         
  26   3   1        647.27        710.94        16.39 o                         
  27   3   1        751.23        843.63        18.00 o                         
  28   3   1          0.01         10.21         5.06 o                         
  29   3   1         94.21         87.81         5.94 o                         
  30   3   1         14.30         21.21         4.96 o                         
  31   3   1        142.12         74.11         5.39 o                         
 -30   4   1          1.25         -0.48         4.60 o                         
 -29   4   1         21.50         15.53         6.18 o                         
 -28   4   1        236.84        259.34        13.33 o                         
 -27   4   1        759.06        797.84        21.37 o                         
 -26   4   1        480.28        440.17        14.65 o                         
 -25   4   1        111.15        109.41         7.96 o                         
 -24   4   1       1202.19       1195.03        26.39 o                         
 -23   4   1         26.99         37.99         4.81 o                         
 -22   4   1         39.25         43.68         4.99 o                         
 -21   4   1          3.52          7.91         4.24 o                         
 -20   4   1        339.31        323.30         8.13 o                         
 -19   4   1        421.31        436.53         9.40 o                         
 -18   4   1        473.44        488.68         8.85 o                         
 -17   4   1        935.68        916.66        14.88 o                         
 -16   4   1        587.75        624.04         9.89 o                         
 -15   4   1       2951.92       2925.60        37.45 o                         
 -14   4   1        552.95        583.79        11.88 o                         
 -13   4   1        578.96        533.31        17.23 o                         
 -12   4   1      10376.62      10617.84       201.00 o                         
 -11   4   1       1588.95       1512.87        56.48 o                         
 -10   4   1       3099.73       2850.77        68.57 o                         
  -9   4   1          5.61         -0.59         5.83 o                         
  -8   4   1       1190.31       1012.60        29.09 o                         
  -7   4   1       1276.17       1181.40        35.18 o                         
  -6   4   1       6962.56       6424.01       137.73 o                         
  -5   4   1       1336.52       1305.53        28.86 o                         
  -4   4   1        110.55        238.55         8.38 o                         
  -3   4   1      10762.73      10111.10       182.13 o                         
  -2   4   1      26444.47      24696.63       354.64 o                         
  -1   4   1          1.05          4.05         1.53 o                         
   0   4   1      19884.74      18152.54       319.52 o                         
   1   4   1        353.45        498.16        16.95 o                         
   2   4   1       9108.77       8316.62       172.61 o                         
   3   4   1        249.70        156.61        10.02 o                         
   4   4   1          7.66         -1.82         3.72 o                         
   5   4   1      11452.49      10843.18       227.53 o                         
   6   4   1       1892.87       2242.90        97.55 o                         
   7   4   1        212.21        228.11        21.87 o                         
   8   4   1         79.39         86.60         8.26 o                         
   9   4   1      10574.42      10118.48       313.49 o                         
  10   4   1       1931.38       1810.96        93.73 o                         
  11   4   1       1550.41       1406.47        40.16 o                         
  12   4   1       1430.19       1526.20        50.98 o                         
  13   4   1       6442.35       6076.87        94.25 o                         
  14   4   1          9.56          2.04         3.26 o                         
  15   4   1         58.16         47.14         4.04 o                         
  16   4   1       3945.83       3963.22        58.27 o                         
  17   4   1        168.05        161.40         6.22 o                         
  18   4   1          5.68          7.65         3.33 o                         
  19   4   1       1588.05       1557.38        23.31 o                         
  20   4   1         27.95         33.34         5.29 o                         
  21   4   1       2828.87       2728.75        37.86 o                         
  22   4   1         66.57         56.27         5.47 o                         
  23   4   1         32.03         26.12         3.96 o                         
  24   4   1         11.27         22.45         4.66 o                         
  25   4   1       2660.34       2835.48        45.38 o                         
  26   4   1        440.24        454.18        11.85 o                         
  27   4   1        501.30        509.32        15.81 o                         
  28   4   1        344.92        360.46        11.96 o                         
  29   4   1       1235.80       1295.01        35.09 o                         
  30   4   1        382.35        222.73        12.48 o                         
 -30   5   1        434.54        431.27        20.72 o                         
 -29   5   1          2.03         -2.54         4.48 o                         
 -28   5   1         53.73         42.37         5.30 o                         
 -27   5   1          8.39         19.60         4.29 o                         
 -26   5   1        591.16        578.01        25.67 o                         
 -25   5   1         32.38         35.37         4.98 o                         
 -24   5   1         78.37         78.73         6.08 o                         
 -23   5   1         90.13         98.68         6.76 o                         
 -22   5   1          0.55          4.45         5.68 o                         
 -21   5   1       2340.82       2342.01        36.78 o                         
 -20   5   1        912.70        950.26        17.16 o                         
 -19   5   1        129.36        136.23         5.77 o                         
 -18   5   1        667.06        651.83        12.24 o                         
 -17   5   1        841.41        860.60        15.64 o                         
 -16   5   1        330.87        305.17         6.37 o                         
 -15   5   1       1554.02       1507.10        18.60 o                         
 -14   5   1          5.25          3.64         2.96 o                         
 -13   5   1         35.51         36.95         3.88 o                         
 -12   5   1        210.59        196.10         7.20 o                         
 -11   5   1       3592.70       3833.99        80.38 o                         
 -10   5   1        714.39        684.88        21.78 o                         
  -9   5   1         41.30         49.97         6.86 o                         
  -8   5   1       1952.04       2136.69        52.62 o                         
  -7   5   1       2161.23       2170.57        52.04 o                         
  -6   5   1       4030.67       3904.67        76.01 o                         
  -5   5   1       5954.34       5819.61       108.16 o                         
  -4   5   1         63.15         38.84         3.68 o                         
  -3   5   1      17455.85      16311.58       250.60 o                         
  -2   5   1        605.19        535.59        45.68 o                         
  -1   5   1        717.42        753.85        44.23 o                         
   0   5   1       2381.32       2443.42        59.22 o                         
   1   5   1        522.11        511.54        18.90 o                         
   2   5   1         63.72         56.40        13.87 o                         
   3   5   1       6842.12       6603.98       229.24 o                         
   4   5   1       1109.24       1123.21        32.82 o                         
   5   5   1       1109.63       1105.01        39.18 o                         
   6   5   1       9858.85       9555.74       176.30 o                         
   7   5   1       2212.21       2189.23        46.97 o                         
   8   5   1        482.15        440.30        15.45 o                         
   9   5   1       5121.62       5809.36       227.88 o                         
  10   5   1       1058.91        989.70        41.14 o                         
  11   5   1       7200.69       7035.17       132.10 o                         
  12   5   1        275.52        319.78        12.26 o                         
  13   5   1        225.05        185.97         6.78 o                         
  14   5   1         30.90         39.00         4.71 o                         
  15   5   1       1220.21       1194.44        20.74 o                         
  16   5   1        167.02        144.70         5.35 o                         
  17   5   1        152.68        153.73         5.73 o                         
  18   5   1       4257.47       4061.39        51.96 o                         
  19   5   1       2520.63       2422.15        32.52 o                         
  20   5   1       3039.30       2996.75        39.39 o                         
  21   5   1        421.82        410.89        13.31 o                         
  22   5   1        547.98        546.17        10.65 o                         
  23   5   1       1380.94       1332.99        21.97 o                         
  24   5   1         88.74         78.83         4.79 o                         
  25   5   1        198.75        194.59         6.72 o                         
  26   5   1         28.88         25.81         5.41 o                         
  27   5   1        434.08        402.65        13.49 o                         
  28   5   1        209.94        198.99        20.18 o                         
  29   5   1         26.84         10.60         3.49 o                         
 -29   6   1          0.34         -0.61         6.18 o                         
 -28   6   1        432.89        404.19        26.54 o                         
 -27   6   1        113.66         90.28        10.18 o                         
 -26   6   1        282.69        296.40        19.27 o                         
 -25   6   1        713.02        666.08        28.03 o                         
 -24   6   1        518.07        480.33        13.13 o                         
 -23   6   1        676.33        675.06        17.00 o                         
 -22   6   1          3.73          7.93         4.60 o                         
 -21   6   1         14.19         10.75         4.66 o                         
 -20   6   1       2786.44       2713.81        47.12 o                         
 -19   6   1       1509.26       1458.80        28.23 o                         
 -18   6   1       4148.58       4091.32        67.18 o                         
 -17   6   1        410.46        355.70        13.93 o                         
 -16   6   1        140.36        133.70         5.55 o                         
 -15   6   1          4.17          2.20         3.60 o                         
 -14   6   1        266.33        260.84         6.47 o                         
 -13   6   1          2.40          1.67         2.88 o                         
 -12   6   1        341.13        384.07         9.92 o                         
 -11   6   1       2652.65       2533.92        40.32 o                         
 -10   6   1       1333.73       1441.34        24.93 o                         
  -9   6   1       7940.65       7914.24       230.11 o                         
  -8   6   1        731.69        846.73        29.09 o                         
  -7   6   1       1100.47       1149.71        38.16 o                         
  -6   6   1       3132.07       3022.54        84.64 o                         
  -5   6   1         31.65         32.27         4.13 o                         
  -4   6   1      11099.68      10861.58       283.42 o                         
  -3   6   1      10571.33       9886.76       256.94 o                         
  -2   6   1       1638.20       1696.14        83.13 o                         
  -1   6   1         43.34         31.63        16.97 o                         
   0   6   1       4134.85       3992.45       116.49 o                         
   1   6   1        732.93        745.91        25.36 o                         
   2   6   1         38.59         27.52         7.49 o                         
   3   6   1        229.39        350.21        18.94 o                         
   4   6   1         11.76         22.39         7.45 o                         
   5   6   1       1792.91       1624.48        65.59 o                         
   6   6   1       8265.16       8468.15       181.16 o                         
   7   6   1       2538.03       2786.28        67.71 o                         
   8   6   1       1333.69       1239.48        30.76 o                         
   9   6   1       2249.72       2427.29        45.69 o                         
  10   6   1        836.49        782.42        17.70 o                         
  11   6   1       1275.14       1271.35        25.31 o                         
  12   6   1       1803.62       1747.91        25.46 o                         
  13   6   1       2299.32       2267.54        34.47 o                         
  14   6   1        104.03        105.47         5.00 o                         
  15   6   1        997.23       1001.65        18.91 o                         
  16   6   1        310.19        285.10        10.64 o                         
  17   6   1        359.21        323.15         9.44 o                         
  18   6   1       2718.81       2622.05        36.87 o                         
  19   6   1       1016.47       1038.36        16.90 o                         
  20   6   1        414.69        371.71         8.80 o                         
  21   6   1        192.93        201.41         6.50 o                         
  22   6   1        524.13        548.53        12.55 o                         
  23   6   1        767.73        758.23        15.00 o                         
  24   6   1        322.63        302.63        14.60 o                         
  25   6   1        254.19        262.61        15.08 o                         
  26   6   1         34.68         27.70        15.87 o                         
  27   6   1        186.55        202.97        15.03 o                         
  28   6   1         15.76         11.39         6.91 o                         
  29   6   1        185.38        184.80        12.60 o                         
 -28   7   1         52.45         49.93         8.36 o                         
 -27   7   1         17.12         18.18         5.55 o                         
 -26   7   1        277.10        296.62        13.58 o                         
 -25   7   1        259.91        265.87        16.90 o                         
 -24   7   1         40.54         46.66         8.01 o                         
 -23   7   1         48.34         52.93         8.95 o                         
 -22   7   1         26.80         32.79         9.08 o                         
 -21   7   1        311.76        335.88        17.00 o                         
 -20   7   1        242.83        265.83        15.53 o                         
 -19   7   1        202.64        213.99        12.27 o                         
 -18   7   1        256.99        271.18        13.47 o                         
 -17   7   1          0.28          8.20         4.96 o                         
 -16   7   1       4138.98       3813.73        53.81 o                         
 -15   7   1       1114.45       1195.85        20.00 o                         
 -14   7   1        581.91        600.53        11.92 o                         
 -13   7   1          0.05         -0.88         3.23 o                         
 -12   7   1        835.56        816.87        15.67 o                         
 -11   7   1        294.52        297.56         9.01 o                         
 -10   7   1        228.40        292.59        14.90 o                         
  -9   7   1         40.19         60.58         6.27 o                         
  -8   7   1        132.95        177.51         9.28 o                         
  -7   7   1       3302.82       2849.58        50.85 o                         
  -6   7   1          4.43         10.22         8.51 o                         
  -5   7   1       2355.76       2344.13        73.27 o                         
  -4   7   1          1.42          1.29         6.47 o                         
  -3   7   1        514.05        494.53        41.44 o                         
  -2   7   1        349.88        447.27        38.78 o                         
  -1   7   1       9091.92       9368.44       359.66 o                         
   0   7   1       2936.24       2569.47        74.08 o                         
   1   7   1        120.82        135.77         9.98 o                         
   2   7   1          7.38          2.97         4.88 o                         
   3   7   1         47.12         49.86         7.88 o                         
   4   7   1       2144.15       2368.93        69.99 o                         
   5   7   1        415.78        366.46        39.14 o                         
   6   7   1        225.86        313.34        12.11 o                         
   7   7   1       4009.56       4181.77        81.53 o                         
   8   7   1          0.06         10.56         3.37 o                         
   9   7   1         90.78         76.18         5.11 o                         
  10   7   1         34.79         38.90         3.43 o                         
  11   7   1        104.35        109.74         5.04 o                         
  12   7   1         17.78         22.31         3.76 o                         
  13   7   1       1916.60       1969.04        34.81 o                         
  14   7   1        183.93        213.42         9.71 o                         
  15   7   1        114.06        100.57         5.88 o                         
  16   7   1        441.43        405.28        10.33 o                         
  17   7   1         55.71         70.63         6.81 o                         
  18   7   1        816.11        771.41        17.51 o                         
  19   7   1       1828.71       1888.42        37.25 o                         
  20   7   1       1200.18       1180.41        41.27 o                         
  21   7   1         11.82         11.85         8.69 o                         
  22   7   1        819.82        846.22        29.66 o                         
  23   7   1        359.95        395.46        17.77 o                         
  24   7   1         76.71         90.63        12.72 o                         
  25   7   1        630.73        594.30        42.05 o                         
  26   7   1          0.26         -0.78         8.00 o                         
  27   7   1         32.20         22.97         7.76 o                         
  28   7   1         15.29         15.12         4.38 o                         
 -27   8   1         50.64         51.02         8.36 o                         
 -26   8   1        138.75        157.96         9.13 o                         
 -25   8   1        936.63        912.29        25.89 o                         
 -24   8   1         35.22         41.00         6.22 o                         
 -23   8   1         62.94         74.76         7.90 o                         
 -22   8   1          8.98         15.75         8.14 o                         
 -21   8   1        138.35        137.65        11.87 o                         
 -20   8   1         17.01         12.54         8.92 o                         
 -19   8   1         83.27        106.78        11.82 o                         
 -18   8   1          6.97          2.85         8.59 o                         
 -17   8   1       4944.78       4737.40        70.61 o                         
 -16   8   1        513.53        521.92        12.58 o                         
 -15   8   1       1472.20       1484.19        25.91 o                         
 -14   8   1          0.00          2.56         4.04 o                         
 -13   8   1        197.73        147.78         6.23 o                         
 -12   8   1        118.52        145.23         9.19 o                         
 -11   8   1          4.72          2.08         5.43 o                         
 -10   8   1       5353.46       5076.39       112.80 o                         
  -9   8   1        141.48        154.04         6.79 o                         
  -8   8   1       1247.69       1075.74        22.02 o                         
  -7   8   1       3855.21       3927.64        62.11 o                         
  -6   8   1       1866.78       1749.58        29.91 o                         
  -5   8   1       1522.96       1600.16        30.52 o                         
  -4   8   1        542.05        466.82        10.46 o                         
  -3   8   1       4249.79       4444.83        99.11 o                         
  -2   8   1       1366.24       1456.61        31.84 o                         
  -1   8   1       3434.78       3333.20        76.03 o                         
   0   8   1       1620.71       1625.55        48.15 o                         
   1   8   1       4665.21       4739.35        89.41 o                         
   2   8   1       2346.99       2330.97        64.39 o                         
   3   8   1        809.49        764.68        34.29 o                         
   4   8   1       1793.58       1793.04        29.93 o                         
   5   8   1        190.08        171.68         5.49 o                         
   6   8   1       1124.47       1110.61        17.47 o                         
   7   8   1        283.84        271.63         7.63 o                         
   8   8   1       1313.26       1382.42        25.61 o                         
   9   8   1       4820.95       4664.69        73.70 o                         
  10   8   1        792.02        776.87        14.07 o                         
  11   8   1        106.30         94.40         4.76 o                         
  12   8   1       1699.46       1646.48        27.74 o                         
  13   8   1        235.70        245.37         8.61 o                         
  14   8   1       2735.19       2690.42        50.98 o                         
  15   8   1        156.66        152.49         7.49 o                         
  16   8   1        231.67        222.81        11.10 o                         
  17   8   1        726.83        734.82        22.89 o                         
  18   8   1        548.58        582.37        15.33 o                         
  19   8   1        902.94        923.79        21.86 o                         
  20   8   1        188.99        188.35        13.76 o                         
  21   8   1        217.08        203.92        13.85 o                         
  22   8   1        403.21        463.76        19.72 o                         
  23   8   1        303.85        289.73        24.72 o                         
  24   8   1          0.76          0.25         5.50 o                         
  25   8   1        219.78        224.98         9.33 o                         
  26   8   1        111.99        130.54         6.55 o                         
  27   8   1        147.55        166.43         8.23 o                         
 -25   9   1        497.74        476.47        23.63 o                         
 -24   9   1        161.18        173.25        10.19 o                         
 -23   9   1        232.56        242.48        12.63 o                         
 -22   9   1        318.78        291.24        14.61 o                         
 -21   9   1       1790.92       1936.28        56.19 o                         
 -20   9   1        427.44        383.95        18.15 o                         
 -19   9   1       1621.35       1598.72        49.03 o                         
 -18   9   1        118.17        120.47         9.08 o                         
 -17   9   1       1658.55       1570.79        33.12 o                         
 -16   9   1       1120.08       1182.37        21.29 o                         
 -15   9   1        104.25        129.57         8.27 o                         
 -14   9   1        491.48        525.31        13.05 o                         
 -13   9   1       1377.42       1372.63        35.65 o                         
 -12   9   1        935.33        948.13        22.08 o                         
 -11   9   1         70.01         66.93         6.20 o                         
 -10   9   1          2.33          2.27         5.07 o                         
  -9   9   1         14.86         16.40         5.31 o                         
  -8   9   1        292.19        321.89         9.41 o                         
  -7   9   1       5215.04       5122.00        79.94 o                         
  -6   9   1        750.16        658.41        14.23 o                         
  -5   9   1       1858.28       1819.31        26.78 o                         
  -4   9   1        484.68        491.66         8.40 o                         
  -3   9   1        194.18        208.57         5.25 o                         
  -2   9   1        956.14       1038.11        14.55 o                         
  -1   9   1       1417.79       1257.06        18.01 o                         
   0   9   1       1176.03       1092.56        15.14 o                         
   1   9   1       3537.45       3496.53        49.63 o                         
   2   9   1         82.15         62.29         3.31 o                         
   3   9   1         17.40         20.21         2.74 o                         
   4   9   1        176.65        175.32         4.95 o                         
   5   9   1        479.22        517.18        11.13 o                         
   6   9   1       4086.14       3632.51        61.46 o                         
   7   9   1         14.00          5.24         3.80 o                         
   8   9   1       1725.29       1707.00        35.16 o                         
   9   9   1        732.73        770.10        20.73 o                         
  10   9   1        927.94        962.69        22.34 o                         
  11   9   1         46.33         36.84         4.43 o                         
  12   9   1       1473.08       1395.42        26.06 o                         
  13   9   1          9.29         18.96         4.53 o                         
  14   9   1        323.69        306.84        12.45 o                         
  15   9   1         46.24         57.34         5.55 o                         
  16   9   1       2518.10       2518.77        47.13 o                         
  17   9   1        321.11        355.42        12.08 o                         
  18   9   1        139.44        136.04         7.83 o                         
  19   9   1        103.17        121.28         7.34 o                         
  20   9   1       1285.45       1355.95        29.22 o                         
  21   9   1          3.48          4.19         6.57 o                         
  22   9   1        735.59        700.51        20.51 o                         
  23   9   1          0.08          2.75         5.35 o                         
  24   9   1         70.12         86.73         6.61 o                         
  25   9   1        123.45        108.63         9.50 o                         
  26   9   1        539.51        580.47        18.33 o                         
 -24  10   1         93.80         63.98         9.21 o                         
 -23  10   1        129.52        136.27         9.00 o                         
 -22  10   1          4.06          5.78         5.56 o                         
 -21  10   1         33.14         36.14        10.73 o                         
 -20  10   1          1.32         10.07         6.78 o                         
 -19  10   1          9.89         17.73         4.79 o                         
 -18  10   1        658.78        640.15        16.97 o                         
 -17  10   1        917.45        907.13        21.52 o                         
 -16  10   1         86.37         89.71         7.08 o                         
 -15  10   1         54.15         46.40         5.42 o                         
 -14  10   1       5272.37       5177.65        93.86 o                         
 -13  10   1        381.69        414.17        12.54 o                         
 -12  10   1       1146.05       1161.86        22.71 o                         
 -11  10   1        893.66        852.74        18.43 o                         
 -10  10   1         86.89         98.15         6.53 o                         
  -9  10   1        518.73        589.85        14.92 o                         
  -8  10   1       1535.70       1514.03        27.99 o                         
  -7  10   1       4274.38       4330.75        59.04 o                         
  -6  10   1       3472.35       3388.25        44.28 o                         
  -5  10   1        214.03        198.75         5.21 o                         
  -4  10   1         60.35         68.48         3.54 o                         
  -3  10   1        332.83        341.27         6.84 o                         
  -2  10   1       2358.86       2267.31        28.88 o                         
  -1  10   1        492.57        467.32         8.37 o                         
   0  10   1       1359.24       1375.02        21.74 o                         
   1  10   1        394.45        369.89         7.62 o                         
   2  10   1       1079.16       1089.33        15.82 o                         
   3  10   1       1808.87       1786.63        25.64 o                         
   4  10   1       2318.98       2248.76        31.60 o                         
   5  10   1       1829.27       1781.98        29.79 o                         
   6  10   1        719.06        669.21        13.85 o                         
   7  10   1       2741.61       2637.74        40.50 o                         
   8  10   1        548.99        557.15        12.97 o                         
   9  10   1        196.91        219.65         7.19 o                         
  10  10   1          2.90          3.62         4.14 o                         
  11  10   1       1464.93       1503.93        27.63 o                         
  12  10   1        588.60        571.11        15.80 o                         
  13  10   1        523.88        550.13        28.09 o                         
  14  10   1        650.39        647.08        13.82 o                         
  15  10   1         21.13         30.21         5.23 o                         
  16  10   1          1.52          5.42         4.75 o                         
  17  10   1       1323.39       1348.93        26.61 o                         
  18  10   1        237.45        243.11         9.50 o                         
  19  10   1          7.93          7.63         5.27 o                         
  20  10   1          0.01          3.89         4.60 o                         
  21  10   1          2.73          2.98         7.26 o                         
  22  10   1          7.75          7.77         5.26 o                         
  23  10   1         11.77          6.96         4.55 o                         
  24  10   1        866.12        838.95        20.56 o                         
  25  10   1        448.97        370.61        51.32 o                         
 -23  11   1          1.03          1.58         6.18 o                         
 -22  11   1        691.64        631.36        20.78 o                         
 -21  11   1        106.00        129.75        15.51 o                         
 -20  11   1        338.06        379.69        16.26 o                         
 -19  11   1        224.69        228.78         9.42 o                         
 -18  11   1         26.15         33.92         4.32 o                         
 -17  11   1        899.27        879.79        20.86 o                         
 -16  11   1         10.99         16.50         4.44 o                         
 -15  11   1       2366.56       2369.67        47.17 o                         
 -14  11   1       2325.03       2227.49        40.19 o                         
 -13  11   1        331.55        337.54         9.30 o                         
 -12  11   1        519.89        535.79        10.75 o                         
 -11  11   1        675.99        679.24        13.64 o                         
 -10  11   1        279.29        278.59         8.08 o                         
  -9  11   1         94.22         90.17         4.97 o                         
  -8  11   1        862.64        784.50        14.30 o                         
  -7  11   1       1001.82       1089.41        18.23 o                         
  -6  11   1       1580.43       1483.05        21.77 o                         
  -5  11   1        386.81        388.83         8.10 o                         
  -4  11   1       1207.66       1222.36        17.64 o                         
  -3  11   1       3013.79       2845.09        39.05 o                         
  -2  11   1        268.35        229.80         6.00 o                         
  -1  11   1        217.87        224.40         5.58 o                         
   0  11   1        537.13        467.37         9.73 o                         
   1  11   1          3.95          6.45         3.06 o                         
   2  11   1       1471.92       1467.08        21.71 o                         
   3  11   1        113.33        106.72         4.63 o                         
   4  11   1         59.19         70.73         4.49 o                         
   5  11   1        232.12        259.91        11.00 o                         
   6  11   1        455.62        522.52        13.01 o                         
   7  11   1         35.99         34.18         3.75 o                         
   8  11   1        339.55        324.39         7.85 o                         
   9  11   1        434.45        424.26         9.16 o                         
  10  11   1        730.86        649.65        12.12 o                         
  11  11   1        162.95        189.14         6.66 o                         
  12  11   1       2221.88       2309.39        37.86 o                         
  13  11   1         32.16         31.58         5.30 o                         
  14  11   1         87.14        101.32         5.98 o                         
  15  11   1        641.79        653.41        14.01 o                         
  16  11   1        991.42       1065.13        24.76 o                         
  17  11   1        519.92        547.91        16.65 o                         
  18  11   1         91.20         99.97         9.14 o                         
  19  11   1        527.75        502.80        13.30 o                         
  20  11   1        304.76        338.91        10.91 o                         
  21  11   1        131.89        116.37         6.55 o                         
  22  11   1        278.22        277.69         9.12 o                         
  23  11   1         25.53         19.75         3.76 o                         
 -21  12   1          7.83         10.18         6.30 o                         
 -20  12   1         24.84         29.57         8.00 o                         
 -19  12   1        106.66         88.33        20.36 o                         
 -18  12   1        240.13        242.80        17.38 o                         
 -17  12   1        161.10        174.87         8.36 o                         
 -16  12   1        653.30        667.69        22.55 o                         
 -15  12   1        113.96        119.21         5.91 o                         
 -14  12   1        363.16        315.47         8.52 o                         
 -13  12   1        106.78         87.79         5.10 o                         
 -12  12   1          0.05         -0.14         3.77 o                         
 -11  12   1       1361.05       1394.10        22.62 o                         
 -10  12   1          3.92          3.41         3.80 o                         
  -9  12   1        234.51        236.41         7.71 o                         
  -8  12   1        371.24        353.45         9.45 o                         
  -7  12   1        204.65        181.74         6.93 o                         
  -6  12   1       1272.56       1173.65        21.15 o                         
  -5  12   1       2685.41       2486.46        36.73 o                         
  -4  12   1        240.64        208.11         6.73 o                         
  -3  12   1        264.66        272.50         7.13 o                         
  -2  12   1       1038.71        948.48        15.26 o                         
  -1  12   1          8.88         10.56         3.07 o                         
   0  12   1       2363.25       2213.51        31.13 o                         
   1  12   1        345.40        359.72         8.51 o                         
   2  12   1       1462.40       1564.71        24.78 o                         
   3  12   1        237.76        236.27         7.40 o                         
   4  12   1        801.35        686.42        12.87 o                         
   5  12   1        354.12        343.51         8.26 o                         
   6  12   1       3271.97       3379.49        48.58 o                         
   7  12   1        333.12        360.39         9.00 o                         
   8  12   1       3366.51       3385.18        45.88 o                         
   9  12   1        947.30        884.96        15.72 o                         
  10  12   1         33.81         30.04         4.76 o                         
  11  12   1          5.67          7.65         4.27 o                         
  12  12   1          8.49         11.37         3.98 o                         
  13  12   1         13.09          9.97         4.26 o                         
  14  12   1          9.91          4.36         4.04 o                         
  15  12   1          2.14          3.17         3.84 o                         
  16  12   1         48.81         49.55         4.39 o                         
  17  12   1        245.64        280.68         8.18 o                         
  18  12   1         47.76         50.28         4.43 o                         
  19  12   1        921.62        818.52        73.25 o                         
  20  12   1         10.14         11.75         4.97 o                         
  21  12   1         79.02         75.74         8.72 o                         
  22  12   1        626.79        506.77        22.18 o                         
 -19  13   1        105.38         90.52         8.60 o                         
 -18  13   1         17.75         14.08         3.15 o                         
 -17  13   1         56.12         49.33         4.59 o                         
 -16  13   1         47.49         51.79         5.15 o                         
 -15  13   1        271.75        259.10         8.26 o                         
 -14  13   1        222.68        197.55         7.56 o                         
 -13  13   1         23.69         34.07         4.68 o                         
 -12  13   1         36.32         29.83         4.69 o                         
 -11  13   1        929.57        960.52        19.34 o                         
 -10  13   1        316.12        321.27         9.31 o                         
  -9  13   1        684.24        709.10        15.56 o                         
  -8  13   1          0.01          1.59         3.47 o                         
  -7  13   1        483.93        496.12        15.25 o                         
  -6  13   1       1398.35       1523.30        36.27 o                         
  -5  13   1          5.50          2.31         3.67 o                         
  -4  13   1        144.96        125.88         5.15 o                         
  -3  13   1        982.50        917.44        16.81 o                         
  -2  13   1         16.75         11.86         4.53 o                         
  -1  13   1          1.89          6.20         4.54 o                         
   0  13   1        633.28        619.50        17.02 o                         
   1  13   1       3884.56       3849.37        64.86 o                         
   2  13   1        825.79        861.09        17.90 o                         
   3  13   1         39.80         41.46         4.52 o                         
   4  13   1       1036.50        973.36        19.72 o                         
   5  13   1         73.12         75.29         5.14 o                         
   6  13   1        245.21        289.34        10.15 o                         
   7  13   1        184.04        160.03         8.61 o                         
   8  13   1        186.93        185.62         8.09 o                         
   9  13   1       1468.65       1498.20        27.93 o                         
  10  13   1        743.06        702.73        13.99 o                         
  11  13   1        485.17        524.00        11.32 o                         
  12  13   1        223.89        230.28         9.52 o                         
  13  13   1          6.43         14.35         4.07 o                         
  14  13   1         86.95         88.70         5.00 o                         
  15  13   1        366.28        363.28        11.51 o                         
  16  13   1          0.22         -0.42         3.70 o                         
  17  13   1         12.34         19.88         3.68 o                         
  18  13   1         19.73         10.41         3.91 o                         
  19  13   1         18.96         17.21         6.30 o                         
 -16  14   1        289.47        254.35        12.60 o                         
 -15  14   1         31.48         43.26         6.30 o                         
 -14  14   1        297.69        313.13        16.36 o                         
 -13  14   1        216.40        261.23        10.67 o                         
 -12  14   1          8.72          7.38         4.84 o                         
 -11  14   1        588.61        581.48        19.40 o                         
 -10  14   1        127.14        164.74         9.36 o                         
  -9  14   1        935.71       1009.62        30.71 o                         
  -8  14   1       1127.83       1209.00        50.17 o                         
  -7  14   1        330.47        350.07        14.40 o                         
  -6  14   1          1.86          8.24         6.17 o                         
  -5  14   1        322.10        371.83        15.66 o                         
  -4  14   1       1048.99       1038.55        32.47 o                         
  -3  14   1         82.53         84.34        12.12 o                         
  -2  14   1        710.57        670.92        32.90 o                         
  -1  14   1       2014.30       2001.95        45.52 o                         
   0  14   1        467.00        440.19        13.68 o                         
   1  14   1         33.04         27.08         5.14 o                         
   2  14   1        273.38        329.11        13.68 o                         
   3  14   1         35.54         44.67         4.17 o                         
   4  14   1        249.63        292.61        10.87 o                         
   5  14   1         56.94         66.09         6.07 o                         
   6  14   1         94.29        109.38         6.98 o                         
   7  14   1        176.05        210.18         8.96 o                         
   8  14   1         34.27         67.18         5.93 o                         
   9  14   1        697.68        729.50        24.45 o                         
  10  14   1        380.25        429.51        11.31 o                         
  11  14   1        412.96        457.42        12.86 o                         
  12  14   1        358.21        366.73        12.35 o                         
  13  14   1        701.78        755.67        32.84 o                         
  14  14   1        600.28        707.56        30.42 o                         
  15  14   1         61.14         85.31         7.88 o                         
  16  14   1        114.46        101.31         7.39 o                         
 -14  15   1        141.79        136.45         7.88 o                         
 -13  15   1          0.02          4.12         4.48 o                         
 -12  15   1        180.64        159.54         7.09 o                         
 -11  15   1          1.27         12.96         5.63 o                         
 -10  15   1         36.59         52.99         5.40 o                         
  -9  15   1        512.89        553.61        17.95 o                         
  -8  15   1         96.80         93.07         9.69 o                         
  -7  15   1         18.54          4.36         7.03 o                         
  -6  15   1        151.04        172.27         9.12 o                         
  -5  15   1        208.21        229.86        10.75 o                         
  -4  15   1        131.97        116.63        11.67 o                         
  -3  15   1        530.49        488.13        16.77 o                         
  -2  15   1          2.03          4.58         4.73 o                         
  -1  15   1        313.77        333.55        13.11 o                         
   0  15   1          0.30         -2.90         4.72 o                         
   1  15   1         54.23         62.87         7.55 o                         
   2  15   1        702.25        762.61        50.77 o                         
   3  15   1          2.49          1.52         5.14 o                         
   4  15   1        120.40        169.61         9.11 o                         
   5  15   1        240.05        288.60        12.08 o                         
   6  15   1         36.46         36.60         8.12 o                         
   7  15   1        182.62        170.74        12.60 o                         
   8  15   1        463.47        485.12        25.51 o                         
   9  15   1         71.82        108.45         9.82 o                         
  10  15   1        460.98        476.11        22.30 o                         
  11  15   1         21.44         24.11         6.42 o                         
  12  15   1        194.87        199.34        11.75 o                         
  13  15   1          1.75          2.79         4.24 o                         
  14  15   1          1.60          3.27         3.39 o                         
 -10  16   1        101.27         91.61         6.42 o                         
  -9  16   1         42.00         32.60         4.85 o                         
  -8  16   1         10.25         11.71         3.25 o                         
  -7  16   1         70.41         89.90         8.12 o                         
  -6  16   1         11.20         17.18         3.77 o                         
  -5  16   1         24.56         20.35         6.36 o                         
  -4  16   1         12.70          6.51         4.48 o                         
  -3  16   1         23.88         28.36         5.70 o                         
  -2  16   1        287.02        275.32        14.06 o                         
  -1  16   1          2.69         11.69         3.98 o                         
   0  16   1          8.40          9.65         4.18 o                         
   1  16   1         31.35         35.92         4.62 o                         
   2  16   1          9.81          9.62         3.94 o                         
   3  16   1          4.45         24.60         4.05 o                         
   4  16   1          0.10          3.05         3.39 o                         
   5  16   1         48.57         41.68         5.40 o                         
   6  16   1         24.07         25.06         3.93 o                         
   7  16   1        393.27        360.99        16.84 o                         
   8  16   1          2.29          4.00         4.36 o                         
   9  16   1        214.43        178.62         9.69 o                         
 -32   0   2          0.08          2.30         3.88 o                         
 -31   0   2         85.90        110.76        10.06 o                         
 -30   0   2        176.23        196.43        14.90 o                         
 -29   0   2         44.36         48.71        11.03 o                         
 -28   0   2        454.80        488.96        27.75 o                         
 -27   0   2       3662.67       3883.90       148.69 o                         
 -26   0   2         30.10         25.93        12.97 o                         
 -25   0   2       1001.09       1155.44        53.68 o                         
 -24   0   2         14.18         20.24        12.24 o                         
 -23   0   2        644.67        755.94        28.04 o                         
 -22   0   2        994.70        996.67        31.06 o                         
 -21   0   2       4647.00       4726.03       108.90 o                         
 -20   0   2       1588.77       1604.88        43.27 o                         
 -19   0   2          0.42         -0.07         6.30 o                         
 -18   0   2         56.26         45.77         7.00 o                         
 -17   0   2       7420.97       7259.14       122.27 o                         
 -16   0   2        144.85        111.45         7.91 o                         
 -15   0   2          3.72          5.27         5.04 o                         
 -14   0   2      22844.34      23902.25       617.20 o                         
 -13   0   2       9529.96       9264.88       250.67 o                         
 -12   0   2       1290.49       1346.73        49.88 o                         
 -11   0   2      17230.20      17828.50       460.52 o                         
 -10   0   2       2651.00       2845.84        87.85 o                         
  -9   0   2        348.36        287.53        18.30 o                         
  -8   0   2       3749.68       4049.14       148.69 o                         
  -7   0   2       5823.47       5418.21       145.15 o                         
  -6   0   2      13092.91      13592.00       490.89 o                         
  -5   0   2      79074.62      77220.84      2731.24 o                         
  -4   0   2      45307.65      44001.41      1560.05 o                         
  -3   0   2      26338.42      24112.00       859.04 o                         
  -2   0   2       8629.32       9187.76       331.18 o                         
  -1   0   2       6089.18       5690.65       147.50 o                         
   0   0   2       6057.89       5373.06       140.23 o                         
   1   0   2       2442.66       2308.43        64.01 o                         
   2   0   2      31855.15      31584.48      1121.75 o                         
   3   0   2      34316.98      32350.81      1149.62 o                         
   4   0   2      11883.47      10810.22       392.01 o                         
   5   0   2     123011.94     120521.73      3008.40 o                         
   6   0   2      40728.93      34229.19      1636.58 o                         
   7   0   2       1078.00        806.62        25.29 o                         
   8   0   2      16329.39      14916.34       376.05 o                         
   9   0   2       1033.21        938.93        30.28 o                         
  10   0   2      44858.18      39686.61      1404.22 o                         
  11   0   2      42095.04      41091.91      1584.35 o                         
  12   0   2       5474.63       5393.49       144.51 o                         
  13   0   2       1154.84       1002.72        47.32 o                         
  14   0   2        893.45        879.03        53.32 o                         
  15   0   2        170.85        189.16        26.30 o                         
  16   0   2       1735.44       1623.06        56.05 o                         
  17   0   2        270.33        280.82        23.69 o                         
  18   0   2        247.62        260.58        10.15 o                         
  19   0   2        720.35        713.50        20.84 o                         
  20   0   2        609.84        545.22        19.13 o                         
  21   0   2         11.67         10.24         7.23 o                         
  22   0   2       1976.14       2074.45        52.17 o                         
  23   0   2        231.06        224.11        12.75 o                         
  24   0   2         48.27         64.51         8.27 o                         
  25   0   2         87.10        100.89        14.01 o                         
  26   0   2         28.01         22.97         7.82 o                         
  27   0   2       3609.63       3887.44       105.35 o                         
  28   0   2       1753.20       1851.41        53.72 o                         
  29   0   2        119.19        129.07        10.13 o                         
  30   0   2         70.87         87.13        10.66 o                         
  31   0   2         52.33         47.50         7.39 o                         
 -31   1   2        717.03        752.28        32.35 o                         
 -30   1   2         12.79         11.03         7.88 o                         
 -29   1   2       1224.94       1383.01        58.04 o                         
 -28   1   2         68.54         85.67        12.60 o                         
 -27   1   2        148.34        128.21        15.51 o                         
 -26   1   2          2.13         -1.09        11.03 o                         
 -25   1   2          9.46         26.78        12.60 o                         
 -24   1   2       3713.99       3963.51       152.81 o                         
 -23   1   2        318.14        262.39        16.18 o                         
 -22   1   2        479.16        443.65        18.55 o                         
 -21   1   2       8339.19       8423.77       184.82 o                         
 -20   1   2        979.35       1009.38        48.72 o                         
 -19   1   2       3864.80       3914.16        90.95 o                         
 -18   1   2       1800.84       1741.84        36.23 o                         
 -17   1   2        950.40        996.56        22.53 o                         
 -16   1   2        525.49        574.19        13.74 o                         
 -15   1   2        401.19        434.00        24.70 o                         
 -14   1   2       2017.61       1999.12        56.83 o                         
 -13   1   2       3456.49       3556.70        88.15 o                         
 -12   1   2        809.09        816.56        28.98 o                         
 -11   1   2       1204.46       1286.68        38.42 o                         
 -10   1   2       2699.23       2754.64        67.56 o                         
  -9   1   2       2962.91       2942.95        86.02 o                         
  -8   1   2       1086.19       1119.41        38.72 o                         
  -7   1   2       4918.31       4907.86       186.62 o                         
  -6   1   2      17100.12      17222.76       619.22 o                         
  -5   1   2       9882.13       9665.81       352.02 o                         
  -4   1   2       1729.11       1876.69        76.10 o                         
  -3   1   2        162.29        129.18        13.45 o                         
  -2   1   2       4900.89       4456.95       166.86 o                         
  -1   1   2       3420.20       3512.51        76.10 o                         
   0   1   2       8245.23       7547.84       194.51 o                         
   1   1   2       8955.56       8730.41       223.81 o                         
   2   1   2         88.34        117.54        12.72 o                         
   3   1   2       1791.85       1747.76        71.74 o                         
   4   1   2         70.57         93.41         7.44 o                         
   5   1   2       2114.59       1846.00        67.79 o                         
   6   1   2       5134.73       5218.68       137.36 o                         
   7   1   2          0.35          7.89         5.47 o                         
   8   1   2       8085.92       7683.49       199.08 o                         
   9   1   2       4949.27       4311.78       156.08 o                         
  10   1   2       8066.30       7801.15       227.45 o                         
  11   1   2          1.62          6.49         2.95 o                         
  12   1   2       1453.53       1305.75        51.68 o                         
  13   1   2         78.71        113.55        15.88 o                         
  14   1   2       1716.32       1654.24        54.52 o                         
  15   1   2       2359.00       2426.75       136.27 o                         
  16   1   2         13.28          4.13         4.14 o                         
  17   1   2       1181.33       1233.11        26.25 o                         
  18   1   2         47.86         56.21         5.31 o                         
  19   1   2       2188.78       2252.55        37.70 o                         
  20   1   2        742.25        737.67        19.87 o                         
  21   1   2         61.11         75.35         5.99 o                         
  22   1   2        761.42        751.11        18.94 o                         
  23   1   2        391.51        401.27        12.49 o                         
  24   1   2        536.40        537.40        17.30 o                         
  25   1   2        333.51        353.34        24.73 o                         
  26   1   2       2315.09       2375.80        55.66 o                         
  27   1   2        248.69        291.21        15.76 o                         
  28   1   2         20.77         16.10         5.80 o                         
  29   1   2        151.40        171.39         8.14 o                         
  30   1   2       1187.64       1292.85        53.20 o                         
  31   1   2        103.02         91.49         8.97 o                         
 -31   2   2         52.36         42.52         4.71 o                         
 -30   2   2          3.03          5.45         4.88 o                         
 -29   2   2        280.03        311.96        13.88 o                         
 -28   2   2        215.63        253.19        13.15 o                         
 -27   2   2        226.61        233.03        13.32 o                         
 -26   2   2        257.54        262.76        18.06 o                         
 -25   2   2         14.30         26.00         8.35 o                         
 -24   2   2        208.29        214.81        13.54 o                         
 -23   2   2         67.22         65.90         8.28 o                         
 -22   2   2        532.08        557.18        19.31 o                         
 -21   2   2       4420.45       4386.80        62.64 o                         
 -20   2   2         11.86         13.64         4.43 o                         
 -19   2   2       1340.00       1281.94        19.13 o                         
 -18   2   2        219.50        189.20         5.55 o                         
 -17   2   2        679.69        635.84        10.97 o                         
 -16   2   2       1254.10       1138.74        21.44 o                         
 -15   2   2       1813.06       1888.99        53.26 o                         
 -14   2   2        530.40        518.91        15.60 o                         
 -13   2   2        347.68        309.43        21.08 o                         
 -12   2   2       2836.94       2886.25        88.56 o                         
 -11   2   2       5012.95       5145.75       143.65 o                         
 -10   2   2       7003.64       7481.17       200.29 o                         
  -9   2   2       1141.03       1212.61        44.71 o                         
  -8   2   2        473.31        532.11        22.92 o                         
  -7   2   2      46790.26      45247.17       928.71 o                         
  -6   2   2       2425.38       2441.01        56.92 o                         
  -5   2   2      21866.84      20705.44       427.63 o                         
  -4   2   2      51960.02      50298.40      1617.55 o                         
  -3   2   2       4835.26       4402.78       116.28 o                         
  -2   2   2        164.31        126.76        17.57 o                         
  -1   2   2        457.48        551.12        22.14 o                         
   0   2   2      30935.78      30172.30       535.00 o                         
   1   2   2      26585.31      25168.71       633.35 o                         
   2   2   2       3136.35       2959.41        65.05 o                         
   3   2   2       6628.68       6320.04       115.32 o                         
   4   2   2        968.54        772.45        28.40 o                         
   5   2   2       3036.11       3174.11        55.03 o                         
   6   2   2        868.90        944.89        20.34 o                         
   7   2   2       2153.23       2176.27        51.59 o                         
   8   2   2       2701.26       2533.68        51.45 o                         
   9   2   2       2826.59       2458.60        70.86 o                         
  10   2   2        351.70        379.50        33.26 o                         
  11   2   2         35.55         10.48         6.57 o                         
  12   2   2       1604.29       1348.15        50.97 o                         
  13   2   2       3319.14       3468.30        82.76 o                         
  14   2   2       2297.16       2154.68        47.10 o                         
  15   2   2        751.83        613.84        26.07 o                         
  16   2   2          7.86          7.37         3.46 o                         
  17   2   2        445.51        506.47        14.74 o                         
  18   2   2        444.28        430.82        10.76 o                         
  19   2   2        131.34        110.12         8.91 o                         
  20   2   2         35.03         34.95         4.94 o                         
  21   2   2        253.75        260.26         8.29 o                         
  22   2   2         58.53         68.13         4.92 o                         
  23   2   2       1994.50       2066.73        29.45 o                         
  24   2   2        543.07        536.01        11.84 o                         
  25   2   2         87.51        122.15         9.61 o                         
  26   2   2        139.20        128.95         8.37 o                         
  27   2   2        395.80        411.17        10.33 o                         
  28   2   2       1305.83       1372.22        26.00 o                         
  29   2   2         43.31         47.06         4.44 o                         
  30   2   2          0.41          2.47         4.76 o                         
  31   2   2         10.23          6.00         3.68 o                         
 -31   3   2        241.89        163.76        25.93 o                         
 -30   3   2         44.41         45.18        11.51 o                         
 -29   3   2        198.86        214.47        10.67 o                         
 -28   3   2        542.51        523.85        19.36 o                         
 -27   3   2         36.40         30.78         7.36 o                         
 -26   3   2        366.51        376.92        16.92 o                         
 -25   3   2       1175.62       1156.38        37.06 o                         
 -24   3   2        538.56        532.36        17.21 o                         
 -23   3   2       5367.14       5512.81       118.98 o                         
 -22   3   2        400.70        359.44         9.25 o                         
 -21   3   2        855.24        828.85        14.13 o                         
 -20   3   2       5704.03       5602.70        68.95 o                         
 -19   3   2       1421.32       1395.96        22.15 o                         
 -18   3   2        159.08        175.56         6.58 o                         
 -17   3   2        425.84        402.69         8.46 o                         
 -16   3   2        854.93        827.25        13.51 o                         
 -15   3   2       6130.49       6026.27        94.11 o                         
 -14   3   2       1038.62       1017.87        28.42 o                         
 -13   3   2       6040.39       5836.74       134.95 o                         
 -12   3   2        253.13        219.75        23.35 o                         
 -11   3   2      13808.24      14042.50       299.44 o                         
 -10   3   2         70.49         65.23         8.86 o                         
  -9   3   2      33573.83      33599.01       694.42 o                         
  -8   3   2       2552.74       2491.77        59.95 o                         
  -7   3   2        387.13        423.88        21.94 o                         
  -6   3   2        101.87        103.00         7.68 o                         
  -5   3   2        963.17        863.27        28.48 o                         
  -4   3   2        746.41        624.30        22.96 o                         
  -3   3   2        947.27        790.53        25.79 o                         
  -2   3   2         84.98         83.83         8.33 o                         
  -1   3   2         49.14         52.54         5.56 o                         
   0   3   2        860.02        786.43        18.99 o                         
   1   3   2        190.41        189.36        14.24 o                         
   2   3   2        643.26        686.31        17.02 o                         
   3   3   2       8821.99       7888.97       144.03 o                         
   4   3   2      28289.17      26156.07       380.40 o                         
   5   3   2      10424.42      10617.66       172.78 o                         
   6   3   2        416.98        420.38        10.56 o                         
   7   3   2       3656.00       3310.18        53.29 o                         
   8   3   2       2538.19       2339.89        43.83 o                         
   9   3   2      16234.28      16708.13       427.31 o                         
  10   3   2       3218.11       3083.63       154.68 o                         
  11   3   2       8990.92       9324.56       254.72 o                         
  12   3   2       2206.14       2050.92        71.07 o                         
  13   3   2        683.48        620.96        27.89 o                         
  14   3   2       1224.09       1317.44        27.85 o                         
  15   3   2       1222.23       1155.24        19.87 o                         
  16   3   2       1703.74       1805.61        27.08 o                         
  17   3   2       1580.03       1506.74        23.76 o                         
  18   3   2        673.84        677.57        14.73 o                         
  19   3   2        101.83        106.83         6.18 o                         
  20   3   2       1314.19       1273.29        27.37 o                         
  21   3   2         77.61         66.67         4.97 o                         
  22   3   2        979.30        971.44        21.46 o                         
  23   3   2        448.67        505.26        12.89 o                         
  24   3   2       4549.90       4600.34        71.28 o                         
  25   3   2       2335.34       2539.00        41.26 o                         
  26   3   2        508.17        533.29        12.25 o                         
  27   3   2        413.58        456.29        11.78 o                         
  28   3   2        639.37        614.93        13.72 o                         
  29   3   2         56.57         40.04         4.83 o                         
  30   3   2         38.03         35.07         6.06 o                         
 -30   4   2        445.29        370.76        57.20 o                         
 -29   4   2        139.41        132.29         7.58 o                         
 -28   4   2        483.07        506.87        18.04 o                         
 -27   4   2          3.63          4.98         5.78 o                         
 -26   4   2          0.88         -4.58         6.21 o                         
 -25   4   2        563.92        580.07        17.55 o                         
 -24   4   2         35.31         31.79         5.05 o                         
 -23   4   2       1321.53       1304.16        28.42 o                         
 -22   4   2       2102.70       2045.25        39.15 o                         
 -21   4   2       1076.57       1123.58        23.54 o                         
 -20   4   2       1146.43       1144.37        19.07 o                         
 -19   4   2          4.87         10.28         3.52 o                         
 -18   4   2       2426.02       2363.89        30.72 o                         
 -17   4   2         54.32         71.16         3.97 o                         
 -16   4   2       1441.68       1520.07        20.81 o                         
 -15   4   2       1131.34       1129.84        17.67 o                         
 -14   4   2       1252.30       1241.76        20.26 o                         
 -13   4   2       2656.71       2721.34        54.59 o                         
 -12   4   2        200.09        231.40        14.88 o                         
 -11   4   2       2593.48       2905.85        72.35 o                         
 -10   4   2       6413.03       5976.29       134.00 o                         
  -9   4   2       1139.13       1107.95        32.62 o                         
  -8   4   2        867.13        970.56        28.74 o                         
  -7   4   2       2200.36       2262.37        54.53 o                         
  -6   4   2       4016.11       4047.40        89.85 o                         
  -5   4   2        145.89        114.26         7.30 o                         
  -4   4   2       8855.32       9348.99       197.11 o                         
  -3   4   2        377.70        394.59        13.22 o                         
  -2   4   2       8595.51       8216.39       122.16 o                         
  -1   4   2         63.01         81.80         4.97 o                         
   0   4   2       1444.18       1333.79        43.57 o                         
   1   4   2        950.66       1132.84        38.12 o                         
   2   4   2       3390.32       3031.48        69.09 o                         
   3   4   2        178.69        153.63         5.82 o                         
   4   4   2        113.80        100.57         4.09 o                         
   5   4   2        123.22         87.52         4.48 o                         
   6   4   2       1173.38       1302.91        23.63 o                         
   7   4   2       9173.04       9747.90       178.72 o                         
   8   4   2       3509.50       3463.61        69.45 o                         
   9   4   2       2236.86       2513.48        53.29 o                         
  10   4   2       3484.67       3560.38        65.76 o                         
  11   4   2       2629.71       2498.37        62.76 o                         
  12   4   2       1751.02       1787.98        30.57 o                         
  13   4   2       2884.31       2893.84        39.86 o                         
  14   4   2       1266.64       1195.82        20.31 o                         
  15   4   2       1762.12       1710.15        24.90 o                         
  16   4   2          4.13          5.28         3.05 o                         
  17   4   2       2873.32       2757.99        40.19 o                         
  18   4   2        224.81        251.79         8.14 o                         
  19   4   2          5.24         10.98         4.61 o                         
  20   4   2        720.61        720.52        15.60 o                         
  21   4   2        121.68        130.60         5.74 o                         
  22   4   2       1169.46       1133.57        18.90 o                         
  23   4   2       2787.27       3008.92        44.18 o                         
  24   4   2       1260.16       1283.77        23.15 o                         
  25   4   2        577.00        567.51        13.74 o                         
  26   4   2        102.42         93.81         5.40 o                         
  27   4   2        326.88        339.84         9.98 o                         
  28   4   2        114.65        108.98         8.96 o                         
  29   4   2          0.74          0.24         3.49 o                         
 -29   5   2        180.54        143.08        55.08 o                         
 -28   5   2        480.22        442.30        21.57 o                         
 -27   5   2        108.09         93.67         9.94 o                         
 -26   5   2       1592.55       1723.62        39.95 o                         
 -25   5   2         97.91        100.59         7.11 o                         
 -24   5   2         27.94         23.08         5.09 o                         
 -23   5   2       4296.55       4208.18        79.46 o                         
 -22   5   2        953.55        939.14        22.04 o                         
 -21   5   2        274.82        297.27         9.12 o                         
 -20   5   2         77.06         91.52         9.66 o                         
 -19   5   2        811.39        818.12        17.70 o                         
 -18   5   2        301.14        279.37         7.99 o                         
 -17   5   2        150.90        119.98         5.42 o                         
 -16   5   2         91.85         91.87         5.47 o                         
 -15   5   2       1188.38       1172.99        16.82 o                         
 -14   5   2          0.21          1.21         3.08 o                         
 -13   5   2         85.73         78.36         4.82 o                         
 -12   5   2        236.86        240.96         8.63 o                         
 -11   5   2       2690.56       2917.19        45.40 o                         
 -10   5   2         13.59         16.39         6.74 o                         
  -9   5   2        199.44        150.62        10.71 o                         
  -8   5   2       4725.61       4693.81        92.96 o                         
  -7   5   2        949.40        987.77        30.87 o                         
  -6   5   2        698.63        617.84        17.77 o                         
  -5   5   2         64.35         90.98         5.40 o                         
  -4   5   2        239.96        178.21         6.88 o                         
  -3   5   2        507.78        510.59        12.15 o                         
  -2   5   2        132.29        138.13         5.17 o                         
  -1   5   2       8675.91       8533.52       155.45 o                         
   0   5   2        498.81        482.63        14.99 o                         
   1   5   2        562.72        539.60        14.06 o                         
   2   5   2        255.60        253.88         8.83 o                         
   3   5   2      15664.73      15106.89       221.36 o                         
   4   5   2       1047.82        956.26        27.17 o                         
   5   5   2       2056.48       1849.33        46.40 o                         
   6   5   2      19151.85      19600.80       406.94 o                         
   7   5   2         19.78         69.26         9.64 o                         
   8   5   2       3260.64       3367.37        80.54 o                         
   9   5   2       3755.35       3928.83        93.18 o                         
  10   5   2       1028.87       1103.78        31.67 o                         
  11   5   2        407.64        367.55         9.56 o                         
  12   5   2         23.87         56.78         3.71 o                         
  13   5   2       2422.17       2376.79        33.35 o                         
  14   5   2         45.62         52.43         4.34 o                         
  15   5   2        434.79        377.68         7.67 o                         
  16   5   2        486.28        420.95         8.73 o                         
  17   5   2       4957.54       4857.12        68.01 o                         
  18   5   2          1.06         -1.73         4.11 o                         
  19   5   2         29.14         25.96         4.14 o                         
  20   5   2       2401.45       2396.94        34.52 o                         
  21   5   2          0.02          0.64         3.79 o                         
  22   5   2       2679.83       2687.16        40.15 o                         
  23   5   2        944.43        935.88        15.54 o                         
  24   5   2        510.55        512.51        14.40 o                         
  25   5   2        138.00        128.27         5.74 o                         
  26   5   2         15.20         11.61         3.53 o                         
  27   5   2        660.74        674.83        85.67 o                         
  28   5   2         61.01         44.05         6.60 o                         
  29   5   2        202.30        182.98        12.00 o                         
 -29   6   2        394.43        367.53        18.66 o                         
 -28   6   2         98.96         71.98        10.06 o                         
 -27   6   2         29.79         39.23         5.94 o                         
 -26   6   2        898.64        884.97        38.90 o                         
 -25   6   2       1608.43       1615.83       107.73 o                         
 -24   6   2        630.11        649.23        23.55 o                         
 -23   6   2         47.38         50.58         5.26 o                         
 -22   6   2        581.33        576.42        15.27 o                         
 -21   6   2        177.76        166.67         8.73 o                         
 -20   6   2        480.75        517.23        14.04 o                         
 -19   6   2       1946.38       1951.35        35.17 o                         
 -18   6   2        371.79        354.69        11.30 o                         
 -17   6   2       5313.29       5128.19        83.13 o                         
 -16   6   2        882.71        840.45        16.75 o                         
 -15   6   2        171.75        162.08         6.81 o                         
 -14   6   2        193.05        190.95        10.56 o                         
 -13   6   2        148.10        152.02         6.36 o                         
 -12   6   2       1083.11       1059.66        18.74 o                         
 -11   6   2       1168.44       1119.94        19.89 o                         
 -10   6   2        140.44        143.11        11.46 o                         
  -9   6   2        333.99        334.96        12.22 o                         
  -8   6   2       6139.96       6400.05       123.28 o                         
  -7   6   2         55.96         43.19         4.79 o                         
  -6   6   2       2825.74       2819.37        51.16 o                         
  -5   6   2       2493.53       2413.04        57.39 o                         
  -4   6   2       3192.61       2924.19        97.43 o                         
  -3   6   2        142.45         97.26        15.03 o                         
  -2   6   2       3388.58       3841.73       161.05 o                         
  -1   6   2       3600.51       3559.38       149.53 o                         
   0   6   2        718.37        608.91        50.29 o                         
   1   6   2       9052.02       9294.22       246.98 o                         
   2   6   2      10419.21      10504.85       484.84 o                         
   3   6   2       3542.01       3491.29        83.92 o                         
   4   6   2       3302.68       3635.76       101.40 o                         
   5   6   2       8817.99       8724.41       397.53 o                         
   6   6   2         75.24         91.27        10.23 o                         
   7   6   2       1281.29       1087.75        31.92 o                         
   8   6   2       4666.74       4796.02        95.08 o                         
   9   6   2       1672.41       1593.69        26.85 o                         
  10   6   2        573.80        583.38        12.88 o                         
  11   6   2       1999.59       2027.69        28.59 o                         
  12   6   2       1688.67       1530.56        24.63 o                         
  13   6   2          9.92         19.29         3.19 o                         
  14   6   2        201.69        215.57         7.29 o                         
  15   6   2        918.30        898.29        17.22 o                         
  16   6   2       2432.19       2201.67        37.60 o                         
  17   6   2        523.30        553.91        15.75 o                         
  18   6   2        298.97        281.24         8.56 o                         
  19   6   2       1436.43       1450.41        23.43 o                         
  20   6   2        807.92        821.44        13.77 o                         
  21   6   2        244.05        223.39         6.52 o                         
  22   6   2       2185.19       2109.46        30.11 o                         
  23   6   2        285.83        281.78         6.91 o                         
  24   6   2         28.84         24.50         4.94 o                         
  25   6   2        362.22        320.37        16.59 o                         
  26   6   2         35.33         42.41        10.42 o                         
  27   6   2          0.55         -1.45         7.76 o                         
  28   6   2         18.28         28.84         7.27 o                         
  29   6   2        489.30        458.66        21.21 o                         
 -28   7   2        423.63        408.61        20.72 o                         
 -27   7   2        681.32        701.87        32.72 o                         
 -26   7   2          0.05          3.34         5.32 o                         
 -25   7   2        521.09        528.83        20.48 o                         
 -24   7   2         15.56         17.51         7.19 o                         
 -23   7   2          0.41         -2.92         7.15 o                         
 -22   7   2        135.60        150.97        20.30 o                         
 -21   7   2       1667.40       1686.01        50.76 o                         
 -20   7   2          8.37         12.71        15.27 o                         
 -19   7   2        487.30        492.09        17.09 o                         
 -18   7   2       1086.67       1126.04        28.57 o                         
 -17   7   2       3527.00       3445.78        71.02 o                         
 -16   7   2        717.91        646.79        20.29 o                         
 -15   7   2       2459.69       2502.57        42.11 o                         
 -14   7   2          7.08          4.82         3.22 o                         
 -13   7   2       2560.47       2432.40        35.78 o                         
 -12   7   2         56.40         56.49         8.05 o                         
 -11   7   2          8.66          8.89         7.74 o                         
 -10   7   2        645.01        588.03        19.38 o                         
  -9   7   2       4298.51       4328.11        74.81 o                         
  -8   7   2        121.35         72.51         5.50 o                         
  -7   7   2        827.12        824.63        20.18 o                         
  -6   7   2         33.69         28.36        19.99 o                         
  -5   7   2          3.73         10.06        17.09 o                         
  -4   7   2        664.67        736.89        52.59 o                         
  -3   7   2        469.19        613.65        46.77 o                         
  -2   7   2        510.11        515.98        41.32 o                         
  -1   7   2         66.94        123.60        24.11 o                         
   0   7   2         49.04         67.98        19.15 o                         
   1   7   2        917.14        991.15        39.40 o                         
   2   7   2         65.43         41.47        10.85 o                         
   3   7   2        630.59        656.61        30.34 o                         
   4   7   2        479.21        640.51        42.17 o                         
   5   7   2         10.71         20.03         4.78 o                         
   6   7   2       4363.57       4625.63        89.81 o                         
   7   7   2         10.16          9.32         2.99 o                         
   8   7   2       3445.69       3512.45        48.04 o                         
   9   7   2       3064.09       2909.08        40.75 o                         
  10   7   2        944.38       1032.47        18.53 o                         
  11   7   2       2115.74       2104.80        29.17 o                         
  12   7   2        405.41        414.63        14.34 o                         
  13   7   2        166.89        168.96         7.08 o                         
  14   7   2       2461.17       2520.94        39.78 o                         
  15   7   2       1560.50       1515.32        26.12 o                         
  16   7   2        131.01        134.38         7.74 o                         
  17   7   2         13.31          9.27         5.35 o                         
  18   7   2        527.99        554.34        16.36 o                         
  19   7   2        248.15        283.13         9.89 o                         
  20   7   2        837.19        780.88        22.99 o                         
  21   7   2        517.32        512.74        17.66 o                         
  22   7   2       1156.01       1187.35        38.19 o                         
  23   7   2         69.62         75.51        15.33 o                         
  24   7   2        131.14        115.96         9.61 o                         
  25   7   2        633.11        663.54        36.17 o                         
  26   7   2         91.51         73.64        19.03 o                         
  27   7   2        237.15        279.96        11.78 o                         
  28   7   2        117.64        104.26         6.21 o                         
 -27   8   2        197.98        204.07        16.90 o                         
 -26   8   2         15.00         25.08         8.48 o                         
 -25   8   2        390.63        399.61        15.95 o                         
 -24   8   2         32.67         38.16         6.13 o                         
 -23   8   2        132.64        138.67        10.55 o                         
 -22   8   2        101.96         88.27         8.45 o                         
 -21   8   2        142.86        134.87         9.88 o                         
 -20   8   2       1150.38       1107.95        42.10 o                         
 -19   8   2        501.48        526.68        22.36 o                         
 -18   8   2        257.12        220.16        17.07 o                         
 -17   8   2        437.68        412.19        12.58 o                         
 -16   8   2         11.21         26.31         5.42 o                         
 -15   8   2       2461.25       2383.76        40.64 o                         
 -14   8   2        298.08        341.20        10.39 o                         
 -13   8   2        306.60        320.52        10.46 o                         
 -12   8   2         14.72          9.90         7.68 o                         
 -11   8   2         18.21         12.25         6.21 o                         
 -10   8   2       8855.53       9129.70       166.27 o                         
  -9   8   2        272.16        250.99         9.06 o                         
  -8   8   2         46.29         42.43         5.02 o                         
  -7   8   2       1637.55       1685.43        32.11 o                         
  -6   8   2        287.63        317.88         8.32 o                         
  -5   8   2        761.66        702.53        14.15 o                         
  -4   8   2        407.46        501.29        11.27 o                         
  -3   8   2        374.90        307.77        14.89 o                         
  -2   8   2         48.57         51.10         6.58 o                         
  -1   8   2          3.50          0.15         5.40 o                         
   0   8   2       3070.16       2870.76        67.20 o                         
   1   8   2         26.22         30.24         5.90 o                         
   2   8   2       1023.31       1022.84        29.16 o                         
   3   8   2        752.62        728.73        26.87 o                         
   4   8   2       4404.29       4426.15        75.29 o                         
   5   8   2       2105.28       2161.69        35.85 o                         
   6   8   2       1015.37       1003.78        16.99 o                         
   7   8   2        707.19        706.78        12.32 o                         
   8   8   2       1101.62       1194.17        17.35 o                         
   9   8   2        415.77        440.36         9.17 o                         
  10   8   2        817.17        824.23        14.77 o                         
  11   8   2        899.10        852.20        15.36 o                         
  12   8   2        148.96        135.84         5.67 o                         
  13   8   2         33.27         25.19         4.10 o                         
  14   8   2       1164.46       1186.55        23.80 o                         
  15   8   2        558.51        587.41        14.55 o                         
  16   8   2        748.17        750.22        17.38 o                         
  17   8   2        149.69        121.76         8.06 o                         
  18   8   2       1662.94       1705.54        41.01 o                         
  19   8   2        284.21        283.49        11.53 o                         
  20   8   2         42.90         64.26         6.49 o                         
  21   8   2        165.23        174.01        13.75 o                         
  22   8   2         19.05         20.30         8.17 o                         
  23   8   2        713.73        723.36        25.22 o                         
  24   8   2        132.97        117.22         7.53 o                         
  25   8   2        362.90        353.62        12.37 o                         
  26   8   2         39.46         35.59         4.99 o                         
  27   8   2        169.90        183.83        11.75 o                         
 -26   9   2          0.00         -1.58         5.82 o                         
 -25   9   2        190.28        184.80        13.94 o                         
 -24   9   2         25.56         34.78        10.18 o                         
 -23   9   2       1372.57       1391.01        33.76 o                         
 -22   9   2        833.19        804.81        32.74 o                         
 -21   9   2          5.41         14.07         6.90 o                         
 -20   9   2         42.58         49.21         8.29 o                         
 -19   9   2        322.11        315.95        14.13 o                         
 -18   9   2        123.66        142.27         7.98 o                         
 -17   9   2         57.57         67.11         6.76 o                         
 -16   9   2       3956.25       3694.92        60.12 o                         
 -15   9   2        209.98        250.47        10.35 o                         
 -14   9   2        774.10        738.98        20.05 o                         
 -13   9   2       3021.57       3159.64        57.69 o                         
 -12   9   2       1441.72       1410.24        27.63 o                         
 -11   9   2       6970.86       6718.41       124.51 o                         
 -10   9   2       1407.14       1463.18        30.24 o                         
  -9   9   2        494.73        483.38        13.20 o                         
  -8   9   2          8.45         20.13         5.78 o                         
  -7   9   2        509.52        503.38        15.11 o                         
  -6   9   2        589.38        609.09        11.43 o                         
  -5   9   2        436.32        374.00         8.07 o                         
  -4   9   2         13.53          7.48         2.59 o                         
  -3   9   2       3500.46       3570.68        48.40 o                         
  -2   9   2        842.78        807.76        13.51 o                         
  -1   9   2        140.35        111.14         4.17 o                         
   0   9   2        444.27        400.87         8.97 o                         
   1   9   2       1859.63       1674.38        28.85 o                         
   2   9   2         11.34          8.65         2.91 o                         
   3   9   2         11.73          7.96         3.04 o                         
   4   9   2       1968.13       2079.49        36.81 o                         
   5   9   2         27.22         49.83         5.38 o                         
   6   9   2         73.11         65.71         5.90 o                         
   7   9   2         79.20         62.45         5.68 o                         
   8   9   2       1004.98       1021.24        18.81 o                         
   9   9   2        222.28        207.40         6.99 o                         
  10   9   2        775.68        867.27        14.70 o                         
  11   9   2        122.24        102.76         4.99 o                         
  12   9   2          0.25         -0.23         3.61 o                         
  13   9   2        606.08        544.57        11.80 o                         
  14   9   2          8.25          9.98         4.31 o                         
  15   9   2       1219.21       1198.81        24.23 o                         
  16   9   2        346.03        355.62        12.10 o                         
  17   9   2        842.67        845.61        20.86 o                         
  18   9   2        125.92        136.74         7.83 o                         
  19   9   2        651.05        675.73        17.18 o                         
  20   9   2        510.00        504.77        14.90 o                         
  21   9   2       1109.49       1108.56        35.25 o                         
  22   9   2       2068.93       2095.55        59.08 o                         
  23   9   2         13.27         20.03         5.47 o                         
  24   9   2        209.81        214.48         8.69 o                         
  25   9   2         69.49         78.35         5.00 o                         
  26   9   2          2.42         -1.45         5.33 o                         
 -25  10   2        700.80        650.61        28.11 o                         
 -24  10   2         36.26         48.59         8.48 o                         
 -23  10   2        347.10        344.39        20.60 o                         
 -22  10   2        350.13        358.28        15.41 o                         
 -21  10   2        191.39        212.04        12.52 o                         
 -20  10   2        598.03        627.13        23.26 o                         
 -19  10   2        805.73        862.54        29.77 o                         
 -18  10   2        205.47        194.25        10.71 o                         
 -17  10   2        147.41        140.40         6.93 o                         
 -16  10   2       1156.57       1111.02        24.74 o                         
 -15  10   2        158.78        183.47         8.16 o                         
 -14  10   2         35.91         32.17         4.82 o                         
 -13  10   2       2642.43       2586.92        41.92 o                         
 -12  10   2         23.11         14.30         4.19 o                         
 -11  10   2        282.50        311.51        12.89 o                         
 -10  10   2        232.14        259.24        12.12 o                         
  -9  10   2        259.83        302.97        10.43 o                         
  -8  10   2         76.08         83.13         6.12 o                         
  -7  10   2        748.61        763.27        20.06 o                         
  -6  10   2          4.10         18.76         5.63 o                         
  -5  10   2       2533.13       2346.89        36.31 o                         
  -4  10   2        283.65        287.48         6.58 o                         
  -3  10   2        963.98        881.16        13.96 o                         
  -2  10   2        357.05        354.71         7.99 o                         
  -1  10   2       1111.82       1109.83        19.32 o                         
   0  10   2        249.53        271.03         7.39 o                         
   1  10   2          1.71          6.48         3.72 o                         
   2  10   2        123.62        127.51         5.96 o                         
   3  10   2        678.02        624.71        14.27 o                         
   4  10   2       1445.81       1383.13        24.06 o                         
   5  10   2        167.26        191.78         6.67 o                         
   6  10   2       2126.70       2231.66        44.80 o                         
   7  10   2       1923.98       2017.26        47.41 o                         
   8  10   2        130.48        127.13         6.44 o                         
   9  10   2       2240.45       2173.46        39.30 o                         
  10  10   2         90.51         87.95         6.01 o                         
  11  10   2        102.71        135.65         6.88 o                         
  12  10   2         93.01         97.86         5.89 o                         
  13  10   2         19.87         12.37         4.98 o                         
  14  10   2       2310.25       2230.94        40.55 o                         
  15  10   2        306.21        327.22        10.20 o                         
  16  10   2        831.00        915.26        22.00 o                         
  17  10   2         30.67         31.52         5.11 o                         
  18  10   2       2219.72       2255.66        40.27 o                         
  19  10   2         26.31         27.14         4.60 o                         
  20  10   2        627.92        646.05        19.24 o                         
  21  10   2        266.22        220.77        11.98 o                         
  22  10   2         45.78         28.16         6.31 o                         
  23  10   2        324.61        376.38        19.99 o                         
  24  10   2          0.51         -5.94         6.42 o                         
  25  10   2         57.22         46.08         3.93 o                         
 -21  11   2         29.48         65.92        10.78 o                         
 -20  11   2         92.42         64.07         7.66 o                         
 -19  11   2         54.10         64.35        11.27 o                         
 -18  11   2        346.62        270.47        15.51 o                         
 -17  11   2        583.05        551.61        26.54 o                         
 -16  11   2        125.13        160.10         8.12 o                         
 -15  11   2        239.52        243.40        10.25 o                         
 -14  11   2        242.57        238.01         8.71 o                         
 -13  11   2         14.11         18.47         4.48 o                         
 -12  11   2         37.39         26.20         3.98 o                         
 -11  11   2        283.81        258.43         7.38 o                         
 -10  11   2         61.92         62.06         5.31 o                         
  -9  11   2          1.94          3.87         3.66 o                         
  -8  11   2        169.77        152.57         7.73 o                         
  -7  11   2        671.62        668.21        13.74 o                         
  -6  11   2       3046.02       3206.53        48.33 o                         
  -5  11   2         18.10         26.56         4.06 o                         
  -4  11   2        378.50        333.25         7.85 o                         
  -3  11   2       1189.01       1115.90        19.64 o                         
  -2  11   2       1535.59       1466.47        27.61 o                         
  -1  11   2       1157.46       1185.21        23.19 o                         
   0  11   2       1854.06       1801.01        37.21 o                         
   1  11   2         70.24         67.92         5.91 o                         
   2  11   2         85.79        105.24         6.24 o                         
   3  11   2        763.16        794.60        17.48 o                         
   4  11   2         66.89         63.91         5.52 o                         
   5  11   2        150.78        162.87         9.43 o                         
   6  11   2         92.36        109.10         5.65 o                         
   7  11   2         31.82         36.97         5.63 o                         
   8  11   2        131.52        114.13         6.68 o                         
   9  11   2       1644.53       1524.84        32.60 o                         
  10  11   2         99.00         97.11         6.19 o                         
  11  11   2        275.99        261.20         9.01 o                         
  12  11   2        172.92        135.43         7.61 o                         
  13  11   2        268.81        284.73         9.44 o                         
  14  11   2         74.21         73.36         5.80 o                         
  15  11   2          4.38          7.69         4.42 o                         
  16  11   2        356.78        358.38        11.44 o                         
  17  11   2         10.14         10.84         4.75 o                         
  18  11   2          1.07          5.11         4.39 o                         
  19  11   2        871.91        879.25        22.65 o                         
  20  11   2         22.75         16.81         5.11 o                         
  21  11   2         86.78        109.28         6.51 o                         
  22  11   2          0.20          5.28         3.56 o                         
  23  11   2        327.66        331.24        11.39 o                         
 -21  12   2          4.02          8.97         6.06 o                         
 -20  12   2          0.45         -0.61         7.15 o                         
 -19  12   2          8.49         16.84         8.60 o                         
 -18  12   2        414.83        425.12        22.56 o                         
 -17  12   2         12.32         22.92         4.36 o                         
 -16  12   2        326.04        330.83         9.71 o                         
 -15  12   2        246.29        227.30         7.58 o                         
 -14  12   2        546.39        513.87        12.44 o                         
 -13  12   2        487.23        483.87        12.18 o                         
 -12  12   2       1443.39       1473.13        28.09 o                         
 -11  12   2        295.22        321.02         9.87 o                         
 -10  12   2          2.90          8.82         4.53 o                         
  -9  12   2       3655.08       3470.19        60.76 o                         
  -8  12   2        739.77        729.02        18.30 o                         
  -7  12   2        330.57        353.20        13.16 o                         
  -6  12   2        858.15        915.61        17.68 o                         
  -5  12   2       1506.20       1559.14        29.35 o                         
  -4  12   2        291.94        334.32        10.54 o                         
  -3  12   2       1683.88       1655.33        34.32 o                         
  -2  12   2        440.90        446.67        13.45 o                         
  -1  12   2       2817.61       2797.07        48.73 o                         
   0  12   2         11.27         11.10         4.43 o                         
   1  12   2        313.32        318.06         9.69 o                         
   2  12   2         68.10         74.29         5.82 o                         
   3  12   2       1045.05       1066.79        24.34 o                         
   4  12   2        117.46        119.34         6.37 o                         
   5  12   2        437.47        434.23        10.60 o                         
   6  12   2        259.47        262.79         7.96 o                         
   7  12   2          4.55          2.08         3.65 o                         
   8  12   2        194.67        226.64         8.36 o                         
   9  12   2        926.37        933.50        17.84 o                         
  10  12   2        584.74        655.98        13.81 o                         
  11  12   2         49.58         55.16         4.65 o                         
  12  12   2         81.78         77.14         5.08 o                         
  13  12   2         19.64          8.02         3.91 o                         
  14  12   2        621.73        601.90        14.39 o                         
  15  12   2         21.84         16.63         4.53 o                         
  16  12   2        192.65        193.30         7.06 o                         
  17  12   2          4.53          8.12         3.69 o                         
  18  12   2        571.98        554.96        15.55 o                         
  19  12   2         24.76         11.03         6.79 o                         
  20  12   2         13.62         28.72         6.06 o                         
  21  12   2        145.94        123.48        10.54 o                         
 -18  13   2         37.90         31.26         8.00 o                         
 -17  13   2        508.31        469.99        15.67 o                         
 -16  13   2        494.61        465.88        31.87 o                         
 -15  13   2        632.89        625.47        19.05 o                         
 -14  13   2        162.35        158.63         5.94 o                         
 -13  13   2        111.50        118.67         5.51 o                         
 -12  13   2         23.59         30.71         4.38 o                         
 -11  13   2          2.47          0.20         4.23 o                         
 -10  13   2         29.25         32.49         4.66 o                         
  -9  13   2        890.52        909.91        18.76 o                         
  -8  13   2        357.30        370.85        16.71 o                         
  -7  13   2       2198.88       2176.61        61.98 o                         
  -6  13   2         45.75         42.99         7.54 o                         
  -5  13   2        120.16         92.92         8.97 o                         
  -4  13   2        618.01        538.98        17.07 o                         
  -3  13   2       1131.28       1183.19        32.62 o                         
  -2  13   2         10.56         15.03         4.64 o                         
  -1  13   2        374.51        373.55        10.32 o                         
   0  13   2        173.93        162.61         8.07 o                         
   1  13   2         71.72         66.15         5.12 o                         
   2  13   2        378.73        399.33         9.75 o                         
   3  13   2          0.81          2.00         3.79 o                         
   4  13   2        181.99        187.96         6.64 o                         
   5  13   2        244.91        248.06         8.45 o                         
   6  13   2        220.14        218.97         6.90 o                         
   7  13   2        462.13        483.17        12.09 o                         
   8  13   2          0.82         10.26         5.74 o                         
   9  13   2         28.03         31.96         7.00 o                         
  10  13   2        212.45        254.01         8.26 o                         
  11  13   2        179.11        150.83         6.49 o                         
  12  13   2        189.05        167.64         6.62 o                         
  13  13   2       1182.86       1212.96        34.88 o                         
  14  13   2        247.55        252.82         9.70 o                         
  15  13   2        337.35        337.39        11.03 o                         
  16  13   2         20.81         20.70         4.23 o                         
  17  13   2        138.59        142.80         9.44 o                         
  18  13   2         89.03         79.13         6.30 o                         
  19  13   2        282.91        215.11         9.51 o                         
 -16  14   2        189.54        149.41         8.36 o                         
 -15  14   2         70.78         41.56         5.70 o                         
 -14  14   2        539.46        530.88        23.75 o                         
 -13  14   2        335.08        388.43        13.44 o                         
 -12  14   2        144.50        157.50        13.15 o                         
 -11  14   2        232.76        254.23        10.96 o                         
 -10  14   2        127.10        116.12         6.55 o                         
  -9  14   2       1479.36       1631.62        37.63 o                         
  -8  14   2          4.15         10.67         4.95 o                         
  -7  14   2         36.34         30.38         6.51 o                         
  -6  14   2        287.13        290.71        19.27 o                         
  -5  14   2        162.71        142.99         7.91 o                         
  -4  14   2       1515.58       1506.06        39.20 o                         
  -3  14   2        403.07        383.25        11.21 o                         
  -2  14   2         11.39         11.90         4.90 o                         
  -1  14   2        641.41        610.54        14.82 o                         
   0  14   2        250.32        243.04         8.31 o                         
   1  14   2          1.72          2.37         3.91 o                         
   2  14   2        293.25        281.00         9.06 o                         
   3  14   2       1136.19       1043.66        20.16 o                         
   4  14   2          5.27          6.82         3.86 o                         
   5  14   2        560.57        580.67        13.58 o                         
   6  14   2         19.94         13.96         4.44 o                         
   7  14   2          0.05         -2.79         4.89 o                         
   8  14   2        713.44        677.92        18.61 o                         
   9  14   2         42.20         52.63         6.90 o                         
  10  14   2        216.09        222.62         8.90 o                         
  11  14   2          5.45         13.79         3.86 o                         
  12  14   2        137.83        145.12        10.36 o                         
  13  14   2        866.89        853.71        20.85 o                         
  14  14   2        190.48        212.74         8.91 o                         
  15  14   2        543.51        571.93        17.27 o                         
 -13  15   2        102.69        101.18         7.15 o                         
 -12  15   2        211.49        169.77        10.30 o                         
 -11  15   2          0.09          1.64         5.27 o                         
 -10  15   2        435.56        447.47        14.68 o                         
  -9  15   2        113.96        130.06         7.23 o                         
  -8  15   2        611.13        644.67        28.11 o                         
  -7  15   2        154.40        144.93        11.15 o                         
  -6  15   2        146.96        150.01         8.43 o                         
  -5  15   2        609.44        670.07        21.46 o                         
  -4  15   2        517.13        507.74        25.08 o                         
  -3  15   2         13.69         18.42         7.39 o                         
  -2  15   2        113.33        106.51         7.09 o                         
  -1  15   2         41.10         38.22         5.31 o                         
   0  15   2        422.42        446.17        15.59 o                         
   1  15   2          0.26         -2.00         4.42 o                         
   2  15   2        108.11         88.78         6.61 o                         
   3  15   2         25.51          9.60         4.83 o                         
   4  15   2          2.63          9.50         4.95 o                         
   5  15   2        253.45        263.99        11.18 o                         
   6  15   2         15.54         17.87         9.09 o                         
   7  15   2          8.85         11.10         5.01 o                         
   8  15   2        185.65        187.59         8.81 o                         
   9  15   2        185.06        165.53        10.91 o                         
  10  15   2        315.62        330.45        16.12 o                         
  11  15   2        153.36        132.08         9.69 o                         
  12  15   2         14.51         21.33         5.45 o                         
  13  15   2          6.68          8.24         3.88 o                         
  -8  16   2         21.98         23.27         4.60 o                         
  -7  16   2          1.25          4.66         3.13 o                         
  -6  16   2         13.92         22.08         3.77 o                         
  -5  16   2         78.09         75.59         5.18 o                         
  -4  16   2          4.65          5.78         3.55 o                         
  -3  16   2        122.91        125.95         6.46 o                         
  -2  16   2         59.73         42.89         4.48 o                         
   1  16   2          1.01          3.50         3.52 o                         
   2  16   2        345.53        354.81        16.72 o                         
   3  16   2        310.98        347.54        16.60 o                         
   4  16   2         98.72         90.04         7.88 o                         
   5  16   2       1213.02       1207.62       118.39 o                         
   6  16   2        684.71        565.06        23.51 o                         
   7  16   2        144.93        144.69         8.72 o                         
   8  16   2        163.35        126.87         7.76 o                         
 -31   1   3        306.43        316.39        18.36 o                         
 -30   1   3         63.13         55.50         8.85 o                         
 -29   1   3        166.13        207.46        15.75 o                         
 -28   1   3        623.40        636.31        32.11 o                         
 -27   1   3        534.18        624.55        32.84 o                         
 -26   1   3        648.99        679.21        35.63 o                         
 -25   1   3        204.23        199.82        18.54 o                         
 -24   1   3       1885.38       1913.53        80.10 o                         
 -23   1   3        542.91        542.64        24.41 o                         
 -22   1   3         30.99         47.14        10.10 o                         
 -21   1   3        180.49        174.16        39.20 o                         
 -20   1   3       3905.03       3855.06       115.01 o                         
 -19   1   3        577.36        569.55        20.53 o                         
 -18   1   3        108.33         96.68         9.04 o                         
 -17   1   3         93.75        120.43        11.20 o                         
 -16   1   3         37.79         37.98        10.78 o                         
 -15   1   3         24.04         35.40        10.78 o                         
 -14   1   3        455.39        445.42        20.77 o                         
 -13   1   3       7551.44       7397.71       289.74 o                         
 -12   1   3       1799.36       1762.66        86.40 o                         
 -11   1   3       6106.70       6020.03       235.57 o                         
 -10   1   3        959.88       1198.58        61.80 o                         
  -9   1   3       7336.60       7212.19       273.98 o                         
  -8   1   3       1075.84        996.82        51.62 o                         
  -7   1   3      22048.91      22068.20       794.57 o                         
  -6   1   3       1095.24       1205.12        57.32 o                         
  -5   1   3      14402.63      15116.07       547.24 o                         
  -4   1   3       9270.75       9163.65       337.36 o                         
  -3   1   3       3440.68       3459.77        96.43 o                         
  -2   1   3       2139.30       2175.46        51.13 o                         
  -1   1   3        894.85        963.88        26.46 o                         
   0   1   3         68.33         92.13        13.39 o                         
   1   1   3        510.80        674.65        26.22 o                         
   2   1   3      10636.00      10317.75       377.47 o                         
   3   1   3      42671.46      41413.77      1473.29 o                         
   4   1   3       2026.76       1976.18        84.46 o                         
   5   1   3       1700.38       1796.96        79.13 o                         
   6   1   3      17973.00      17158.77       622.86 o                         
   7   1   3        531.45        500.57        23.73 o                         
   8   1   3        136.28        141.26        13.97 o                         
   9   1   3        304.83        245.44        18.51 o                         
  10   1   3      20958.10      21379.54       548.94 o                         
  11   1   3        121.92         49.31        13.04 o                         
  12   1   3        149.34        150.95        40.66 o                         
  13   1   3        463.43        464.95        22.24 o                         
  14   1   3       4360.25       4348.92       106.38 o                         
  15   1   3        366.01        347.98        13.19 o                         
  16   1   3        357.64        346.58        12.13 o                         
  17   1   3       1555.12       1555.76        34.04 o                         
  18   1   3       4276.43       4540.21        82.81 o                         
  19   1   3          0.00          9.02         8.39 o                         
  20   1   3        381.13        339.94        11.88 o                         
  21   1   3        120.84        134.41         8.44 o                         
  22   1   3        865.04        817.81        22.29 o                         
  23   1   3         36.51         45.34         6.06 o                         
  24   1   3       3899.73       3858.61        75.02 o                         
  25   1   3        109.97        110.57         8.27 o                         
  26   1   3       2541.40       2780.58        55.24 o                         
  27   1   3        520.09        580.14        19.69 o                         
  28   1   3        121.32        142.86        11.75 o                         
  29   1   3        615.04        646.55        17.61 o                         
  30   1   3        217.18        225.63        14.66 o                         
  31   1   3        113.18         69.47         5.05 o                         
 -31   2   3         44.89         36.44         4.11 o                         
 -30   2   3          1.71          3.51         4.61 o                         
 -29   2   3         72.79         63.78        17.75 o                         
 -28   2   3         20.89         17.78         6.74 o                         
 -27   2   3        492.67        494.80        23.08 o                         
 -26   2   3         61.66         44.78         8.00 o                         
 -25   2   3        106.65        111.80        10.62 o                         
 -24   2   3        424.05        483.67        20.52 o                         
 -23   2   3        802.78        812.52        24.56 o                         
 -22   2   3        177.66        171.34        12.30 o                         
 -21   2   3        591.31        586.82        16.41 o                         
 -20   2   3        276.55        245.33        17.60 o                         
 -19   2   3        102.06        106.55         6.80 o                         
 -18   2   3       1085.22       1085.46        18.46 o                         
 -17   2   3         57.34         53.44         4.55 o                         
 -16   2   3        184.93        173.96         6.31 o                         
 -15   2   3       2897.22       2850.47        73.99 o                         
 -14   2   3          5.33          0.48         5.58 o                         
 -13   2   3          8.83         25.81        10.64 o                         
 -12   2   3        689.47        656.98        32.96 o                         
 -11   2   3        937.54       1327.37        48.32 o                         
 -10   2   3       2701.84       2814.29        85.04 o                         
  -9   2   3      16194.04      17206.53       442.61 o                         
  -8   2   3       2256.81       2447.33        86.76 o                         
  -7   2   3         69.48         47.63         8.91 o                         
  -6   2   3       1529.86       1724.25        61.44 o                         
  -5   2   3        110.55         90.75        12.60 o                         
  -4   2   3        491.66        700.42        26.77 o                         
  -3   2   3      17030.38      16838.32       271.17 o                         
  -2   2   3      40445.86      39848.12       817.51 o                         
  -1   2   3       1409.21       1466.83        32.97 o                         
   0   2   3       8765.31       8458.11       155.61 o                         
   1   2   3       4892.34       4941.93        94.02 o                         
   2   2   3      26387.44      24594.76       622.72 o                         
   3   2   3      25144.62      24744.42       512.74 o                         
   4   2   3      13584.50      13478.57       291.91 o                         
   5   2   3       5299.81       5347.47       144.98 o                         
   6   2   3        896.49        717.73        20.10 o                         
   7   2   3         17.89         46.86         7.09 o                         
   8   2   3       4421.02       4174.28        73.52 o                         
   9   2   3      14819.20      15253.97       246.14 o                         
  10   2   3       4198.42       4198.96        74.96 o                         
  11   2   3       4451.38       4602.28       175.54 o                         
  12   2   3      14310.70      13317.60       271.91 o                         
  13   2   3       3184.12       3180.28        70.66 o                         
  14   2   3       2991.73       2784.43        55.44 o                         
  15   2   3        476.04        454.02        12.70 o                         
  16   2   3         74.40         69.71         4.86 o                         
  17   2   3       1131.58       1106.43        20.39 o                         
  18   2   3         18.91         16.35         3.92 o                         
  19   2   3        299.43        282.32         9.09 o                         
  20   2   3         18.82         16.02         5.64 o                         
  21   2   3        201.50        216.01         8.81 o                         
  22   2   3         54.37         59.74         6.01 o                         
  23   2   3         96.92        110.03         6.60 o                         
  24   2   3          5.72          9.79         4.74 o                         
  25   2   3         92.10         88.22         5.82 o                         
  26   2   3         13.92         20.59         5.43 o                         
  27   2   3        324.54        327.70         9.96 o                         
  28   2   3        121.72        119.32         6.10 o                         
  29   2   3          6.65          4.61         3.50 o                         
  30   2   3        174.80        172.78         8.61 o                         
 -30   3   3         69.31         64.01         8.79 o                         
 -29   3   3        534.07        522.70        17.95 o                         
 -28   3   3        130.78        133.77         9.00 o                         
 -27   3   3        185.42        199.14        11.40 o                         
 -26   3   3        672.13        702.36        24.81 o                         
 -25   3   3        516.99        587.66        30.11 o                         
 -24   3   3       6399.16       6438.58       168.80 o                         
 -23   3   3        918.70        833.11        21.82 o                         
 -22   3   3       1172.01       1146.35        46.45 o                         
 -21   3   3        811.24        830.95        20.24 o                         
 -20   3   3        641.28        644.74        13.83 o                         
 -19   3   3         18.12         24.36         5.90 o                         
 -18   3   3         58.91         54.48         4.39 o                         
 -17   3   3       3236.86       3327.50        50.05 o                         
 -16   3   3        117.76        130.24         5.97 o                         
 -15   3   3        535.36        535.88        15.22 o                         
 -14   3   3       1404.63       1286.11        35.10 o                         
 -13   3   3       1214.77       1273.65        37.62 o                         
 -12   3   3       2008.08       2134.01        70.65 o                         
 -11   3   3       6103.44       6169.98       170.77 o                         
 -10   3   3         69.01         72.83        11.39 o                         
  -9   3   3        760.10        760.55        30.97 o                         
  -8   3   3       2478.17       2500.08       103.91 o                         
  -7   3   3       5445.92       5498.22       148.75 o                         
  -6   3   3       1379.83       1417.79        47.50 o                         
  -5   3   3         31.89         35.48         6.98 o                         
  -4   3   3       6372.35       6505.30       121.96 o                         
  -3   3   3      22917.17      23586.18       508.77 o                         
  -2   3   3        118.63        132.59        11.39 o                         
  -1   3   3        978.19       1090.15        60.47 o                         
   0   3   3       7664.00       7424.21       157.81 o                         
   1   3   3        124.30        117.83         8.09 o                         
   2   3   3       4430.67       4313.58        95.15 o                         
   3   3   3       7965.07       7932.79       169.41 o                         
   4   3   3        486.87        501.39        16.48 o                         
   5   3   3       1274.84       1131.29        56.77 o                         
   6   3   3       1602.58       1752.02        42.83 o                         
   7   3   3       4304.76       4444.11        77.84 o                         
   8   3   3          5.28         24.93         6.23 o                         
   9   3   3         59.37         84.70         6.51 o                         
  10   3   3       5845.92       5936.80        93.74 o                         
  11   3   3        750.98        704.17        21.73 o                         
  12   3   3         31.17         41.39         7.08 o                         
  13   3   3       1489.36       1462.33        26.43 o                         
  14   3   3        338.00        301.00        10.89 o                         
  15   3   3       3623.88       3639.40        52.74 o                         
  16   3   3       1628.85       1623.58        27.09 o                         
  17   3   3       3525.06       3554.61        49.09 o                         
  18   3   3         49.88         58.29         5.46 o                         
  19   3   3         38.57         40.83         4.75 o                         
  20   3   3          0.16          3.20         4.79 o                         
  21   3   3        324.84        302.73        12.08 o                         
  22   3   3          1.12         -4.39         4.57 o                         
  23   3   3          5.02         14.65         4.44 o                         
  24   3   3        121.52        105.82         6.11 o                         
  25   3   3         11.13         16.30         4.31 o                         
  26   3   3        876.73        910.37        17.28 o                         
  27   3   3         24.29         26.20         4.23 o                         
  28   3   3          1.38          2.97         3.83 o                         
  29   3   3        287.20        282.99         9.88 o                         
  30   3   3         50.00         34.78         4.33 o                         
 -29   4   3          0.11         -0.36         3.41 o                         
 -28   4   3          5.89          9.19         4.97 o                         
 -27   4   3          1.26          1.93         5.31 o                         
 -26   4   3         92.78        103.30         8.68 o                         
 -25   4   3          1.18          7.12         8.54 o                         
 -24   4   3        155.20        167.32        11.13 o                         
 -23   4   3        284.44        280.69         9.91 o                         
 -22   4   3          9.21          7.10         4.14 o                         
 -21   4   3        792.45        709.01        14.50 o                         
 -20   4   3         11.49         19.02         4.16 o                         
 -19   4   3        197.65        204.54         8.34 o                         
 -18   4   3        552.59        549.10        12.05 o                         
 -17   4   3       2599.75       2634.22        40.95 o                         
 -16   4   3          8.65         18.12         3.54 o                         
 -15   4   3        995.17        980.52        21.00 o                         
 -14   4   3        302.63        300.10        18.12 o                         
 -13   4   3       3972.29       3502.53        69.80 o                         
 -12   4   3       4346.61       4481.93       102.05 o                         
 -11   4   3       4028.01       4225.13       122.19 o                         
 -10   4   3       2977.59       2943.32        91.85 o                         
  -9   4   3       4584.64       4796.78       133.28 o                         
  -8   4   3       6674.08       6738.68       182.92 o                         
  -7   4   3        113.54        103.09         9.94 o                         
  -6   4   3      25589.83      26926.82       680.78 o                         
  -5   4   3        897.08        984.49        28.64 o                         
  -4   4   3         33.82         16.40         4.63 o                         
  -3   4   3       4802.10       4702.18        83.82 o                         
  -2   4   3       6576.09       6895.46       105.24 o                         
  -1   4   3       7305.58       7238.12       135.64 o                         
   0   4   3       5147.09       4933.65       135.67 o                         
   1   4   3       4586.00       4276.31       118.67 o                         
   2   4   3       1636.15       1846.15        45.36 o                         
   3   4   3       1803.86       1637.56        45.49 o                         
   4   4   3        284.30        410.49        15.23 o                         
   5   4   3        743.91        777.66        20.75 o                         
   6   4   3       1011.70       1123.04        29.27 o                         
   7   4   3        652.91        766.28        17.11 o                         
   8   4   3      27517.52      27942.00       409.59 o                         
   9   4   3          0.47         -0.15         4.91 o                         
  10   4   3       1192.85       1066.09        28.33 o                         
  11   4   3         65.68         70.95         6.36 o                         
  12   4   3       9094.52       9080.75       127.20 o                         
  13   4   3        117.63        119.88         5.88 o                         
  14   4   3        830.81        833.78        14.57 o                         
  15   4   3       1322.90       1388.12        20.65 o                         
  16   4   3        657.81        689.95        12.16 o                         
  17   4   3        425.21        420.84         9.72 o                         
  18   4   3        429.11        400.02        10.76 o                         
  19   4   3       1924.27       1890.44        32.29 o                         
  20   4   3       1532.03       1603.69        29.78 o                         
  21   4   3        146.83        113.13         9.17 o                         
  22   4   3        111.68        103.62         5.44 o                         
  23   4   3       1140.35       1167.68        19.87 o                         
  24   4   3        129.53        150.35         6.58 o                         
  25   4   3         73.89         68.26         5.49 o                         
  26   4   3        788.90        799.44        16.24 o                         
  27   4   3        366.54        370.49         9.07 o                         
  28   4   3        104.64         87.71         4.68 o                         
  29   4   3          6.74         10.22         3.96 o                         
 -29   5   3          4.82          0.48         5.57 o                         
 -28   5   3          0.17          2.02         4.12 o                         
 -27   5   3          2.91          3.76         6.42 o                         
 -26   5   3       1307.87       1271.45        38.90 o                         
 -25   5   3        497.70        468.51        17.78 o                         
 -24   5   3       2402.54       2457.85        55.53 o                         
 -23   5   3          1.23          6.74         4.54 o                         
 -22   5   3        375.72        309.34         9.49 o                         
 -21   5   3         20.33         25.06         4.61 o                         
 -20   5   3       1544.81       1454.51        24.68 o                         
 -19   5   3        810.13        809.58        15.81 o                         
 -18   5   3       1188.56       1187.48        20.89 o                         
 -17   5   3        345.65        317.83        14.57 o                         
 -16   5   3       1603.67       1704.06        27.25 o                         
 -15   5   3       2027.06       1974.91        30.42 o                         
 -14   5   3        819.61        802.93        14.78 o                         
 -13   5   3         11.78          8.92         5.03 o                         
 -12   5   3       3328.20       3386.63        67.93 o                         
 -11   5   3       9193.90       8747.90       162.20 o                         
 -10   5   3       1190.75       1180.44        29.79 o                         
  -9   5   3       2286.01       2715.23        89.51 o                         
  -8   5   3          5.74          7.89         6.32 o                         
  -7   5   3       1686.77       1423.31        41.45 o                         
  -6   5   3        457.41        493.19        14.61 o                         
  -5   5   3       8255.12       8131.15       136.24 o                         
  -4   5   3        807.84        709.79        20.95 o                         
  -3   5   3       5997.10       6490.74       108.38 o                         
  -2   5   3        265.24        257.49         8.49 o                         
  -1   5   3       2679.21       2925.25        67.05 o                         
   0   5   3       1368.55       1327.82        46.72 o                         
   1   5   3       2707.92       2661.29        80.52 o                         
   2   5   3         35.85         34.36        17.21 o                         
   3   5   3       2746.98       2826.60        50.47 o                         
   4   5   3       3491.75       3200.30        56.72 o                         
   5   5   3       5541.14       5617.66       110.31 o                         
   6   5   3        472.61        446.83        15.97 o                         
   7   5   3          1.12          6.08         5.07 o                         
   8   5   3       6463.80       6401.40       143.66 o                         
   9   5   3        205.88        329.55        16.93 o                         
  10   5   3         57.59         51.92         6.54 o                         
  11   5   3         49.19         62.70         4.70 o                         
  12   5   3       1210.55       1189.52        16.56 o                         
  13   5   3        319.08        320.46         7.25 o                         
  14   5   3       1314.43       1394.50        19.37 o                         
  15   5   3       2093.95       2047.62        27.78 o                         
  16   5   3        773.76        820.08        13.69 o                         
  17   5   3        203.85        181.88         7.10 o                         
  18   5   3       1220.88       1226.82        20.30 o                         
  19   5   3         17.81         20.09         4.24 o                         
  20   5   3        626.48        666.18        20.85 o                         
  21   5   3        684.11        690.16        15.40 o                         
  22   5   3        431.13        378.97         9.99 o                         
  23   5   3        290.16        297.79         7.92 o                         
  24   5   3        166.68        163.87         5.50 o                         
  25   5   3        927.01        998.10        16.83 o                         
  26   5   3        145.02        144.22         6.59 o                         
  27   5   3         13.16         11.44         4.38 o                         
  28   5   3        230.71        240.66        15.51 o                         
  29   5   3        419.34        428.25        20.12 o                         
 -28   6   3        244.58        248.54        15.39 o                         
 -27   6   3        277.24        284.29        18.18 o                         
 -26   6   3          1.37          7.15         9.45 o                         
 -25   6   3         24.37         28.48         5.44 o                         
 -24   6   3          8.30         17.41         5.71 o                         
 -23   6   3        103.92         99.11         6.04 o                         
 -22   6   3        421.44        449.14        12.80 o                         
 -21   6   3       1297.91       1257.82        24.60 o                         
 -20   6   3         16.41         27.93         4.45 o                         
 -19   6   3        437.20        404.67        11.01 o                         
 -18   6   3          8.60         17.28         3.82 o                         
 -17   6   3       2020.61       2066.38        37.29 o                         
 -16   6   3         11.55         24.73         7.27 o                         
 -15   6   3          0.03         14.64         5.31 o                         
 -14   6   3        293.93        277.96        18.80 o                         
 -13   6   3        629.18        593.16        15.53 o                         
 -12   6   3       1449.44       1564.10        31.23 o                         
 -11   6   3       2127.15       2197.32        54.95 o                         
 -10   6   3        794.13        719.09        21.35 o                         
  -9   6   3       2593.20       2622.87        42.09 o                         
  -8   6   3       2685.76       2764.17        37.60 o                         
  -7   6   3       3335.16       3681.35        66.78 o                         
  -6   6   3       1119.72       1037.46        23.62 o                         
  -5   6   3       1676.30       1853.51        36.19 o                         
  -4   6   3         30.64         71.36         6.46 o                         
  -3   6   3         85.53        121.51         8.90 o                         
  -2   6   3         95.93        124.21        13.75 o                         
  -1   6   3        158.95        138.96        11.82 o                         
   0   6   3        159.01        177.34        16.87 o                         
   1   6   3        363.23        275.75        16.20 o                         
   2   6   3       4759.48       5038.11        97.01 o                         
   3   6   3       1093.01        999.85        26.51 o                         
   4   6   3        764.96        693.33        18.21 o                         
   5   6   3         75.62         63.11        15.69 o                         
   6   6   3        158.36        169.79        12.47 o                         
   7   6   3       2287.83       2143.09        43.87 o                         
   8   6   3       1256.11       1226.85        21.13 o                         
   9   6   3        453.05        457.22         9.50 o                         
  10   6   3       1050.35       1021.41        15.42 o                         
  11   6   3        474.61        462.99         8.86 o                         
  12   6   3        377.47        404.91         8.83 o                         
  13   6   3        695.97        642.11        12.23 o                         
  14   6   3         74.06         83.87         5.13 o                         
  15   6   3        351.39        324.59         9.18 o                         
  16   6   3        608.90        550.18        13.38 o                         
  17   6   3       2045.72       2036.42        39.86 o                         
  18   6   3         16.09         23.96         3.86 o                         
  19   6   3        371.69        403.32         9.71 o                         
  20   6   3        634.30        678.45        13.88 o                         
  21   6   3        476.67        584.69        11.72 o                         
  22   6   3        447.96        467.06         9.44 o                         
  23   6   3          3.81          8.44         3.51 o                         
  24   6   3        826.73        866.52        17.41 o                         
  25   6   3       1170.38       1151.32        46.99 o                         
  26   6   3        118.87        106.76        12.72 o                         
  27   6   3         63.77         90.16        10.66 o                         
  28   6   3        764.93        733.68        35.57 o                         
 -28   7   3       2577.43       2442.02        64.56 o                         
 -27   7   3         23.75         11.92         5.33 o                         
 -26   7   3         25.46         20.36         8.97 o                         
 -25   7   3        600.86        619.10        31.87 o                         
 -24   7   3        288.16        298.32        14.42 o                         
 -23   7   3         36.39         45.38         6.58 o                         
 -22   7   3        180.58        198.53        10.73 o                         
 -21   7   3        570.31        575.94        22.70 o                         
 -20   7   3         46.06         52.50         7.64 o                         
 -19   7   3         92.03         80.23         9.48 o                         
 -18   7   3       1705.17       1666.45        41.01 o                         
 -17   7   3        484.84        465.60        16.08 o                         
 -16   7   3        147.75        144.42         9.50 o                         
 -15   7   3       7290.27       6916.41       117.56 o                         
 -14   7   3       2795.34       2576.53        55.18 o                         
 -13   7   3       1366.56       1387.35        35.07 o                         
 -12   7   3       1644.88       1651.18        70.53 o                         
 -11   7   3         29.42         37.73         6.17 o                         
 -10   7   3        140.43        165.18         6.95 o                         
  -9   7   3       1249.64       1206.88        22.41 o                         
  -8   7   3        222.20        272.17         8.97 o                         
  -7   7   3       1760.98       1741.98        33.19 o                         
  -6   7   3        221.42        201.13        12.30 o                         
  -5   7   3          2.24         -0.62         4.21 o                         
  -4   7   3       2388.87       2608.09        78.20 o                         
  -3   7   3          9.55         23.39         8.00 o                         
  -2   7   3          0.39          7.59         6.71 o                         
  -1   7   3       2317.34       2323.50        71.43 o                         
   0   7   3         43.66         22.12         5.00 o                         
   1   7   3        470.16        472.53        14.61 o                         
   2   7   3       8737.51       8648.84       206.29 o                         
   3   7   3       8565.47       9142.68       195.60 o                         
   4   7   3        228.18        161.29         8.80 o                         
   5   7   3       3019.54       3159.11        72.34 o                         
   6   7   3       8860.77       8212.21       122.93 o                         
   7   7   3        227.18        254.21         6.34 o                         
   8   7   3        194.05        141.33         5.98 o                         
   9   7   3         24.18         22.58         2.97 o                         
  10   7   3         73.20         64.84         4.01 o                         
  11   7   3       4202.35       4149.31        59.98 o                         
  12   7   3          6.73          5.85         3.19 o                         
  13   7   3        942.38        954.95        20.61 o                         
  14   7   3        142.88        150.70         8.14 o                         
  15   7   3         14.71          3.11         5.39 o                         
  16   7   3        121.13        120.77         8.00 o                         
  17   7   3        200.92        199.84         8.68 o                         
  18   7   3         37.72         22.40         5.75 o                         
  19   7   3       1308.30       1272.25        31.81 o                         
  20   7   3         99.72        118.49        10.32 o                         
  21   7   3        358.34        360.87        15.83 o                         
  22   7   3        643.17        654.21        16.80 o                         
  23   7   3          4.90          0.97         7.36 o                         
  24   7   3          6.50         16.62         6.87 o                         
  25   7   3         16.11         17.95         6.79 o                         
  26   7   3         54.07         42.99         6.04 o                         
  27   7   3         82.13         98.40         9.82 o                         
 -27   8   3          0.71          4.24         5.33 o                         
 -26   8   3        609.86        609.29        20.05 o                         
 -25   8   3        247.50        253.12        12.25 o                         
 -24   8   3        531.39        525.92        28.60 o                         
 -23   8   3        588.21        625.18        22.90 o                         
 -22   8   3        367.52        376.58        13.98 o                         
 -21   8   3         15.72         19.64         6.77 o                         
 -20   8   3        841.87        885.05        25.42 o                         
 -19   8   3         72.47         75.50         7.46 o                         
 -18   8   3       1323.11       1345.15        30.52 o                         
 -17   8   3         56.08         48.50         7.03 o                         
 -16   8   3         22.35         34.38         5.20 o                         
 -15   8   3        285.61        293.58        10.01 o                         
 -14   8   3        167.41        171.05        12.69 o                         
 -13   8   3        889.98        969.22        26.33 o                         
 -12   8   3         93.54         96.05        10.97 o                         
 -11   8   3       2002.20       1982.01        36.36 o                         
 -10   8   3        396.75        377.99        10.61 o                         
  -9   8   3          7.43         10.24         4.24 o                         
  -8   8   3        934.18        961.07        16.26 o                         
  -7   8   3       1734.29       1753.27        26.15 o                         
  -6   8   3       1118.21       1154.91        17.20 o                         
  -5   8   3       2002.59       1999.10        28.85 o                         
  -4   8   3        132.27        108.41         4.61 o                         
  -3   8   3       1773.82       1769.38        29.97 o                         
  -2   8   3        266.97        264.84         9.69 o                         
  -1   8   3        698.22        652.48        17.13 o                         
   0   8   3       1163.60       1039.26        24.60 o                         
   1   8   3          0.07         -2.81         5.18 o                         
   2   8   3       1453.22       1454.83        29.21 o                         
   3   8   3       1031.91       1082.94        20.36 o                         
   4   8   3       3397.46       3200.18        43.30 o                         
   5   8   3         62.33         64.06         3.85 o                         
   6   8   3       3097.53       3025.59        42.22 o                         
   7   8   3          4.66          5.16         2.53 o                         
   8   8   3       2114.53       2096.57        28.93 o                         
   9   8   3       1041.68       1010.08        15.00 o                         
  10   8   3       1836.34       1755.39        26.09 o                         
  11   8   3         15.64         16.63         3.27 o                         
  12   8   3        180.39        171.43         5.55 o                         
  13   8   3       3753.50       3798.59        52.38 o                         
  14   8   3          0.61         -2.41         4.48 o                         
  15   8   3        250.90        214.96        13.54 o                         
  16   8   3         75.66         86.19         7.67 o                         
  17   8   3       1338.77       1299.71        28.58 o                         
  18   8   3        104.85        101.43         7.01 o                         
  19   8   3         44.19         68.97         7.10 o                         
  20   8   3        165.24        155.92        27.87 o                         
  21   8   3       1474.54       1477.08        35.88 o                         
  22   8   3        428.36        457.33        26.17 o                         
  23   8   3          0.62          0.43         6.45 o                         
  24   8   3        197.76        191.78         8.51 o                         
  25   8   3         52.27         36.24         5.71 o                         
  26   8   3         10.79          0.61         6.30 o                         
  27   8   3        109.83         96.09         8.00 o                         
 -26   9   3         13.43         27.87         5.82 o                         
 -25   9   3         25.78         20.72         7.63 o                         
 -24   9   3       1148.47       1041.99        31.43 o                         
 -23   9   3         28.98         33.03         6.98 o                         
 -22   9   3        300.19        315.49        15.19 o                         
 -21   9   3        562.90        582.49        18.60 o                         
 -20   9   3        141.41        154.21         9.99 o                         
 -19   9   3         67.02        105.91         9.42 o                         
 -18   9   3        307.78        310.24        14.98 o                         
 -17   9   3         16.90         23.26         5.61 o                         
 -16   9   3          0.04          3.59         5.25 o                         
 -15   9   3        212.86        199.64        10.33 o                         
 -14   9   3       1375.93       1280.69        25.37 o                         
 -13   9   3       1269.56       1272.12        21.52 o                         
 -12   9   3         49.20         61.04         5.57 o                         
 -11   9   3       1772.05       1819.53        30.32 o                         
 -10   9   3        587.01        607.55        13.27 o                         
  -9   9   3        347.24        328.26         8.34 o                         
  -8   9   3        657.12        636.11        13.14 o                         
  -7   9   3        105.95         99.79         5.24 o                         
  -6   9   3       3740.27       3660.24        54.01 o                         
  -5   9   3       1246.31       1208.24        22.37 o                         
  -4   9   3         17.02         14.09         3.10 o                         
  -3   9   3        612.51        632.87        13.00 o                         
  -2   9   3       1024.95       1011.25        21.31 o                         
  -1   9   3         41.57         25.90         6.70 o                         
   0   9   3       1757.39       1635.88        68.16 o                         
   1   9   3        126.20        125.35         8.46 o                         
   2   9   3        263.10        222.89        11.85 o                         
   3   9   3       3764.78       3692.15        80.26 o                         
   4   9   3        112.43        129.49         6.77 o                         
   5   9   3        705.29        685.85        12.11 o                         
   6   9   3        490.73        454.15         9.96 o                         
   7   9   3        399.36        344.35         8.40 o                         
   8   9   3        173.09        174.28         5.93 o                         
   9   9   3       1200.40       1190.60        22.22 o                         
  10   9   3        808.75        736.21        13.43 o                         
  11   9   3       2883.09       2719.18        38.76 o                         
  12   9   3        917.90        954.12        16.49 o                         
  13   9   3        769.97        758.87        14.05 o                         
  14   9   3        145.59        143.40         6.66 o                         
  15   9   3         11.91         14.38         4.87 o                         
  16   9   3        925.13        901.51        23.86 o                         
  17   9   3       1169.20       1159.37        26.22 o                         
  18   9   3        544.00        590.53        15.80 o                         
  19   9   3         96.72        112.94         6.74 o                         
  20   9   3          4.68         14.05         5.39 o                         
  21   9   3       4284.53       4551.65       123.35 o                         
  22   9   3         79.98         77.76         8.64 o                         
  23   9   3         22.23         22.18         9.21 o                         
  24   9   3        135.63        122.88        10.78 o                         
  25   9   3         36.51         21.21         5.57 o                         
 -24  10   3          5.24         10.54         6.42 o                         
 -23  10   3        105.65        100.34        11.27 o                         
 -22  10   3       1098.79       1101.76        47.99 o                         
 -21  10   3         15.14         26.66        10.91 o                         
 -20  10   3         48.42         59.88         9.16 o                         
 -19  10   3       1262.44       1262.10        39.73 o                         
 -18  10   3        364.67        371.59        12.10 o                         
 -17  10   3         42.72         45.91         6.31 o                         
 -16  10   3        101.67         87.09         7.70 o                         
 -15  10   3        702.18        724.00        16.23 o                         
 -14  10   3        901.62       1030.58        21.25 o                         
 -13  10   3         41.54         37.45         5.50 o                         
 -12  10   3       1342.38       1356.26        28.86 o                         
 -11  10   3        635.72        652.02        17.14 o                         
 -10  10   3        775.51        773.78        19.07 o                         
  -9  10   3       5016.96       5036.94        87.87 o                         
  -8  10   3       4987.34       4926.62       113.16 o                         
  -7  10   3        564.72        510.96        19.11 o                         
  -6  10   3       3107.08       2994.24        54.45 o                         
  -5  10   3         38.78         17.71         5.64 o                         
  -4  10   3       2459.01       2353.04        43.25 o                         
  -3  10   3        899.53        844.62        21.22 o                         
  -2  10   3       4077.35       4041.44       117.43 o                         
  -1  10   3         28.24         41.72         6.62 o                         
   0  10   3        278.93        302.43        13.21 o                         
   1  10   3        212.62        211.03        11.94 o                         
   2  10   3        370.67        371.28        16.45 o                         
   3  10   3        372.66        361.96        21.93 o                         
   4  10   3        385.45        369.12        12.52 o                         
   5  10   3       2916.33       2882.11        55.87 o                         
   6  10   3        308.84        283.04        11.25 o                         
   7  10   3        298.26        341.51        12.75 o                         
   8  10   3       3470.81       3410.64        65.46 o                         
   9  10   3        369.82        431.59        13.77 o                         
  10  10   3       4414.99       4471.21        68.98 o                         
  11  10   3       1690.60       1678.72        26.76 o                         
  12  10   3       1307.48       1390.42        24.77 o                         
  13  10   3        212.86        264.27         9.15 o                         
  14  10   3       1605.89       1694.96        31.88 o                         
  15  10   3          1.92          2.91         5.08 o                         
  16  10   3        230.06        232.80         9.34 o                         
  17  10   3         15.26         17.45         5.00 o                         
  18  10   3          0.65          7.03         4.24 o                         
  19  10   3        131.93        142.17         8.83 o                         
  20  10   3        826.14        861.14        22.76 o                         
  21  10   3        214.66        298.73        13.83 o                         
  22  10   3        214.69        228.85        11.22 o                         
  23  10   3        142.18        130.22         7.80 o                         
  24  10   3        412.13        410.16        14.60 o                         
 -23  11   3         39.22         24.96         6.06 o                         
 -22  11   3         83.89        115.60        10.66 o                         
 -21  11   3        151.29        155.81         9.09 o                         
 -20  11   3        105.01         90.80        16.78 o                         
 -19  11   3        191.33        217.75        12.32 o                         
 -18  11   3         72.69         64.81        14.54 o                         
 -17  11   3        142.73        138.26         8.06 o                         
 -16  11   3        277.85        340.66        12.81 o                         
 -15  11   3        351.97        373.51        11.35 o                         
 -14  11   3        473.73        512.53        14.18 o                         
 -13  11   3         44.77         38.14         5.85 o                         
 -12  11   3         16.54         20.62         5.48 o                         
 -11  11   3       2309.93       2367.39        55.29 o                         
 -10  11   3        630.85        620.25        18.82 o                         
  -9  11   3         63.57         52.70         9.44 o                         
  -8  11   3        448.69        500.60        19.78 o                         
  -7  11   3        837.77        835.57        27.13 o                         
  -6  11   3        933.40        871.79        29.63 o                         
  -5  11   3        213.95        225.21        10.50 o                         
  -4  11   3       2025.73       2057.32        38.99 o                         
  -3  11   3       1851.63       1617.96        38.72 o                         
  -2  11   3        428.73        372.53        13.03 o                         
  -1  11   3         30.22         27.74         6.04 o                         
   0  11   3        129.50        135.11         8.61 o                         
   1  11   3        312.65        321.46        15.21 o                         
   2  11   3        167.89        170.53        11.31 o                         
   3  11   3        763.37        748.21        21.27 o                         
   4  11   3        426.77        408.11        14.36 o                         
   5  11   3        273.71        251.39        13.14 o                         
   6  11   3          0.96          5.43         4.60 o                         
   7  11   3        755.01        755.00        34.89 o                         
   8  11   3        501.94        509.66        17.05 o                         
   9  11   3        134.24        182.04        11.42 o                         
  10  11   3        922.56       1001.93        20.62 o                         
  11  11   3        126.12         91.59         6.41 o                         
  12  11   3         56.67         36.17         4.90 o                         
  13  11   3        177.63        190.85         8.81 o                         
  14  11   3        390.69        403.29        14.43 o                         
  15  11   3          0.31          7.68         5.75 o                         
  16  11   3       1541.02       1659.21        39.48 o                         
  17  11   3         61.41         63.69         6.26 o                         
  18  11   3        459.44        441.48        17.06 o                         
  19  11   3        282.53        303.12         9.60 o                         
  20  11   3         10.85          4.08         4.71 o                         
  21  11   3        118.83        132.69         6.53 o                         
  22  11   3         10.96         12.05         3.40 o                         
  23  11   3        930.87        847.40        33.45 o                         
 -21  12   3        198.73        200.79        12.12 o                         
 -20  12   3          1.49          0.61         6.42 o                         
 -19  12   3        370.78        353.02        13.72 o                         
 -18  12   3          9.55          2.06         7.63 o                         
 -17  12   3        213.69        203.45        12.54 o                         
 -16  12   3         86.35         71.54         6.01 o                         
 -15  12   3          5.00          8.37         3.75 o                         
 -14  12   3         48.26         42.80         4.90 o                         
 -13  12   3          0.10          4.18         4.40 o                         
 -12  12   3        280.95        275.32         9.64 o                         
 -11  12   3         14.61         15.09         4.48 o                         
 -10  12   3        402.56        402.76        12.41 o                         
  -9  12   3       1093.15       1094.69        24.86 o                         
  -8  12   3       3139.63       3209.64        62.22 o                         
  -7  12   3         35.79         28.11         6.65 o                         
  -6  12   3        205.44        180.58         8.67 o                         
  -5  12   3        207.81        203.94        13.48 o                         
  -4  12   3       6142.95       5867.15       107.70 o                         
  -3  12   3        461.84        431.29        13.13 o                         
  -2  12   3          1.76         -1.60         4.08 o                         
  -1  12   3        256.37        208.57         7.86 o                         
   0  12   3         20.17         23.44         4.21 o                         
   1  12   3         86.18         91.54         5.92 o                         
   2  12   3        338.29        377.54        12.11 o                         
   3  12   3        411.91        382.21        10.03 o                         
   4  12   3          8.18          7.06         4.73 o                         
   5  12   3         28.16         38.28         5.29 o                         
   6  12   3          1.08          6.44         5.37 o                         
   7  12   3        555.73        537.29        14.96 o                         
   8  12   3        387.14        357.75        20.12 o                         
   9  12   3         17.42         28.00         7.47 o                         
  10  12   3        127.16        116.98         7.60 o                         
  11  12   3          0.09          6.16         7.01 o                         
  12  12   3       2577.00       2730.78        47.63 o                         
  13  12   3        241.52        252.83         8.50 o                         
  14  12   3        223.90        204.43         7.54 o                         
  15  12   3        401.15        431.38        10.87 o                         
  16  12   3        783.97        863.96        17.40 o                         
  17  12   3        119.81        125.17         5.41 o                         
  18  12   3         98.16        106.39        10.78 o                         
  19  12   3          5.94         16.36         6.91 o                         
  20  12   3        238.13        227.45        12.97 o                         
  21  12   3        265.96        209.31        17.51 o                         
 -17  13   3          7.98         10.06         3.88 o                         
 -16  13   3         55.19         48.72         5.15 o                         
 -15  13   3        486.53        458.74        16.00 o                         
 -14  13   3         44.06         59.79         8.84 o                         
 -13  13   3        642.48        645.90        17.27 o                         
 -12  13   3        116.13        130.74         7.10 o                         
 -11  13   3       1134.10       1176.01        25.33 o                         
 -10  13   3       2287.41       2378.51        53.54 o                         
  -9  13   3       1079.29       1115.64        35.12 o                         
  -8  13   3         33.31         33.83         6.20 o                         
  -7  13   3        725.56        767.80        21.67 o                         
  -6  13   3        430.66        450.65        19.42 o                         
  -5  13   3        663.11        670.78        20.41 o                         
  -4  13   3         31.02         41.79         5.95 o                         
  -3  13   3          0.38          1.88         3.50 o                         
  -2  13   3         28.61         20.60         4.29 o                         
  -1  13   3         40.44         38.27         4.09 o                         
   0  13   3          3.18          5.42         3.81 o                         
   1  13   3        159.38        177.28         7.97 o                         
   2  13   3        158.44        143.66         6.57 o                         
   3  13   3         80.17         92.81         5.67 o                         
   4  13   3        299.59        327.10         8.61 o                         
   5  13   3        146.87        154.97         6.06 o                         
   6  13   3        637.02        586.46        13.90 o                         
   7  13   3         58.63         79.40         7.52 o                         
   8  13   3       1296.96       1216.69        26.25 o                         
   9  13   3        328.64        360.82        13.05 o                         
  10  13   3         44.03         37.25         5.39 o                         
  11  13   3          5.31          6.23         4.23 o                         
  12  13   3        642.83        657.20        18.33 o                         
  13  13   3         22.15         28.39         5.18 o                         
  14  13   3         21.79         29.83         4.94 o                         
  15  13   3         84.22         85.50         5.46 o                         
  16  13   3         13.88         22.60         3.94 o                         
  17  13   3         49.93         34.66         4.97 o                         
  18  13   3        232.73        258.21        27.45 o                         
 -15  14   3        215.18        172.56         9.45 o                         
 -14  14   3         72.45         88.70         7.63 o                         
 -13  14   3        641.32        663.47        19.23 o                         
 -12  14   3         49.63         34.39         4.49 o                         
 -11  14   3        351.88        336.51        10.52 o                         
 -10  14   3       2061.43       2219.76        49.13 o                         
  -9  14   3         65.50         47.28         6.92 o                         
  -8  14   3        305.42        307.25        13.87 o                         
  -7  14   3        379.44        404.18        16.37 o                         
  -6  14   3        149.57        149.17        14.30 o                         
  -5  14   3        614.24        601.58        21.13 o                         
  -4  14   3        267.53        250.39        10.36 o                         
  -3  14   3        254.63        305.88         9.53 o                         
  -2  14   3       1784.84       1766.36        35.39 o                         
  -1  14   3          2.28          4.61         4.68 o                         
   0  14   3        377.84        359.61        11.39 o                         
   1  14   3        404.54        441.80        11.80 o                         
   2  14   3        257.04        275.12         8.79 o                         
   3  14   3         88.60         77.58         4.33 o                         
   4  14   3          0.50          2.39         3.14 o                         
   5  14   3         24.05         26.40         4.19 o                         
   6  14   3       1295.53       1428.50        26.26 o                         
   7  14   3        632.48        704.40        25.54 o                         
   8  14   3        111.42         99.73         5.79 o                         
   9  14   3        159.74        193.34        10.49 o                         
  10  14   3        547.44        639.42        21.25 o                         
  11  14   3         66.78         92.80         7.45 o                         
  12  14   3        682.17        742.54        20.55 o                         
  13  14   3          5.93         21.42         3.89 o                         
  14  14   3        661.78        717.95        21.29 o                         
  15  14   3        175.55        164.80         9.94 o                         
  16  14   3        228.55        239.21        11.51 o                         
 -12  15   3        583.00        632.31        25.81 o                         
 -11  15   3        606.03        564.86        81.55 o                         
 -10  15   3        194.71        197.67         8.06 o                         
  -9  15   3         93.97         87.00         5.75 o                         
  -8  15   3        175.95        193.62         9.75 o                         
  -7  15   3        118.89         89.19         8.60 o                         
  -6  15   3         37.83         29.33         6.79 o                         
  -5  15   3        120.87        128.79         7.78 o                         
  -4  15   3        274.13        222.97        14.90 o                         
  -3  15   3         41.16         46.05         8.24 o                         
  -2  15   3         41.76         36.72         7.76 o                         
  -1  15   3          0.16          0.32         4.80 o                         
   0  15   3          3.50          6.79         3.72 o                         
   1  15   3          0.03          3.21         3.65 o                         
   2  15   3         11.65         25.22         8.60 o                         
   3  15   3        408.18        392.65        13.83 o                         
   4  15   3         15.95         24.52         4.79 o                         
   5  15   3        373.58        352.48        12.98 o                         
   6  15   3        295.53        303.82        11.65 o                         
   7  15   3         11.68         23.27         6.54 o                         
   8  15   3        105.06         88.15         6.24 o                         
   9  15   3        173.95        201.38         7.11 o                         
  10  15   3         92.13         64.71         7.03 o                         
  11  15   3        204.75        201.40        10.91 o                         
  -7  16   3         28.29         36.35         4.36 o                         
  -6  16   3        124.75        122.84        13.39 o                         
  -5  16   3        286.75        282.50         9.81 o                         
  -4  16   3         97.87         73.24         9.15 o                         
  -3  16   3         70.67         72.84         4.75 o                         
  -2  16   3          5.39          2.84         3.14 o                         
  -1  16   3        207.71        231.94        12.72 o                         
   0  16   3         37.68         58.89         6.79 o                         
 -31   0   4         53.88         46.90         6.06 o                         
 -30   0   4         51.62         24.24         6.91 o                         
 -29   0   4         61.02         61.68        10.06 o                         
 -28   0   4        105.32        132.33        13.57 o                         
 -27   0   4        678.14        777.60        37.69 o                         
 -26   0   4       1698.80       1855.97        76.83 o                         
 -25   0   4       1310.09       1419.85        62.04 o                         
 -24   0   4        100.78         86.04        14.06 o                         
 -23   0   4        123.13        114.77        21.75 o                         
 -22   0   4        131.65        159.33        14.79 o                         
 -21   0   4          0.82          2.60        13.21 o                         
 -20   0   4        466.86        465.91        23.97 o                         
 -19   0   4         13.03         18.80        13.09 o                         
 -18   0   4       1009.79       1112.45        58.65 o                         
 -17   0   4       2608.61       2893.26       140.93 o                         
 -16   0   4        652.78        752.88        56.47 o                         
 -15   0   4       4035.59       3934.06       174.38 o                         
 -14   0   4       1796.25       1762.66        92.70 o                         
 -13   0   4       9029.04       9315.36       360.14 o                         
 -12   0   4       3099.06       3284.91       143.48 o                         
 -11   0   4       2469.79       2847.58       125.54 o                         
 -10   0   4        823.53       1098.24        60.95 o                         
  -9   0   4      33016.28      37465.89      1344.11 o                         
  -8   0   4       9643.91       9667.03       362.81 o                         
  -7   0   4       3157.13       3134.16       130.99 o                         
  -6   0   4       8060.52       8153.75       307.31 o                         
  -5   0   4      12227.39      12867.79       335.54 o                         
  -4   0   4      17839.12      16629.79       428.43 o                         
  -3   0   4       4447.49       4271.62       118.91 o                         
  -2   0   4      12085.81      12005.19       311.93 o                         
  -1   0   4       8443.25       8686.84       278.11 o                         
   0   0   4       3830.13       3774.50       107.19 o                         
   1   0   4       1461.52       1698.74        73.37 o                         
   2   0   4      26555.42      24888.15       895.99 o                         
   3   0   4      31231.47      28784.41      1033.77 o                         
   4   0   4      12472.27      12584.16       464.11 o                         
   5   0   4      14603.19      15219.43       557.66 o                         
   6   0   4       6471.33       6232.46       242.11 o                         
   7   0   4       7134.89       8222.70       314.10 o                         
   8   0   4       3340.33       3295.16        98.61 o                         
   9   0   4       6625.37       7306.18       200.05 o                         
  10   0   4       8886.65       9581.06       258.06 o                         
  11   0   4       6021.62       6552.03       184.84 o                         
  12   0   4       6469.51       5952.18       171.42 o                         
  13   0   4        571.20        628.43        51.38 o                         
  14   0   4      16077.21      15899.71       290.90 o                         
  15   0   4       1239.89       1178.76        29.64 o                         
  16   0   4       3746.78       3782.62        78.00 o                         
  17   0   4       5471.16       5488.61       108.82 o                         
  18   0   4        735.07        755.29        29.20 o                         
  19   0   4        358.31        381.18        20.20 o                         
  20   0   4          4.17         12.70         7.47 o                         
  21   0   4       1212.06       1265.25        37.60 o                         
  22   0   4         50.32         48.88         6.76 o                         
  23   0   4        885.97        950.28        26.53 o                         
  24   0   4        196.78        215.82        14.82 o                         
  25   0   4       1290.72       1235.96        32.57 o                         
  26   0   4          1.46         -0.05         6.86 o                         
  27   0   4       1349.63       1397.54        34.56 o                         
  28   0   4        538.67        557.50        22.66 o                         
  29   0   4        526.08        525.18        20.65 o                         
  30   0   4         56.54         41.44         5.42 o                         
 -31   1   4       2126.71       1898.73        50.34 o                         
 -30   1   4         45.89         56.23         8.12 o                         
 -29   1   4         69.46         73.19        10.18 o                         
 -28   1   4          0.16          7.27         8.72 o                         
 -27   1   4        651.31        700.17        34.78 o                         
 -26   1   4       1502.44       1572.17        66.65 o                         
 -25   1   4       1724.59       1894.87        78.77 o                         
 -24   1   4       2501.41       2489.86       100.21 o                         
 -23   1   4        209.98        199.50        16.34 o                         
 -22   1   4        332.71        366.84        19.55 o                         
 -21   1   4       1589.78       1641.19        81.92 o                         
 -20   1   4        237.65        210.72        11.46 o                         
 -19   1   4          0.25         -5.61         8.46 o                         
 -18   1   4         22.05         20.82         8.38 o                         
 -17   1   4          5.45         -4.12        16.72 o                         
 -16   1   4       1446.56       1296.01        78.64 o                         
 -15   1   4        204.22        218.24        29.33 o                         
 -14   1   4        396.98        362.57        36.23 o                         
 -13   1   4       1574.44       1791.02        91.25 o                         
 -12   1   4       1252.34       1351.02        73.19 o                         
 -11   1   4        869.40       1004.69        58.65 o                         
 -10   1   4       1636.00       1791.75        86.76 o                         
  -9   1   4       1437.75       1431.24        72.34 o                         
  -8   1   4       2534.06       2665.08       114.88 o                         
  -7   1   4       2250.05       2653.57       113.79 o                         
  -6   1   4        244.67        216.43        22.42 o                         
  -5   1   4         96.98        132.82        13.84 o                         
  -4   1   4       7617.95       7779.00       226.91 o                         
  -3   1   4       1002.50       1113.37        31.48 o                         
  -2   1   4         27.76         45.63        10.33 o                         
  -1   1   4        887.37        844.66        25.94 o                         
   0   1   4        173.75        260.50        17.31 o                         
   1   1   4        453.84        436.01        23.27 o                         
   2   1   4       7204.65       6829.39       259.56 o                         
   3   1   4        482.40        394.32        29.69 o                         
   4   1   4      23768.81      23496.29       848.25 o                         
   5   1   4      12761.62      12319.63       455.63 o                         
   6   1   4        345.38        424.61        33.08 o                         
   7   1   4        268.80        308.81        20.12 o                         
   8   1   4       2003.78       1884.73        69.01 o                         
   9   1   4        866.25        803.60        39.32 o                         
  10   1   4       2098.68       2210.04        73.66 o                         
  11   1   4        129.05        120.05        16.49 o                         
  12   1   4       2494.85       2686.37        88.78 o                         
  13   1   4       2810.34       2565.13        64.41 o                         
  14   1   4       5962.97       5743.96       100.48 o                         
  15   1   4        310.67        355.88        12.65 o                         
  16   1   4          0.04         11.50         5.13 o                         
  17   1   4       1124.29       1190.55        28.35 o                         
  18   1   4       1812.22       1939.97        41.60 o                         
  19   1   4        436.66        429.49        14.94 o                         
  20   1   4        235.81        245.15        11.39 o                         
  21   1   4        616.72        584.99        14.88 o                         
  22   1   4        246.75        220.30        13.46 o                         
  23   1   4        255.86        287.47        12.85 o                         
  24   1   4        632.55        647.08        19.92 o                         
  25   1   4        134.79        112.66         8.17 o                         
  26   1   4         58.73         69.83         6.81 o                         
  27   1   4         23.06         32.59         9.11 o                         
  28   1   4        492.15        536.89        19.79 o                         
  29   1   4       1762.52       1789.48        40.32 o                         
  30   1   4         64.19         44.47         8.12 o                         
 -30   2   4         11.86          7.98         3.26 o                         
 -29   2   4        421.87        416.25        15.38 o                         
 -28   2   4        131.79        165.11        10.02 o                         
 -27   2   4        608.30        633.85        22.62 o                         
 -26   2   4          3.86          0.14         7.02 o                         
 -25   2   4         77.04         89.31         9.85 o                         
 -24   2   4        460.14        439.35        21.33 o                         
 -23   2   4         19.73         49.78        10.00 o                         
 -22   2   4         15.46          9.31         5.20 o                         
 -21   2   4        728.14        720.01        18.95 o                         
 -20   2   4         40.28         34.84         5.35 o                         
 -19   2   4        777.96        824.19        30.90 o                         
 -18   2   4         10.21         19.42         5.78 o                         
 -17   2   4       5100.37       5181.48       121.11 o                         
 -16   2   4        604.57        633.62        23.56 o                         
 -15   2   4        586.73        617.65        22.75 o                         
 -14   2   4         10.35         18.38         7.13 o                         
 -13   2   4      11929.17      12068.11       256.77 o                         
 -12   2   4       5491.76       5782.45       176.56 o                         
 -11   2   4       3988.54       4466.08       130.03 o                         
 -10   2   4        229.54        239.97        19.51 o                         
  -9   2   4       4620.69       5101.19       143.52 o                         
  -8   2   4      11107.19      11485.44       302.09 o                         
  -7   2   4       2803.15       2977.42        88.56 o                         
  -6   2   4      13632.49      14971.55       387.30 o                         
  -5   2   4       2347.01       2592.60        55.70 o                         
  -4   2   4       6291.37       6072.84       104.52 o                         
  -3   2   4        948.54        931.84        29.57 o                         
  -2   2   4       6737.78       7054.50       133.08 o                         
  -1   2   4        118.20        102.01         7.85 o                         
   0   2   4        264.83        263.46        10.26 o                         
   1   2   4       8667.21       8528.95       159.74 o                         
   2   2   4        470.09        423.30        21.68 o                         
   3   2   4         35.02          8.68         5.65 o                         
   4   2   4      13830.72      13338.95       314.82 o                         
   5   2   4       1117.77       1084.27        40.87 o                         
   6   2   4         87.96         79.33        11.43 o                         
   7   2   4          0.30          6.68         7.25 o                         
   8   2   4        579.72        518.30        19.11 o                         
   9   2   4        191.47        195.66        12.72 o                         
  10   2   4       1280.15       1419.86        60.81 o                         
  11   2   4          0.06          4.41         8.09 o                         
  12   2   4       9652.56       9575.63       127.19 o                         
  13   2   4       4549.27       4623.32        83.48 o                         
  14   2   4         41.83         52.31         5.03 o                         
  15   2   4        158.68        161.25         8.84 o                         
  16   2   4        116.95        118.39         6.68 o                         
  17   2   4        911.82        911.70        18.26 o                         
  18   2   4         16.48         20.15         4.53 o                         
  19   2   4        343.54        350.35         9.61 o                         
  20   2   4       1363.52       1373.75        24.41 o                         
  21   2   4         37.22         41.08         5.63 o                         
  22   2   4        309.84        256.78         9.05 o                         
  23   2   4          0.00          5.81         5.54 o                         
  24   2   4        150.72        147.04         7.45 o                         
  25   2   4        181.38        195.31         7.32 o                         
  26   2   4         31.23         30.22         4.37 o                         
  27   2   4        227.04        220.67         7.91 o                         
  28   2   4        343.27        321.52         8.03 o                         
  29   2   4         55.01         54.86         3.97 o                         
 -30   3   4        766.53        652.13        15.92 o                         
 -29   3   4        860.55        830.62        26.11 o                         
 -28   3   4       1926.62       1908.59        42.91 o                         
 -27   3   4        501.64        504.43        18.72 o                         
 -26   3   4         63.52         64.50         8.18 o                         
 -25   3   4         25.25         35.15         7.58 o                         
 -24   3   4        934.06        930.51        24.74 o                         
 -23   3   4         56.31         69.10         7.01 o                         
 -22   3   4       2948.19       2820.71        68.39 o                         
 -21   3   4          3.92          1.65         5.03 o                         
 -20   3   4         66.45         93.29         7.00 o                         
 -19   3   4        344.28        392.62        16.47 o                         
 -18   3   4       1522.40       1491.46        39.80 o                         
 -17   3   4          0.00          7.63         4.65 o                         
 -16   3   4       2884.55       3036.29        76.02 o                         
 -15   3   4         71.28         64.91         9.21 o                         
 -14   3   4       2275.14       2338.09        60.52 o                         
 -13   3   4        862.48        949.07        39.79 o                         
 -12   3   4        219.38        220.15        17.20 o                         
 -11   3   4        296.06        316.58        32.17 o                         
 -10   3   4       5338.51       5218.96       248.36 o                         
  -9   3   4       5959.63       6846.64       186.88 o                         
  -8   3   4       5669.58       6023.36       165.37 o                         
  -7   3   4      11142.66      11545.01       302.60 o                         
  -6   3   4         96.80        117.61         9.42 o                         
  -5   3   4       3995.80       4154.06        83.22 o                         
  -4   3   4         42.77         38.56         6.88 o                         
  -3   3   4       1022.57       1052.55        26.87 o                         
  -2   3   4        311.59        346.04        16.64 o                         
  -1   3   4       2347.94       2287.64        48.29 o                         
   0   3   4       3081.99       3022.08        61.82 o                         
   1   3   4      10464.57      10229.13       268.41 o                         
   2   3   4        943.77       1013.43        29.26 o                         
   3   3   4        676.02        736.68        38.64 o                         
   4   3   4       2074.42       2084.94        60.62 o                         
   5   3   4      10154.73      10188.64       269.35 o                         
   6   3   4        315.11        346.43        44.78 o                         
   7   3   4        658.68        704.63        22.01 o                         
   8   3   4        457.42        437.51        21.25 o                         
   9   3   4         19.41         22.23         7.53 o                         
  10   3   4        961.92       1094.72        31.38 o                         
  11   3   4       2429.36       2712.00        40.23 o                         
  12   3   4         43.85         52.05         4.63 o                         
  13   3   4        253.71        290.24        10.02 o                         
  14   3   4         53.98         43.43         4.74 o                         
  15   3   4        139.76        118.06         5.98 o                         
  16   3   4        612.66        579.25        15.57 o                         
  17   3   4        413.39        385.25        20.38 o                         
  18   3   4       1279.33       1289.55        22.95 o                         
  19   3   4        144.97        140.82         6.66 o                         
  20   3   4         39.93         26.78         5.02 o                         
  21   3   4        472.25        466.91        16.13 o                         
  22   3   4         61.21         47.89         5.85 o                         
  23   3   4        232.09        289.00        10.03 o                         
  24   3   4         32.82         46.26         4.80 o                         
  25   3   4        653.42        695.87        14.47 o                         
  26   3   4          3.61          3.34         3.65 o                         
  27   3   4        209.53        219.27         6.77 o                         
  28   3   4         89.37        115.93         5.21 o                         
  29   3   4        768.40        780.16        19.14 o                         
 -29   4   4         37.07         25.37         6.97 o                         
 -28   4   4         18.17         17.28         3.98 o                         
 -27   4   4        136.90        140.38        10.32 o                         
 -26   4   4        115.59        112.98         8.65 o                         
 -25   4   4        198.93        197.87        11.31 o                         
 -24   4   4          4.85         10.01         5.23 o                         
 -23   4   4          0.97         -2.27         5.32 o                         
 -22   4   4          0.01          6.08         5.46 o                         
 -21   4   4         59.08         48.56         6.62 o                         
 -20   4   4        404.74        398.07        15.79 o                         
 -19   4   4        507.46        462.77        11.55 o                         
 -18   4   4       1032.55       1057.52        19.74 o                         
 -17   4   4       1797.05       1795.89        32.48 o                         
 -16   4   4       1118.29       1148.11        22.43 o                         
 -15   4   4        662.24        603.28        20.63 o                         
 -14   4   4         26.81         32.38         6.03 o                         
 -13   4   4       1895.90       1920.89        42.33 o                         
 -12   4   4        118.66        144.10         7.99 o                         
 -11   4   4       7576.65       7897.63       170.16 o                         
 -10   4   4       2527.70       2413.00        83.31 o                         
  -9   4   4       4377.89       4739.58       134.14 o                         
  -8   4   4        903.24        884.17        35.00 o                         
  -7   4   4        129.31        113.28         8.96 o                         
  -6   4   4        154.71        160.35        10.01 o                         
  -5   4   4       8619.06       8755.90       164.54 o                         
  -4   4   4       2391.81       2534.55        54.15 o                         
  -3   4   4       9946.92      10377.56       192.03 o                         
  -2   4   4       1452.24       1653.91        37.78 o                         
  -1   4   4      10310.44       9980.77       213.97 o                         
   0   4   4       2802.53       2850.36       117.54 o                         
   1   4   4        119.45        104.82        15.51 o                         
   2   4   4        353.17        345.56        18.89 o                         
   3   4   4       7119.89       6917.66       151.60 o                         
   4   4   4       6181.67       6446.97       141.72 o                         
   5   4   4        129.06        131.75        11.02 o                         
   6   4   4       4479.92       4489.02        89.55 o                         
   7   4   4        252.23        241.78        13.27 o                         
   8   4   4       1555.16       1554.32        38.48 o                         
   9   4   4       5749.58       6038.67        86.77 o                         
  10   4   4       1204.86       1271.82        22.13 o                         
  11   4   4         97.08        118.05         6.25 o                         
  12   4   4       1925.61       1909.08        28.30 o                         
  13   4   4       1020.19       1042.12        18.51 o                         
  14   4   4        174.36        190.38         5.93 o                         
  15   4   4        275.05        278.38         7.40 o                         
  16   4   4       5565.30       5464.40        80.90 o                         
  17   4   4        147.07        158.15         6.88 o                         
  18   4   4       3480.43       3530.02        56.08 o                         
  19   4   4        710.65        725.04        15.48 o                         
  20   4   4         89.67        116.88         6.33 o                         
  21   4   4       2010.49       1940.93        48.39 o                         
  22   4   4        581.86        546.77        18.68 o                         
  23   4   4         34.44         29.35         4.84 o                         
  24   4   4        191.02        218.52         7.49 o                         
  25   4   4         72.30         71.79         6.27 o                         
  26   4   4         54.18         62.66         4.03 o                         
  27   4   4        227.67        205.05         6.14 o                         
  28   4   4        166.95        169.81         8.99 o                         
  29   4   4        106.31        115.00         9.33 o                         
 -29   5   4         26.63         24.11         6.66 o                         
 -28   5   4         19.63         10.29         4.86 o                         
 -27   5   4        344.31        333.61        26.72 o                         
 -26   5   4        115.40        104.78         9.82 o                         
 -25   5   4       3843.94       3797.86        82.38 o                         
 -24   5   4        289.42        332.47        14.35 o                         
 -23   5   4        190.33        185.51         9.15 o                         
 -22   5   4          6.83         11.38         5.54 o                         
 -21   5   4        137.71        172.76         7.89 o                         
 -20   5   4       1537.77       1471.66        24.83 o                         
 -19   5   4        236.23        201.41        11.68 o                         
 -18   5   4        790.89        726.01        19.97 o                         
 -17   5   4        831.27        798.19        15.53 o                         
 -16   5   4        166.20        180.37         6.50 o                         
 -15   5   4         14.74         27.19         4.92 o                         
 -14   5   4          0.25          9.15         5.08 o                         
 -13   5   4       3383.78       3485.48        70.69 o                         
 -12   5   4         12.78         21.22         5.16 o                         
 -11   5   4          0.81         10.77         5.26 o                         
 -10   5   4        120.00        132.21         7.25 o                         
  -9   5   4       8709.59       8578.71       143.88 o                         
  -8   5   4       1464.74       1580.82        38.71 o                         
  -7   5   4       3137.46       3505.05        83.25 o                         
  -6   5   4        103.53        103.43        11.04 o                         
  -5   5   4         40.38         39.18         5.70 o                         
  -4   5   4        785.17        805.86        20.57 o                         
  -3   5   4        142.36        133.97         8.86 o                         
  -2   5   4       2862.03       2852.87        48.97 o                         
  -1   5   4        358.64        312.62        12.99 o                         
   0   5   4       4836.03       5226.04       301.55 o                         
   1   5   4        584.64        742.41        32.54 o                         
   2   5   4       3793.26       3384.56       140.02 o                         
   3   5   4          2.46         12.45         5.98 o                         
   4   5   4        250.53        303.24        10.93 o                         
   5   5   4       5926.85       6281.43       120.44 o                         
   6   5   4        483.32        517.41        17.39 o                         
   7   5   4        252.77        384.48        15.10 o                         
   8   5   4       1939.86       1816.29        29.87 o                         
   9   5   4       1482.87       1606.71        29.95 o                         
  10   5   4        227.28        305.45         8.35 o                         
  11   5   4       5357.20       5501.18        83.50 o                         
  12   5   4          0.31          6.82         2.62 o                         
  13   5   4        189.43        197.20         5.55 o                         
  14   5   4       3449.94       3331.68        42.69 o                         
  15   5   4         20.82         15.62         3.25 o                         
  16   5   4       5661.32       5284.28        70.70 o                         
  17   5   4        776.83        725.16        14.58 o                         
  18   5   4        717.32        681.30        13.35 o                         
  19   5   4       2100.14       1989.52        33.80 o                         
  20   5   4        102.62        107.32         7.49 o                         
  21   5   4        149.92        109.56         9.68 o                         
  22   5   4        363.39        345.65        10.32 o                         
  23   5   4         87.53        111.33         5.18 o                         
  24   5   4         81.58         84.29         4.56 o                         
  25   5   4         29.00         41.82         4.02 o                         
  26   5   4         36.73         35.97         4.38 o                         
  27   5   4        128.80        139.00        10.54 o                         
  28   5   4         54.53         47.74         8.00 o                         
 -27   6   4         34.04         31.63         7.51 o                         
 -26   6   4         12.40          7.63         8.60 o                         
 -25   6   4        155.57        127.84        14.18 o                         
 -24   6   4       1552.40       1507.06        51.56 o                         
 -23   6   4         68.62         85.93         8.29 o                         
 -22   6   4         94.20        105.93         5.75 o                         
 -21   6   4          0.46          5.33         4.12 o                         
 -20   6   4          0.05         11.52         3.98 o                         
 -19   6   4       1793.28       1867.30        34.12 o                         
 -18   6   4         15.48         19.43         4.04 o                         
 -17   6   4         17.51         19.07         3.93 o                         
 -16   6   4        907.98        890.71        19.29 o                         
 -15   6   4       5212.34       5260.71        91.74 o                         
 -14   6   4       4393.37       4308.12        61.41 o                         
 -13   6   4       4511.27       4505.31        68.83 o                         
 -12   6   4         23.09         26.48         5.06 o                         
 -11   6   4       1457.53       1503.00        30.14 o                         
 -10   6   4        632.04        613.03        14.87 o                         
  -9   6   4       2734.06       2527.07        38.42 o                         
  -8   6   4        125.82        132.41         7.70 o                         
  -7   6   4         11.38          6.27         3.32 o                         
  -6   6   4        952.73        858.99        14.57 o                         
  -5   6   4         35.40         32.87         4.34 o                         
  -4   6   4       1249.94       1310.50        37.61 o                         
  -3   6   4          6.92          0.52         4.69 o                         
  -2   6   4       2642.86       2623.78        58.14 o                         
  -1   6   4       7457.01       7381.20       203.89 o                         
   0   6   4        123.24        144.97         8.53 o                         
   1   6   4       5069.37       5137.21       146.99 o                         
   2   6   4        373.51        292.24        20.57 o                         
   3   6   4        188.69        202.67        10.23 o                         
   4   6   4       1872.05       1774.29        46.80 o                         
   5   6   4       1448.61       1341.43        26.78 o                         
   6   6   4        504.51        541.96         9.89 o                         
   7   6   4         36.13         40.89         3.26 o                         
   8   6   4       3675.92       3395.60        43.84 o                         
   9   6   4       1525.63       1526.88        23.25 o                         
  10   6   4        557.98        600.11        11.45 o                         
  11   6   4         35.71         52.30         4.04 o                         
  12   6   4       5726.35       5603.03        75.87 o                         
  13   6   4       4377.67       4314.73        56.51 o                         
  14   6   4       4169.86       4112.05        61.41 o                         
  15   6   4        719.80        698.05        15.18 o                         
  16   6   4        923.05        957.28        18.49 o                         
  17   6   4         63.65         57.48         4.72 o                         
  18   6   4        205.94        222.44         9.73 o                         
  19   6   4        737.84        692.14        16.91 o                         
  20   6   4        469.08        541.45        11.86 o                         
  21   6   4       2595.08       2428.95        42.85 o                         
  22   6   4         10.97         13.73         4.68 o                         
  23   6   4        779.64        800.71        19.14 o                         
  24   6   4        596.72        603.19        22.67 o                         
  25   6   4         30.61         25.55         6.14 o                         
  26   6   4        546.85        524.67        28.05 o                         
  27   6   4         15.52         21.33         7.15 o                         
  28   6   4          7.97          3.64         4.73 o                         
 -27   7   4          0.23          0.22         4.34 o                         
 -26   7   4         78.84         67.70         9.51 o                         
 -25   7   4        150.62        158.34        10.44 o                         
 -24   7   4        447.35        394.32        23.99 o                         
 -23   7   4        517.60        505.19        29.08 o                         
 -22   7   4        125.22        132.33        16.84 o                         
 -21   7   4          6.04          5.75         6.04 o                         
 -20   7   4        699.34        649.79        17.67 o                         
 -19   7   4       1022.71        987.38        23.91 o                         
 -18   7   4        103.56        139.34         8.70 o                         
 -17   7   4        410.93        400.12        13.22 o                         
 -16   7   4        557.11        574.20        18.60 o                         
 -15   7   4        136.75        139.05         8.59 o                         
 -14   7   4       2554.59       2493.34        50.54 o                         
 -13   7   4          4.76         10.50         6.58 o                         
 -12   7   4         48.39         42.57        11.86 o                         
 -11   7   4         36.54         28.59         6.08 o                         
 -10   7   4       3567.73       3614.79        64.56 o                         
  -9   7   4         30.76         37.99         5.20 o                         
  -8   7   4        425.14        357.75        10.80 o                         
  -7   7   4       3206.18       3310.00        66.61 o                         
  -6   7   4        371.63        384.92         9.82 o                         
  -5   7   4          4.02          3.98         3.44 o                         
  -4   7   4        972.42        999.73        19.17 o                         
  -3   7   4       1809.84       1707.05        32.19 o                         
  -2   7   4       2055.23       2048.92        56.85 o                         
  -1   7   4       1082.34       1106.65        25.62 o                         
   0   7   4       2318.66       2420.62        51.78 o                         
   1   7   4       4008.14       4139.55        96.32 o                         
   2   7   4       1438.50       1452.53        46.09 o                         
   3   7   4       1104.47       1019.33        21.74 o                         
   4   7   4        352.94        406.92         9.51 o                         
   5   7   4       2545.68       2196.55        31.01 o                         
   6   7   4          8.28         14.13         2.71 o                         
   7   7   4       4271.98       4273.31        56.35 o                         
   8   7   4       5432.90       5464.92        76.32 o                         
   9   7   4        275.81        262.33         8.21 o                         
  10   7   4          0.02          0.71         3.70 o                         
  11   7   4        327.89        358.27        12.47 o                         
  12   7   4       1085.93       1172.66        20.30 o                         
  13   7   4        288.32        262.36         8.52 o                         
  14   7   4        704.44        718.38        19.46 o                         
  15   7   4        734.32        657.40        33.83 o                         
  16   7   4       3925.55       3997.90        79.14 o                         
  17   7   4         53.38         34.24         5.44 o                         
  18   7   4       1364.82       1370.59        35.15 o                         
  19   7   4         72.64         70.79         7.89 o                         
  20   7   4        446.75        385.26        14.16 o                         
  21   7   4        709.27        752.07        21.30 o                         
  22   7   4        142.87        145.48         8.46 o                         
  23   7   4        457.99        489.18        14.92 o                         
  24   7   4        778.07        762.21        33.81 o                         
  25   7   4        200.89        168.56        11.63 o                         
  26   7   4        422.11        427.64        21.93 o                         
  27   7   4         10.06          6.30         5.21 o                         
 -26   8   4          9.62         -0.74         4.09 o                         
 -25   8   4        101.85        129.14         8.60 o                         
 -24   8   4          4.09          4.39         6.37 o                         
 -23   8   4          0.60          9.09         7.26 o                         
 -22   8   4         12.61         17.55         8.30 o                         
 -21   8   4         35.51         38.90        12.72 o                         
 -20   8   4         76.72         66.90         8.16 o                         
 -19   8   4         83.79        101.55         7.82 o                         
 -18   8   4        911.15        921.79        22.91 o                         
 -17   8   4       1063.61       1057.44        25.47 o                         
 -16   8   4        246.34        248.92        10.62 o                         
 -15   8   4        965.30        977.35        21.00 o                         
 -14   8   4        143.78        165.57        43.20 o                         
 -13   8   4         35.79         26.31         8.38 o                         
 -12   8   4       4990.98       5282.90        92.25 o                         
 -11   8   4       5360.18       5356.31        88.41 o                         
 -10   8   4       1716.58       1684.22        30.74 o                         
  -9   8   4         41.11         35.02         5.18 o                         
  -8   8   4         92.99        104.89         6.09 o                         
  -7   8   4        602.02        587.10        13.79 o                         
  -6   8   4       1598.72       1487.08        30.67 o                         
  -5   8   4          3.43          6.84         3.33 o                         
  -4   8   4       1824.13       1907.22        29.84 o                         
  -3   8   4        469.60        411.91         8.50 o                         
  -2   8   4       1234.28       1276.77        18.41 o                         
  -1   8   4        896.72        955.58        16.68 o                         
   0   8   4         13.75         11.04         3.56 o                         
   1   8   4        183.78        210.85         5.74 o                         
   2   8   4       1219.57       1205.92        17.83 o                         
   3   8   4        147.68        143.52         4.26 o                         
   4   8   4          0.11          1.34         2.37 o                         
   5   8   4        245.60        263.07         6.02 o                         
   6   8   4         13.54          9.72         2.61 o                         
   7   8   4        696.88        610.29        10.56 o                         
   8   8   4        857.67        830.03        13.36 o                         
   9   8   4       1347.04       1371.51        20.63 o                         
  10   8   4          2.94          2.37         3.18 o                         
  11   8   4        373.52        392.09         8.92 o                         
  12   8   4         41.07         43.80         4.00 o                         
  13   8   4        265.47        292.06         8.59 o                         
  14   8   4        393.72        381.57        10.87 o                         
  15   8   4       3274.84       3353.16        60.53 o                         
  16   8   4          6.55          2.35         5.81 o                         
  17   8   4        200.10        240.19        11.14 o                         
  18   8   4        487.81        471.08        20.03 o                         
  19   8   4         56.23         72.39         7.67 o                         
  20   8   4        325.41        311.61        12.27 o                         
  21   8   4        755.24        796.53        21.88 o                         
  22   8   4         25.79         32.29         7.57 o                         
  23   8   4          3.95          4.18         6.30 o                         
  24   8   4        732.51        743.79        32.60 o                         
  25   8   4        479.27        364.26        17.45 o                         
 -25   9   4        440.83        483.02        22.30 o                         
 -24   9   4         14.97          9.44         5.14 o                         
 -23   9   4        282.61        298.68        13.15 o                         
 -22   9   4          6.29          2.89         6.64 o                         
 -21   9   4        583.27        587.99        22.41 o                         
 -20   9   4         92.19         99.64        14.36 o                         
 -19   9   4        141.38        134.13         8.10 o                         
 -18   9   4          4.28         11.10         5.59 o                         
 -17   9   4        485.01        535.35        14.28 o                         
 -16   9   4          0.35          5.10         5.09 o                         
 -15   9   4          7.26          7.98         5.04 o                         
 -14   9   4        281.80        247.87        10.03 o                         
 -13   9   4       1387.29       1351.40        31.00 o                         
 -12   9   4       3286.65       3379.60        59.04 o                         
 -11   9   4        100.35        100.88         6.68 o                         
 -10   9   4        271.89        267.61         9.35 o                         
  -9   9   4       3948.45       3849.90        62.64 o                         
  -8   9   4          0.02          1.95         4.63 o                         
  -7   9   4       2648.89       2658.85        44.62 o                         
  -6   9   4       1588.07       1620.76        26.67 o                         
  -5   9   4       6628.25       6467.15        91.39 o                         
  -4   9   4        958.15        926.05        15.76 o                         
  -3   9   4       5030.25       4950.40        66.20 o                         
  -2   9   4       1462.78       1440.70        30.16 o                         
  -1   9   4        361.77        345.04        11.73 o                         
   0   9   4        618.28        554.67        19.64 o                         
   1   9   4        886.84        839.98        18.49 o                         
   2   9   4         22.27         23.61         3.95 o                         
   3   9   4       7584.49       7216.57        93.81 o                         
   4   9   4         14.46         15.31         3.08 o                         
   5   9   4       2363.36       2331.59        33.36 o                         
   6   9   4         61.27         75.04         4.08 o                         
   7   9   4       5054.15       4887.78        66.55 o                         
   8   9   4         11.26          8.89         3.25 o                         
   9   9   4       2556.42       2460.31        36.24 o                         
  10   9   4        412.23        371.59         9.14 o                         
  11   9   4         62.70         73.42         4.77 o                         
  12   9   4         71.21        102.60         4.88 o                         
  13   9   4        393.95        394.92        14.41 o                         
  14   9   4         45.15         33.85         4.86 o                         
  15   9   4       1706.07       1856.89        34.58 o                         
  16   9   4        422.85        421.22        11.53 o                         
  17   9   4         24.66         22.71         5.51 o                         
  18   9   4        229.00        198.15        14.24 o                         
  19   9   4        688.88        723.24        25.25 o                         
  20   9   4         43.97         79.58        13.81 o                         
  21   9   4       1015.85       1069.52        33.37 o                         
  22   9   4        429.01        441.35        16.92 o                         
  23   9   4        281.08        292.06        12.41 o                         
  24   9   4        308.80        254.30        27.14 o                         
  25   9   4         75.91         71.78         7.63 o                         
 -24  10   4        160.19        165.05        10.54 o                         
 -23  10   4        567.31        587.84        19.07 o                         
 -22  10   4          4.68         -0.73         7.63 o                         
 -21  10   4        300.23        297.13        19.63 o                         
 -20  10   4        232.10        243.08        18.66 o                         
 -19  10   4        380.06        395.01        17.29 o                         
 -18  10   4        231.34        237.99        13.74 o                         
 -17  10   4        285.14        308.06        13.26 o                         
 -16  10   4        822.07        740.42        21.36 o                         
 -15  10   4         93.54         97.80         6.31 o                         
 -14  10   4        128.68        124.22         6.34 o                         
 -13  10   4        623.89        633.27        12.63 o                         
 -12  10   4         11.52          6.15         4.94 o                         
 -11  10   4        108.48         91.06         8.83 o                         
 -10  10   4         79.87         63.31         5.86 o                         
  -9  10   4         17.70         24.98         5.02 o                         
  -8  10   4        675.39        643.10        17.37 o                         
  -7  10   4        419.72        401.42        11.57 o                         
  -6  10   4         13.34          8.96         4.30 o                         
  -5  10   4       2326.79       2334.53        43.90 o                         
  -4  10   4        433.53        475.29        11.66 o                         
  -3  10   4        997.81       1061.39        20.52 o                         
  -2  10   4        828.37        813.79        18.25 o                         
  -1  10   4       4498.35       4414.44        69.77 o                         
   0  10   4       1361.46       1388.36        27.89 o                         
   1  10   4        365.85        362.65        11.23 o                         
   2  10   4        683.56        694.89        17.42 o                         
   3  10   4       2236.79       2140.54        38.67 o                         
   4  10   4        789.33        838.17        18.07 o                         
   5  10   4        323.49        372.77        11.42 o                         
   6  10   4         11.63          7.99         4.23 o                         
   7  10   4         53.82         70.33         4.73 o                         
   8  10   4         91.62         82.36         5.15 o                         
   9  10   4        172.65        121.83         5.76 o                         
  10  10   4          8.38          3.12         4.79 o                         
  11  10   4       1408.79       1453.00        28.25 o                         
  12  10   4       1581.88       1705.13        29.34 o                         
  13  10   4        177.41        198.77         9.07 o                         
  14  10   4         63.26         68.19         6.60 o                         
  15  10   4         26.07         31.60         5.70 o                         
  16  10   4        205.37        190.84         9.63 o                         
  17  10   4        311.86        288.82        13.95 o                         
  18  10   4        967.36        934.79        30.35 o                         
  19  10   4        160.56        128.83         8.09 o                         
  20  10   4          0.55          3.20         4.91 o                         
  21  10   4        218.24        219.54        10.97 o                         
  22  10   4          0.02          3.28         3.95 o                         
  23  10   4         61.90         46.37         3.97 o                         
  24  10   4         30.02         16.97         4.12 o                         
 -22  11   4          0.11          1.77         3.85 o                         
 -21  11   4        262.53        268.07        11.39 o                         
 -20  11   4        558.49        556.95        19.58 o                         
 -19  11   4        257.21        210.92        25.75 o                         
 -18  11   4         21.47         17.67         7.55 o                         
 -17  11   4        294.59        292.38        17.69 o                         
 -16  11   4          1.00          3.47         5.83 o                         
 -15  11   4        884.98        897.07        29.45 o                         
 -14  11   4         67.80         68.70         7.34 o                         
 -13  11   4          7.44         12.87         6.87 o                         
 -12  11   4        151.23        162.59         8.30 o                         
 -11  11   4         63.58         64.67         6.91 o                         
 -10  11   4        221.16        266.89        14.47 o                         
  -9  11   4        283.41        300.85        19.39 o                         
  -8  11   4        216.21        208.12        13.75 o                         
  -7  11   4        101.39        106.40        14.05 o                         
  -6  11   4        685.06        695.68        34.17 o                         
  -5  11   4       1302.06       1346.37        53.65 o                         
  -4  11   4        111.14         83.89         8.83 o                         
  -3  11   4        184.62        166.12         7.11 o                         
  -2  11   4         46.27         59.68         5.31 o                         
  -1  11   4        765.40        757.36        18.33 o                         
   0  11   4       1217.65       1270.15        27.60 o                         
   1  11   4        930.95        947.44        19.83 o                         
   2  11   4         61.87         52.60         5.76 o                         
   3  11   4        707.35        733.42        20.80 o                         
   4  11   4         34.44         38.06         5.54 o                         
   5  11   4        179.81        179.61         9.44 o                         
   6  11   4          2.36          6.31         5.45 o                         
   7  11   4         40.03         42.33         5.38 o                         
   8  11   4        140.29        161.34         7.97 o                         
   9  11   4        135.30        139.42         9.27 o                         
  10  11   4        656.17        557.98        13.96 o                         
  11  11   4       1722.71       1595.20        30.37 o                         
  12  11   4         26.75         31.05         5.29 o                         
  13  11   4        304.78        281.08        10.35 o                         
  14  11   4          6.35          7.40         5.18 o                         
  15  11   4         10.58          8.40         4.99 o                         
  16  11   4         83.65         92.17         6.79 o                         
  17  11   4        435.22        441.95        14.29 o                         
  18  11   4        204.63        223.77         9.35 o                         
  19  11   4         58.41         49.88         4.68 o                         
  20  11   4       1027.23       1003.11        29.56 o                         
  21  11   4       1072.14        983.53        30.84 o                         
  22  11   4        135.44        134.39         9.33 o                         
 -20  12   4       1006.25        962.96        27.50 o                         
 -19  12   4        267.12        319.60        24.24 o                         
 -18  12   4        106.69         92.50        10.97 o                         
 -17  12   4        127.10        126.60         7.19 o                         
 -16  12   4       1652.55       1677.71        38.76 o                         
 -15  12   4       1336.80       1319.98        32.09 o                         
 -14  12   4        199.43        194.78         9.52 o                         
 -13  12   4        259.00        305.71        11.25 o                         
 -12  12   4        241.77        221.75         7.60 o                         
 -11  12   4        739.72        771.87        21.66 o                         
 -10  12   4        420.72        463.64        13.81 o                         
  -9  12   4          4.25          8.77         5.75 o                         
  -8  12   4       3091.43       3083.41        70.02 o                         
  -7  12   4         52.43         65.86        13.45 o                         
  -6  12   4        236.05        239.81        20.36 o                         
  -5  12   4       1353.23       1446.99        63.01 o                         
  -4  12   4       2281.91       2200.38        66.77 o                         
  -3  12   4        370.63        407.61        13.13 o                         
  -2  12   4          2.50         10.08         5.74 o                         
  -1  12   4        139.52        139.47         7.71 o                         
   0  12   4          0.03          4.05         5.12 o                         
   1  12   4        497.37        520.04        16.15 o                         
   2  12   4       1767.65       1793.89        42.42 o                         
   3  12   4        778.87        845.92        30.94 o                         
   4  12   4       1450.94       1442.08        35.38 o                         
   5  12   4         14.40          8.13         5.67 o                         
   6  12   4         28.71         33.02         5.79 o                         
   7  12   4        162.91        170.86         8.38 o                         
   8  12   4         23.08         22.67         6.79 o                         
   9  12   4        562.08        628.57        23.20 o                         
  10  12   4        673.17        666.15        23.99 o                         
  11  12   4       1244.81       1364.47        57.56 o                         
  12  12   4        174.22        197.04        22.90 o                         
  13  12   4          6.74         12.61         6.78 o                         
  14  12   4       1239.04       1284.46        31.12 o                         
  15  12   4        117.72         92.38         6.80 o                         
  16  12   4        193.81        182.37        10.32 o                         
  17  12   4         16.75         26.71         6.12 o                         
  18  12   4         54.03         49.68         8.24 o                         
 -17  13   4          3.36          5.45         5.57 o                         
 -16  13   4          6.56         12.12         3.50 o                         
 -15  13   4        171.36        185.32         8.70 o                         
 -14  13   4         61.93         65.17         6.42 o                         
 -13  13   4        362.56        344.21        13.91 o                         
 -12  13   4        167.79        154.23         7.14 o                         
 -11  13   4        120.84        113.97         6.58 o                         
 -10  13   4         77.61         82.80         6.39 o                         
  -9  13   4         17.81         14.07         8.08 o                         
  -8  13   4         95.33         95.24         9.66 o                         
  -7  13   4         30.52         25.75         6.42 o                         
  -6  13   4        161.05        189.07        10.02 o                         
  -5  13   4         89.28        106.54        10.26 o                         
  -4  13   4        983.35       1049.43        34.05 o                         
  -3  13   4        702.08        663.79        20.99 o                         
  -2  13   4        704.41        692.27        19.07 o                         
  -1  13   4        145.44        183.91        11.64 o                         
   0  13   4          9.41         13.27         4.36 o                         
   1  13   4       1114.84       1110.42        24.21 o                         
   2  13   4        190.43        161.11         7.44 o                         
   3  13   4        757.64        842.22        20.78 o                         
   4  13   4        176.26        182.48         7.93 o                         
   5  13   4       2007.72       2129.24        48.80 o                         
   6  13   4        421.65        423.36        21.63 o                         
   7  13   4         16.16         19.75         5.68 o                         
   8  13   4         49.70         45.01         5.53 o                         
   9  13   4          7.42         15.97         4.97 o                         
  10  13   4       1152.82       1200.46        36.24 o                         
  11  13   4          1.98          6.91         6.54 o                         
  12  13   4          0.09          0.95         5.80 o                         
  13  13   4        185.41        212.18         8.72 o                         
  14  13   4         15.99         18.83         4.52 o                         
  15  13   4        134.54        131.49         8.01 o                         
  16  13   4         15.90          8.94         4.50 o                         
  17  13   4         40.43         41.51         4.62 o                         
  18  13   4        154.00         98.40         7.03 o                         
 -14  14   4         18.15         28.75         3.72 o                         
 -13  14   4         28.33         21.66         6.00 o                         
 -12  14   4          5.92          8.78         6.30 o                         
 -11  14   4        774.84        754.01        18.59 o                         
 -10  14   4         26.19         15.12         3.82 o                         
  -9  14   4         26.27         35.33         4.59 o                         
  -8  14   4         64.08         64.35         5.54 o                         
  -7  14   4        122.50        146.16         9.66 o                         
  -6  14   4        664.08        654.06        44.35 o                         
  -5  14   4       1088.16       1109.04        33.74 o                         
  -4  14   4         24.73         33.01         5.89 o                         
  -3  14   4       1532.85       1587.60        37.54 o                         
  -2  14   4        158.35        158.10         9.12 o                         
  -1  14   4        107.29         79.99         8.16 o                         
   0  14   4         20.41         13.04         4.68 o                         
   1  14   4        126.37        119.38         6.35 o                         
   2  14   4        501.13        505.35        11.35 o                         
   3  14   4        110.96        128.34         5.40 o                         
   4  14   4         10.86         10.66         3.16 o                         
   5  14   4         94.16        118.36         5.40 o                         
   6  14   4        933.23        947.39        20.52 o                         
   7  14   4        312.15        309.47        11.14 o                         
   8  14   4          1.45          3.83         4.73 o                         
   9  14   4        173.07        198.23         8.22 o                         
  10  14   4       1622.58       1636.18        54.35 o                         
  11  14   4          2.48          5.69         4.95 o                         
  12  14   4         82.95         75.08         6.21 o                         
  13  14   4         84.28        122.51         9.33 o                         
  14  14   4        236.41        294.95        14.90 o                         
  15  14   4        236.11        244.30        12.00 o                         
 -11  15   4       1397.43       1311.03        49.68 o                         
 -10  15   4        361.05        356.63        16.72 o                         
  -9  15   4        174.44        145.65        25.69 o                         
  -8  15   4         30.38         32.05         4.04 o                         
  -7  15   4          8.51          2.76         3.64 o                         
  -6  15   4         80.97         83.86         7.76 o                         
  -5  15   4         78.96         79.36         6.10 o                         
  -4  15   4        139.49        134.51        11.15 o                         
  -3  15   4         91.02         81.31         9.09 o                         
  -2  15   4        391.72        378.92        13.88 o                         
  -1  15   4          0.08          0.83         4.52 o                         
   0  15   4         53.34         50.64         5.60 o                         
   1  15   4        215.74        247.33        19.33 o                         
   2  15   4        174.00        211.09        14.06 o                         
   3  15   4        560.90        558.39        26.42 o                         
   4  15   4          0.72         -0.36         4.85 o                         
   5  15   4        543.59        534.52        23.63 o                         
   6  15   4        579.02        539.85        23.87 o                         
   7  15   4        227.53        302.95        15.63 o                         
   8  15   4        131.73        162.14        10.54 o                         
   9  15   4        257.22        218.85        12.24 o                         
  -5  16   4          7.88         -0.24         3.39 o                         
  -4  16   4          0.49         -2.19         2.44 o                         
  -3  16   4        248.98        224.43        19.75 o                         
  -2  16   4         31.39         25.23         3.08 o                         
  -1  16   4        163.75        176.56         9.94 o                         
   0  16   4          4.28          8.00         4.60 o                         
 -30   1   5        156.36        145.28         7.15 o                         
 -29   1   5         84.20         97.35         7.45 o                         
 -28   1   5        617.22        596.30        69.37 o                         
 -27   1   5        377.76        407.64        23.51 o                         
 -26   1   5        334.22        386.08        23.63 o                         
 -25   1   5          3.48          4.97        10.30 o                         
 -24   1   5        663.74        670.84        35.51 o                         
 -23   1   5        222.52        208.91        18.90 o                         
 -22   1   5          2.58          1.04         8.12 o                         
 -21   1   5          0.92         -1.83         6.07 o                         
 -20   1   5        344.81        321.56        19.73 o                         
 -19   1   5        325.40        324.30        19.61 o                         
 -18   1   5        252.32        197.28        31.99 o                         
 -17   1   5         61.34         87.13        23.02 o                         
 -16   1   5         76.68         65.68        22.78 o                         
 -15   1   5        158.80        134.39        25.21 o                         
 -14   1   5       1047.63       1145.99        70.28 o                         
 -13   1   5         90.76         89.07        19.99 o                         
 -12   1   5       9077.46       9934.10       382.92 o                         
 -11   1   5       6724.63       6967.53       275.92 o                         
 -10   1   5       3707.19       3895.53       165.41 o                         
  -9   1   5         44.81         35.99        14.06 o                         
  -8   1   5       2518.82       2617.76        84.81 o                         
  -7   1   5       5116.25       5323.22       176.01 o                         
  -6   1   5       4027.88       4393.16       128.38 o                         
  -5   1   5       4418.59       4284.87       125.05 o                         
  -4   1   5       1864.67       1848.69        50.68 o                         
  -3   1   5       8915.44       9578.50       207.36 o                         
  -2   1   5       4352.70       4638.52       106.45 o                         
  -1   1   5       5760.50       5920.85       133.14 o                         
   0   1   5       1478.71       1570.50        43.63 o                         
   1   1   5       1087.07        937.92        54.41 o                         
   2   1   5         70.66         99.49        19.99 o                         
   3   1   5        887.54        694.23        45.93 o                         
   4   1   5       1253.45       1253.35        67.74 o                         
   5   1   5      12476.61      12442.62       466.17 o                         
   6   1   5       3768.61       4148.67       173.53 o                         
   7   1   5       7837.80       7654.37       299.92 o                         
   8   1   5        261.97        256.66        21.64 o                         
   9   1   5        674.59        670.68        34.38 o                         
  10   1   5       4034.98       4105.53        95.53 o                         
  11   1   5       2886.62       2888.87        77.81 o                         
  12   1   5       1407.95       1433.78        34.20 o                         
  13   1   5        588.77        541.26        14.69 o                         
  14   1   5         69.41         75.55         5.61 o                         
  15   1   5       1131.39       1096.84        27.48 o                         
  16   1   5        280.27        309.29        14.00 o                         
  17   1   5         54.36         52.01         7.19 o                         
  18   1   5        264.94        271.29        12.12 o                         
  19   1   5          0.12          1.29         5.74 o                         
  20   1   5        223.36        163.58         8.60 o                         
  21   1   5        218.21        219.51         8.88 o                         
  22   1   5        406.47        354.21        12.13 o                         
  23   1   5        299.24        279.88        12.52 o                         
  24   1   5        125.84        131.87         8.79 o                         
  25   1   5        233.86        253.16         9.58 o                         
  26   1   5         19.31         11.71         6.10 o                         
  27   1   5        372.41        410.59        14.60 o                         
  28   1   5        357.25        406.62        16.54 o                         
  29   1   5        103.16         78.24         6.06 o                         
 -30   2   5          2.20          4.22         2.91 o                         
 -29   2   5        382.33        372.12        13.02 o                         
 -28   2   5         30.94         31.28         4.86 o                         
 -27   2   5        120.37        117.25         8.78 o                         
 -26   2   5        128.74        117.50        11.33 o                         
 -25   2   5        124.89        143.87        12.42 o                         
 -24   2   5        740.81        799.76        34.78 o                         
 -23   2   5        896.74        885.68        24.17 o                         
 -22   2   5        967.49       1082.38        25.42 o                         
 -21   2   5          6.07          9.83         5.30 o                         
 -20   2   5        951.50        946.97        26.86 o                         
 -19   2   5       5692.74       6100.23       120.34 o                         
 -18   2   5        209.30        177.39        21.76 o                         
 -17   2   5        720.50        764.05        42.45 o                         
 -16   2   5        836.25        912.76        71.13 o                         
 -15   2   5        516.74        510.26        32.19 o                         
 -14   2   5         31.33         32.19        11.37 o                         
 -13   2   5       1401.81       1363.53       131.66 o                         
 -12   2   5       2444.08       2696.19        88.81 o                         
 -11   2   5       2933.45       3298.42       102.87 o                         
 -10   2   5       1666.67       1991.43        68.42 o                         
  -9   2   5        244.87        377.43        44.84 o                         
  -8   2   5       2129.10       2305.94        54.38 o                         
  -7   2   5       1032.00       1210.70        33.73 o                         
  -6   2   5       1514.58       1678.55        42.00 o                         
  -5   2   5         79.64         80.89         9.48 o                         
  -4   2   5        167.31        149.90         9.91 o                         
  -3   2   5         60.78         58.30        10.70 o                         
  -2   2   5       9618.85      10018.43       187.48 o                         
  -1   2   5       2282.57       2698.71        58.18 o                         
   0   2   5      14794.95      15931.31       292.35 o                         
   1   2   5         97.35         50.33        11.08 o                         
   2   2   5       8745.24       8674.28       233.88 o                         
   3   2   5        721.40        771.15        34.19 o                         
   4   2   5        157.05        163.50        33.93 o                         
   5   2   5       2338.97       2263.06        74.41 o                         
   6   2   5         94.46        134.10        22.78 o                         
   7   2   5       3144.17       3517.26       108.30 o                         
   8   2   5       4512.20       4809.92       108.97 o                         
   9   2   5       1006.70       1091.14        32.35 o                         
  10   2   5       1924.95       1999.42        41.94 o                         
  11   2   5         80.21        114.81         8.31 o                         
  12   2   5       1420.86       1383.65        21.91 o                         
  13   2   5       1602.20       1677.21        26.48 o                         
  14   2   5       1028.32       1022.52        22.48 o                         
  15   2   5        263.10        250.64         9.41 o                         
  16   2   5        145.29        119.62         9.28 o                         
  17   2   5         48.90         49.37         7.16 o                         
  18   2   5        366.32        411.90        11.57 o                         
  19   2   5       2684.27       2781.29        46.81 o                         
  20   2   5          1.14          1.75         4.36 o                         
  21   2   5         30.69         34.03         4.98 o                         
  22   2   5         46.94         44.42         6.03 o                         
  23   2   5        138.72        135.08         7.37 o                         
  24   2   5        502.81        544.82        13.82 o                         
  25   2   5          5.23         12.18         3.87 o                         
  26   2   5        409.78        417.76         9.82 o                         
  27   2   5          2.72          5.91         4.01 o                         
  28   2   5        208.60        257.80         8.17 o                         
  29   2   5        295.18        292.74         9.40 o                         
 -29   3   5        322.75        256.90        11.81 o                         
 -28   3   5          3.33          5.30         3.94 o                         
 -27   3   5        249.91        226.55        11.05 o                         
 -26   3   5         50.03         56.82         7.37 o                         
 -25   3   5        180.38        188.88        10.52 o                         
 -24   3   5         68.82         67.08         9.64 o                         
 -23   3   5        135.67        167.26         9.19 o                         
 -22   3   5         83.24        133.49         8.63 o                         
 -21   3   5        133.92         87.09         7.01 o                         
 -20   3   5        224.59        226.55        13.58 o                         
 -19   3   5        622.97        556.85        18.61 o                         
 -18   3   5         30.43         16.59         6.03 o                         
 -17   3   5       2624.20       2679.01        95.32 o                         
 -16   3   5        862.30        911.46        45.80 o                         
 -15   3   5         73.27         98.41        16.07 o                         
 -14   3   5          2.26         17.62         9.14 o                         
 -13   3   5        288.82        360.95        24.85 o                         
 -12   3   5        399.90        351.92        16.15 o                         
 -11   3   5       2686.58       2683.57        75.87 o                         
 -10   3   5        668.62        683.60        30.78 o                         
  -9   3   5        801.69        750.40        27.01 o                         
  -8   3   5       2868.20       2994.89        66.88 o                         
  -7   3   5       1270.37       1477.66        38.48 o                         
  -6   3   5        398.64        499.99        19.18 o                         
  -5   3   5       1732.16       1913.07        45.71 o                         
  -4   3   5       4964.83       5513.39        98.22 o                         
  -3   3   5       2294.25       2343.62        47.71 o                         
  -2   3   5        140.70        110.45        12.34 o                         
  -1   3   5          0.24          2.01         5.53 o                         
   0   3   5       3453.68       3452.16        71.49 o                         
   1   3   5       2049.53       2203.13        68.48 o                         
   2   3   5       1682.63       1791.93        47.46 o                         
   3   3   5        531.27        629.53        29.94 o                         
   4   3   5      15020.45      15273.04       399.38 o                         
   5   3   5          7.60         12.93        11.45 o                         
   6   3   5       3009.28       2836.37        89.71 o                         
   7   3   5       1629.01       1778.00        46.96 o                         
   8   3   5         78.83         83.13         8.18 o                         
   9   3   5       1632.28       1694.27        32.14 o                         
  10   3   5        401.43        381.32        16.21 o                         
  11   3   5        473.81        497.59        10.46 o                         
  12   3   5         52.27         62.99         4.18 o                         
  13   3   5       1342.51       1344.51        22.54 o                         
  14   3   5        342.82        375.70        11.78 o                         
  15   3   5       3098.55       3015.11        53.89 o                         
  16   3   5          6.70          5.07         4.55 o                         
  17   3   5        853.72        819.93        18.30 o                         
  18   3   5        148.07        186.54         8.33 o                         
  19   3   5          8.62          4.89         4.41 o                         
  20   3   5       1429.75       1387.92        24.69 o                         
  21   3   5        113.29        135.77         8.50 o                         
  22   3   5        441.31        430.30        13.86 o                         
  23   3   5          5.80         10.19         4.99 o                         
  24   3   5         37.80         45.12         4.55 o                         
  25   3   5         50.92         37.31         4.48 o                         
  26   3   5         29.28         23.36         3.74 o                         
  27   3   5          8.80         12.70         4.19 o                         
  28   3   5        563.85        594.94        15.97 o                         
 -29   4   5        113.38        105.30         9.09 o                         
 -28   4   5        132.54        125.82        12.48 o                         
 -27   4   5         12.32         22.57         4.46 o                         
 -26   4   5         92.72         91.07         6.02 o                         
 -25   4   5        242.71        251.37         9.98 o                         
 -24   4   5        152.01        149.67         7.15 o                         
 -23   4   5        559.24        566.36        17.16 o                         
 -22   4   5         60.11         52.05         6.52 o                         
 -21   4   5       1376.49       1381.67        34.49 o                         
 -20   4   5       1299.78       1298.05        49.70 o                         
 -19   4   5        469.85        478.00        14.39 o                         
 -18   4   5        256.27        269.36        11.94 o                         
 -17   4   5          7.12         -0.58         4.93 o                         
 -16   4   5        158.15        161.22        22.72 o                         
 -15   4   5       1127.00       1172.83        36.98 o                         
 -14   4   5         69.00         68.30        13.26 o                         
 -13   4   5         70.20         96.05         8.34 o                         
 -12   4   5        306.56        294.95        10.60 o                         
 -11   4   5       1638.84       1589.34        47.06 o                         
 -10   4   5        767.85        797.36        20.29 o                         
  -9   4   5       8840.25       9290.92       155.44 o                         
  -8   4   5        469.58        484.42        31.68 o                         
  -7   4   5       4271.73       4194.08        87.34 o                         
  -6   4   5       4195.77       4920.15       100.00 o                         
  -5   4   5      10749.29      11011.98       207.10 o                         
  -4   4   5       5869.45       6180.90       121.21 o                         
  -3   4   5      12337.79      13130.78       218.00 o                         
  -2   4   5      15312.20      16213.30       345.40 o                         
  -1   4   5        552.39        657.83        35.14 o                         
   0   4   5       6088.50       6025.85       232.06 o                         
   1   4   5        178.88        335.54        25.93 o                         
   2   4   5       5315.69       5036.43       193.40 o                         
   3   4   5         15.16          6.11         5.94 o                         
   4   4   5       5573.34       5647.66       159.59 o                         
   5   4   5       2624.14       2610.12        83.72 o                         
   6   4   5       2628.64       2561.01        57.46 o                         
   7   4   5        172.47        204.60        14.87 o                         
   8   4   5        324.94        263.58         9.24 o                         
   9   4   5       3842.58       3880.43        58.97 o                         
  10   4   5       1049.21        913.07        16.82 o                         
  11   4   5         67.50         71.38         5.45 o                         
  12   4   5        153.24        138.46         4.89 o                         
  13   4   5       1379.69       1378.96        25.05 o                         
  14   4   5         76.10         65.22         5.40 o                         
  15   4   5       2626.55       2506.63        44.46 o                         
  16   4   5       3121.04       2988.79        48.85 o                         
  17   4   5          4.16          2.42         4.34 o                         
  18   4   5        197.94        191.96         7.61 o                         
  19   4   5        290.02        338.50         9.98 o                         
  20   4   5         47.50         55.04         5.31 o                         
  21   4   5         95.63        108.34         7.52 o                         
  22   4   5       1227.04       1218.07        27.58 o                         
  23   4   5        178.19        172.78         7.56 o                         
  24   4   5         37.20         47.64         4.67 o                         
  25   4   5        164.42        161.95         5.96 o                         
  26   4   5        495.49        545.59        12.05 o                         
  27   4   5          0.65          0.97         4.10 o                         
  28   4   5        205.41        220.91        13.57 o                         
 -28   5   5        497.78        515.37        24.60 o                         
 -27   5   5         10.48         20.05         5.88 o                         
 -26   5   5         96.55         89.47         6.08 o                         
 -25   5   5         51.19         51.68         5.09 o                         
 -24   5   5        439.53        476.59        12.68 o                         
 -23   5   5         27.17         32.37         4.93 o                         
 -22   5   5        494.98        567.26        17.67 o                         
 -21   5   5        102.47         69.20         6.77 o                         
 -20   5   5         57.74         82.57         6.98 o                         
 -19   5   5         47.93         49.75         5.29 o                         
 -18   5   5        379.46        307.91        16.83 o                         
 -17   5   5       1500.43       1572.95        29.13 o                         
 -16   5   5        882.73        845.18        16.93 o                         
 -15   5   5        844.39        817.92        20.87 o                         
 -14   5   5         21.92         29.66         6.20 o                         
 -13   5   5       1588.42       1602.03        29.43 o                         
 -12   5   5       2215.36       2125.90        37.28 o                         
 -11   5   5        816.59        851.39        17.92 o                         
 -10   5   5       1100.63       1136.60        21.72 o                         
  -9   5   5         53.96         60.04         6.55 o                         
  -8   5   5       4750.26       5085.00        90.77 o                         
  -7   5   5        404.32        418.17        12.14 o                         
  -6   5   5       1508.03       1573.89        29.70 o                         
  -5   5   5       6148.08       6435.94       110.95 o                         
  -4   5   5          3.97          7.41         5.08 o                         
  -3   5   5        380.77        475.96        20.35 o                         
  -2   5   5          7.81          4.46         5.41 o                         
  -1   5   5       7336.97       7338.07       162.68 o                         
   0   5   5         58.89         63.69        15.27 o                         
   1   5   5         53.02         44.09        10.55 o                         
   2   5   5        137.44        168.07        15.64 o                         
   3   5   5        855.97        940.78        59.38 o                         
   4   5   5       1618.07       1656.71        57.79 o                         
   5   5   5       1049.74       1117.82        25.90 o                         
   6   5   5        177.96        160.86        10.19 o                         
   7   5   5        169.49        163.08         5.64 o                         
   8   5   5        503.14        524.31        11.00 o                         
   9   5   5       1170.79       1315.65        23.72 o                         
  10   5   5         64.52         76.13         4.56 o                         
  11   5   5          0.24          8.86         2.56 o                         
  12   5   5        384.50        395.39         8.32 o                         
  13   5   5         17.55         21.95         3.26 o                         
  14   5   5       1979.00       1904.86        33.10 o                         
  15   5   5        586.50        576.12        12.03 o                         
  16   5   5        297.28        259.81         7.67 o                         
  17   5   5         44.84         35.61         4.40 o                         
  18   5   5         20.81          7.28         4.51 o                         
  19   5   5        185.53        186.82         8.10 o                         
  20   5   5          3.71          4.51         4.67 o                         
  21   5   5          7.80         29.56         6.62 o                         
  22   5   5        894.48        873.04        19.13 o                         
  23   5   5        187.50        161.26         6.74 o                         
  24   5   5        260.32        314.16        14.07 o                         
  25   5   5        180.14        171.00         7.05 o                         
  26   5   5        232.63        229.48        12.66 o                         
  27   5   5         66.52         60.29         5.56 o                         
  28   5   5        253.07        254.84        13.69 o                         
 -28   6   5         12.68          7.76         5.33 o                         
 -27   6   5         91.78        101.31        10.91 o                         
 -26   6   5        359.40        327.19        13.40 o                         
 -25   6   5        370.99        377.25        15.72 o                         
 -24   6   5        123.66         96.84        21.45 o                         
 -23   6   5        961.24        958.89        32.79 o                         
 -22   6   5        145.27        131.87         7.93 o                         
 -21   6   5          3.45          4.81         4.26 o                         
 -20   6   5         76.79         81.90         5.96 o                         
 -19   6   5       2094.82       2009.26        40.86 o                         
 -18   6   5        363.00        365.66        10.30 o                         
 -17   6   5         16.51         11.22         3.67 o                         
 -16   6   5       3210.22       3272.74        47.00 o                         
 -15   6   5          1.17         -3.91         3.91 o                         
 -14   6   5        106.19         67.74         5.20 o                         
 -13   6   5       2572.49       2640.07        44.51 o                         
 -12   6   5       3029.57       2780.96        52.07 o                         
 -11   6   5        864.04        763.42        36.39 o                         
 -10   6   5          8.40         21.58         6.77 o                         
  -9   6   5         35.93         37.22         4.83 o                         
  -8   6   5        585.56        528.57        12.97 o                         
  -7   6   5        523.18        530.03        13.91 o                         
  -6   6   5        130.02        175.88         5.44 o                         
  -5   6   5         37.84         30.87         3.40 o                         
  -4   6   5       1293.13       1213.87        20.85 o                         
  -3   6   5        639.20        599.01        12.60 o                         
  -2   6   5       1108.92       1298.66        21.32 o                         
  -1   6   5       2096.49       2242.14        35.68 o                         
   0   6   5        519.33        560.48        20.61 o                         
   1   6   5       2309.04       2316.46        43.35 o                         
   2   6   5       6339.78       6405.31       107.35 o                         
   3   6   5       1023.14        961.95        19.52 o                         
   4   6   5        149.35        125.64         4.70 o                         
   5   6   5         12.83          4.13         2.65 o                         
   6   6   5       1063.34       1082.18        16.96 o                         
   7   6   5         66.71         52.16         3.39 o                         
   8   6   5        122.84        129.27         4.59 o                         
   9   6   5         46.07         41.25         3.92 o                         
  10   6   5         70.22         76.69         6.83 o                         
  11   6   5          0.28          0.73         3.89 o                         
  12   6   5          7.61         12.53         4.23 o                         
  13   6   5        348.80        326.52        10.52 o                         
  14   6   5        665.38        708.69        14.76 o                         
  15   6   5       6584.67       6519.14       102.40 o                         
  16   6   5        466.77        471.27        21.26 o                         
  17   6   5        238.02        198.71         9.89 o                         
  18   6   5        539.51        421.77        12.83 o                         
  19   6   5        255.23        217.77         9.05 o                         
  20   6   5          0.92          9.41         5.20 o                         
  21   6   5       1146.34       1203.44        37.08 o                         
  22   6   5        114.06         99.31         7.58 o                         
  23   6   5         29.18         39.56         6.07 o                         
  24   6   5         71.92         65.63         5.54 o                         
  25   6   5        752.47        773.24        24.12 o                         
  26   6   5         36.24         30.54         5.70 o                         
  27   6   5        586.14        570.15        25.57 o                         
 -26   7   5       1541.78       1342.78        52.11 o                         
 -25   7   5       1539.42       1566.03        43.91 o                         
 -24   7   5        288.19        316.40        19.39 o                         
 -23   7   5        761.63        882.88        29.58 o                         
 -22   7   5          8.52         16.89         6.53 o                         
 -21   7   5        144.73        159.93        11.86 o                         
 -20   7   5        225.35        200.46        13.23 o                         
 -19   7   5          6.72         18.91         8.94 o                         
 -18   7   5         13.45         19.09         9.34 o                         
 -17   7   5        689.65        724.53        28.68 o                         
 -16   7   5       1332.70       1223.56        32.62 o                         
 -15   7   5        564.19        622.96        19.26 o                         
 -14   7   5         63.01         82.13        14.28 o                         
 -13   7   5          0.18          4.53        12.54 o                         
 -12   7   5       1299.47       1209.93        51.08 o                         
 -11   7   5       3459.88       3552.39       132.62 o                         
 -10   7   5          0.75         -1.98         6.13 o                         
  -9   7   5        321.94        342.97        13.03 o                         
  -8   7   5         90.27        115.06         8.18 o                         
  -7   7   5        143.06        133.65         9.24 o                         
  -6   7   5        166.75        165.58         5.57 o                         
  -5   7   5         31.25         46.06         4.00 o                         
  -4   7   5        222.38        220.19         6.62 o                         
  -3   7   5        535.20        497.36         9.69 o                         
  -2   7   5        213.55        191.59         5.54 o                         
  -1   7   5       5098.09       5206.11        65.64 o                         
   0   7   5          8.57         22.95         2.78 o                         
   1   7   5          2.14          0.87         2.39 o                         
   2   7   5        336.26        295.04         6.14 o                         
   3   7   5        335.47        313.96         7.39 o                         
   4   7   5        270.81        264.99         5.99 o                         
   5   7   5        425.70        451.75         8.96 o                         
   6   7   5         42.38         49.88         3.54 o                         
   7   7   5       1375.07       1343.34        20.76 o                         
   8   7   5         65.59         85.10         4.38 o                         
   9   7   5        212.76        252.61         7.12 o                         
  10   7   5       2318.64       2259.28        36.98 o                         
  11   7   5        390.22        436.62        11.54 o                         
  12   7   5          0.46         -0.27         4.17 o                         
  13   7   5        101.73        115.22         6.88 o                         
  14   7   5      12942.00      13058.67       214.25 o                         
  15   7   5       4529.25       4474.42        78.16 o                         
  16   7   5       2278.13       2029.46        52.31 o                         
  17   7   5        694.55        617.39        23.28 o                         
  18   7   5        313.38        350.65        13.77 o                         
  19   7   5        535.39        504.72        16.64 o                         
  20   7   5        747.95        764.98        21.46 o                         
  21   7   5        213.06        231.09        13.53 o                         
  22   7   5         99.07        114.72         7.61 o                         
  23   7   5         25.00         35.63         4.62 o                         
  24   7   5        343.53        343.63        10.80 o                         
  25   7   5        131.82        147.96        12.36 o                         
 -25   8   5         20.22         29.70         4.80 o                         
 -24   8   5        627.04        665.89        28.48 o                         
 -23   8   5         74.60         65.51         6.12 o                         
 -22   8   5         41.55         33.90         6.18 o                         
 -21   8   5       1078.61       1081.68        33.55 o                         
 -20   8   5       1122.88       1124.09        37.45 o                         
 -19   8   5       2195.45       2221.90        52.73 o                         
 -18   8   5         29.71         35.76         7.88 o                         
 -17   8   5        884.51        852.27        33.17 o                         
 -16   8   5        863.86        899.17        22.76 o                         
 -15   8   5        948.76        934.77        28.54 o                         
 -14   8   5        584.51        527.58        24.53 o                         
 -13   8   5        358.89        366.38        21.46 o                         
 -12   8   5         15.83         28.17         8.77 o                         
 -11   8   5         66.52         79.03         6.82 o                         
 -10   8   5       3528.79       3563.52        58.71 o                         
  -9   8   5       1722.45       1651.44        27.74 o                         
  -8   8   5        178.04        184.08         8.32 o                         
  -7   8   5       2622.58       2701.17        41.66 o                         
  -6   8   5        201.04        168.70         6.94 o                         
  -5   8   5        559.45        530.96        11.74 o                         
  -4   8   5        989.72       1066.91        18.80 o                         
  -3   8   5        133.26        107.38         4.42 o                         
  -2   8   5       3010.86       2970.70        38.82 o                         
  -1   8   5         27.96         34.20         2.85 o                         
   0   8   5        310.65        369.21         7.93 o                         
   1   8   5        304.44        289.64         6.63 o                         
   2   8   5          3.60          2.02         2.34 o                         
   3   8   5         39.75         54.41         3.54 o                         
   4   8   5        972.19        986.53        14.37 o                         
   5   8   5        680.93        609.05        10.10 o                         
   6   8   5        516.49        515.52         9.59 o                         
   7   8   5        348.95        347.69         7.52 o                         
   8   8   5        320.29        366.40         8.76 o                         
   9   8   5       2042.97       2186.88        30.08 o                         
  10   8   5       1058.49       1120.59        16.92 o                         
  11   8   5       1016.56       1134.41        18.27 o                         
  12   8   5         39.21         22.43         3.90 o                         
  13   8   5          3.43          1.69         3.46 o                         
  14   8   5       2748.70       2667.35        58.59 o                         
  15   8   5        657.08        652.09        17.41 o                         
  16   8   5         38.33         36.41         7.34 o                         
  17   8   5         60.84         46.94         8.81 o                         
  18   8   5          1.60          3.20         7.32 o                         
  19   8   5          5.43         10.63         5.41 o                         
  20   8   5        974.80        998.67        22.23 o                         
  21   8   5          4.09          1.29         4.82 o                         
  22   8   5         25.04         19.01         4.13 o                         
  23   8   5        351.00        368.12        14.35 o                         
  24   8   5        248.68        236.21        14.90 o                         
  25   8   5         32.58         18.78         5.70 o                         
 -24   9   5        395.99        398.42        13.62 o                         
 -23   9   5         34.20         28.29         7.33 o                         
 -22   9   5         21.46         17.40         6.14 o                         
 -21   9   5        286.19        264.73        25.87 o                         
 -20   9   5         51.32         44.65         8.44 o                         
 -19   9   5       1734.58       1702.37        35.51 o                         
 -18   9   5          0.94          3.13         5.64 o                         
 -17   9   5        202.39        209.16        14.85 o                         
 -16   9   5        255.80        212.96        13.58 o                         
 -15   9   5         34.27         25.56         5.61 o                         
 -14   9   5        430.77        421.45        14.12 o                         
 -13   9   5        645.93        608.07        15.52 o                         
 -12   9   5        369.59        421.01        12.46 o                         
 -11   9   5       1079.25       1112.52        22.65 o                         
 -10   9   5          9.94         11.24         5.48 o                         
  -9   9   5        519.65        484.91        12.88 o                         
  -8   9   5        332.62        344.58        11.58 o                         
  -7   9   5        729.88        748.48        16.34 o                         
  -6   9   5          0.05          5.35         4.10 o                         
  -5   9   5         35.51         35.82         3.93 o                         
  -4   9   5        636.54        650.05        13.32 o                         
  -3   9   5        127.90        102.45         4.57 o                         
  -2   9   5         12.21          7.64         3.19 o                         
  -1   9   5        105.11        105.81         5.15 o                         
   0   9   5       6142.20       6162.94        87.38 o                         
   1   9   5        536.54        511.78        11.95 o                         
   2   9   5          3.37         10.41         3.59 o                         
   3   9   5        241.32        279.83         7.13 o                         
   4   9   5       1547.32       1385.34        21.56 o                         
   5   9   5        264.08        265.78         6.14 o                         
   6   9   5         22.87         25.74         3.37 o                         
   7   9   5        166.47        165.33         5.58 o                         
   8   9   5       1910.56       2109.93        29.70 o                         
   9   9   5         21.42         23.74         3.48 o                         
  10   9   5        184.98        165.10         5.38 o                         
  11   9   5        198.28        170.23         5.85 o                         
  12   9   5        261.44        226.46         8.38 o                         
  13   9   5       1454.69       1424.18        25.60 o                         
  14   9   5        206.83        228.81         8.44 o                         
  15   9   5        215.55        216.39         9.50 o                         
  16   9   5       1738.53       1647.83        36.86 o                         
  17   9   5        238.96        183.82         9.96 o                         
  18   9   5        424.20        456.88        15.13 o                         
  19   9   5         23.37         35.10         7.04 o                         
  20   9   5         57.05         80.55         7.61 o                         
  21   9   5         74.15         62.99         7.41 o                         
  22   9   5         34.63         20.34         5.61 o                         
  23   9   5        135.26        128.49         7.24 o                         
  24   9   5        206.29        165.41        10.30 o                         
 -23  10   5        298.46        265.26        14.90 o                         
 -22  10   5         46.10         39.34         5.57 o                         
 -21  10   5        511.35        496.47        24.96 o                         
 -20  10   5        253.75        225.81        11.35 o                         
 -19  10   5        378.04        401.19        16.66 o                         
 -18  10   5          8.43         -0.99         7.12 o                         
 -17  10   5        273.56        290.03        15.12 o                         
 -16  10   5        143.38        130.88         7.57 o                         
 -15  10   5        214.87        204.89         8.54 o                         
 -14  10   5          2.66          1.39         4.36 o                         
 -13  10   5        356.32        337.82        12.01 o                         
 -12  10   5         12.40         14.50         5.85 o                         
 -11  10   5       1262.88       1245.39        28.32 o                         
 -10  10   5        294.48        328.16        11.66 o                         
  -9  10   5       5908.43       6001.36       103.70 o                         
  -8  10   5       1311.46       1288.06        24.97 o                         
  -7  10   5       3791.27       3727.04        67.23 o                         
  -6  10   5       4158.48       4175.36        74.26 o                         
  -5  10   5       5884.92       5741.10       111.28 o                         
  -4  10   5       6024.71       5832.69       112.88 o                         
  -3  10   5       6607.77       6334.47       119.48 o                         
  -2  10   5         35.16         38.07         6.17 o                         
  -1  10   5       2475.14       2250.35        41.75 o                         
   0  10   5       1790.81       1855.98        37.89 o                         
   1  10   5        172.18        190.08        10.45 o                         
   2  10   5       3122.46       3145.30        54.54 o                         
   3  10   5       3755.92       3778.80        64.51 o                         
   4  10   5        236.37        233.96        12.45 o                         
   5  10   5        140.73        148.08         6.33 o                         
   6  10   5       3049.24       3177.69        46.39 o                         
   7  10   5       1702.43       1685.09        26.59 o                         
   8  10   5         17.06         18.86         4.17 o                         
   9  10   5        135.76        131.38         6.14 o                         
  10  10   5       2628.50       2690.78        40.15 o                         
  11  10   5         54.57         48.73         4.72 o                         
  12  10   5        946.86        992.87        20.64 o                         
  13  10   5        253.43        267.55        10.70 o                         
  14  10   5        390.00        422.26        12.77 o                         
  15  10   5         18.71         21.33         5.09 o                         
  16  10   5        163.32        184.06         9.56 o                         
  17  10   5        351.56        349.72        15.29 o                         
  18  10   5         26.74         42.82         9.88 o                         
  19  10   5       1767.68       1794.20        40.96 o                         
  20  10   5        640.50        657.29        25.85 o                         
  21  10   5         72.62         86.79         5.42 o                         
  22  10   5        227.66        206.52         7.12 o                         
  23  10   5        125.89        109.55         7.51 o                         
 -21  11   5        512.05        472.06        18.06 o                         
 -20  11   5         76.47         59.31         6.19 o                         
 -19  11   5        246.01        265.13        12.24 o                         
 -18  11   5         20.93         17.37        14.72 o                         
 -17  11   5        178.61        202.25        16.72 o                         
 -16  11   5         89.22         84.24        20.96 o                         
 -15  11   5        902.80        901.78        49.26 o                         
 -14  11   5         66.10         78.95        19.93 o                         
 -13  11   5       2176.20       2183.97        62.10 o                         
 -12  11   5        299.84        352.54        18.18 o                         
 -11  11   5         32.29         28.19         8.66 o                         
 -10  11   5        452.94        474.48        39.20 o                         
  -9  11   5       2360.09       2531.48        72.96 o                         
  -8  11   5         99.53        122.63        12.72 o                         
  -7  11   5       1031.51       1052.59        83.86 o                         
  -6  11   5          0.04          4.97        13.33 o                         
  -5  11   5       1408.83       1322.00       115.91 o                         
  -4  11   5        593.04        528.58        34.84 o                         
  -3  11   5       1120.06       1083.91        21.44 o                         
  -2  11   5        300.11        335.77         9.65 o                         
  -1  11   5         47.95         30.20         4.90 o                         
   0  11   5         74.09         72.59         5.96 o                         
   1  11   5         31.06         58.09         5.70 o                         
   2  11   5        311.28        352.26        11.02 o                         
   3  11   5          0.18          4.34         4.69 o                         
   4  11   5          0.17          6.42         4.13 o                         
   5  11   5        655.79        632.63        14.70 o                         
   6  11   5        359.13        345.11        10.15 o                         
   7  11   5        924.68        969.49        20.46 o                         
   8  11   5        136.78        128.94         7.32 o                         
   9  11   5         93.69         61.86         8.27 o                         
  10  11   5          3.92          0.78         5.80 o                         
  11  11   5        345.59        330.51        11.39 o                         
  12  11   5         14.31          3.08         5.46 o                         
  13  11   5          3.35          8.23         6.02 o                         
  14  11   5          0.01          3.90         6.77 o                         
  15  11   5        578.55        614.07        22.15 o                         
  16  11   5        266.42        336.40        14.74 o                         
  17  11   5        937.83        897.75        27.97 o                         
  18  11   5          8.64          8.23         4.56 o                         
  19  11   5         18.20         15.00         4.02 o                         
  20  11   5         11.42          6.12         4.28 o                         
  21  11   5        182.80        144.34         6.68 o                         
 -19  12   5        319.53        356.14        17.81 o                         
 -18  12   5         20.15         14.30         7.15 o                         
 -17  12   5        422.39        418.31        22.66 o                         
 -16  12   5        278.10        275.88        17.60 o                         
 -15  12   5        312.97        330.85        11.23 o                         
 -14  12   5         43.35         56.00         6.74 o                         
 -13  12   5        482.95        484.80        16.72 o                         
 -12  12   5          0.10         10.16         5.32 o                         
 -11  12   5         81.57         84.66         6.16 o                         
 -10  12   5        203.58        202.16        11.90 o                         
  -9  12   5        145.74        144.57        16.24 o                         
  -8  12   5        332.42        359.54        23.99 o                         
  -7  12   5        103.75        138.75        16.36 o                         
  -6  12   5        151.64        156.41        12.49 o                         
  -5  12   5        210.62        217.81        14.13 o                         
  -4  12   5        354.90        382.81        22.96 o                         
  -3  12   5        838.57        858.93        30.29 o                         
  -2  12   5       2593.80       2606.62        45.24 o                         
  -1  12   5        883.67        900.90        18.61 o                         
   0  12   5          8.65         21.71         4.57 o                         
   1  12   5        150.82        126.66         7.95 o                         
   2  12   5        266.55        289.53        12.42 o                         
   3  12   5         13.62         18.91         6.48 o                         
   4  12   5        709.33        707.10        17.53 o                         
   5  12   5        529.67        577.10        13.83 o                         
   6  12   5        870.64        958.87        19.82 o                         
   7  12   5        579.56        529.55        13.01 o                         
   8  12   5          5.77         10.26         6.44 o                         
   9  12   5        848.40        848.20        42.47 o                         
  10  12   5        344.64        371.51        16.66 o                         
  11  12   5         74.89         83.75         7.30 o                         
  12  12   5          0.14          3.40         5.36 o                         
  13  12   5       1002.18        991.66        25.18 o                         
  14  12   5          0.71          3.34         6.23 o                         
  15  12   5         14.12         15.30         4.93 o                         
  16  12   5         46.19         53.47         5.33 o                         
  17  12   5         95.33        103.07         6.10 o                         
  18  12   5        276.33        288.77        15.39 o                         
  19  12   5         78.75         84.58         7.03 o                         
 -16  13   5         15.40         18.54         6.79 o                         
 -15  13   5        996.81        881.98       111.91 o                         
 -14  13   5        171.19        168.69         8.36 o                         
 -13  13   5         25.51         38.10         5.71 o                         
 -12  13   5          3.20          9.56         6.85 o                         
 -11  13   5         47.51         59.66         5.39 o                         
 -10  13   5       1085.39       1030.65        24.92 o                         
  -9  13   5        190.49        177.74         8.31 o                         
  -8  13   5        151.40        150.10        16.97 o                         
  -7  13   5        103.60        104.93         9.88 o                         
  -6  13   5        320.73        307.91        20.84 o                         
  -5  13   5         21.26         15.87        11.15 o                         
  -4  13   5       1714.62       1718.31        71.13 o                         
  -3  13   5          0.08          2.94         8.04 o                         
  -2  13   5         64.77         72.86         7.31 o                         
  -1  13   5        215.29        217.94        10.47 o                         
   0  13   5        435.68        462.15        11.07 o                         
   1  13   5         50.04         49.24         4.60 o                         
   2  13   5         65.90         63.52         5.17 o                         
   3  13   5          4.55          4.24         4.31 o                         
   4  13   5         66.57         56.24         5.41 o                         
   5  13   5        330.18        410.56        19.72 o                         
   6  13   5         53.71         54.20         7.16 o                         
   7  13   5         60.50         67.60         5.88 o                         
   8  13   5        919.56        925.94        21.81 o                         
   9  13   5        136.24        142.70         8.19 o                         
  10  13   5          3.80         25.47         9.88 o                         
  11  13   5         56.40         24.50         5.99 o                         
  12  13   5        447.58        502.00        14.43 o                         
  13  13   5         13.09         10.87         4.24 o                         
  14  13   5         24.76         29.07         6.06 o                         
  15  13   5         26.75         32.80         5.01 o                         
  16  13   5        240.78        225.94        16.36 o                         
  17  13   5          5.04          8.12         3.64 o                         
 -13  14   5        286.44        320.41        11.09 o                         
 -12  14   5         56.82         34.56         4.48 o                         
 -11  14   5        411.04        428.11        14.63 o                         
 -10  14   5          0.08          5.26         4.63 o                         
  -9  14   5        266.73        250.30         8.33 o                         
  -8  14   5        441.27        449.57        12.74 o                         
  -7  14   5        521.99        504.60        13.86 o                         
  -6  14   5         94.94        105.49         7.97 o                         
  -5  14   5        339.53        347.06        19.99 o                         
  -4  14   5        271.13        316.28        19.39 o                         
  -3  14   5         63.10         50.81         7.20 o                         
  -2  14   5        364.85        427.40        16.58 o                         
  -1  14   5        157.38        173.53        10.14 o                         
   0  14   5         75.07         76.21         7.64 o                         
   1  14   5        432.65        474.46        56.65 o                         
   2  14   5        359.95        426.96        15.68 o                         
   3  14   5        164.24        181.40        10.45 o                         
   4  14   5        415.47        433.29        19.15 o                         
   5  14   5         92.00        105.30        11.63 o                         
   6  14   5        886.49        927.14        40.11 o                         
   7  14   5          4.45          8.24         8.36 o                         
   8  14   5        323.02        352.63        19.39 o                         
   9  14   5          6.23         11.27         7.51 o                         
  10  14   5        145.10        159.35        11.88 o                         
  11  14   5        216.08        226.12        13.57 o                         
 -10  15   5         61.96         42.78         4.60 o                         
  -9  15   5          9.41         13.45         4.24 o                         
  -8  15   5          4.86          7.15         4.48 o                         
  -7  15   5         27.61         36.19         5.27 o                         
  -6  15   5        407.28        387.04        16.97 o                         
  -5  15   5         85.70         77.80         6.79 o                         
  -4  15   5          0.70         -4.11         4.11 o                         
  -3  15   5        660.67        621.24        19.32 o                         
  -2  15   5         46.79         58.31         5.54 o                         
  -1  15   5         42.22         64.02        13.27 o                         
   0  15   5        685.71        698.29        78.40 o                         
   1  15   5        773.38        768.38        28.78 o                         
   2  15   5        102.91        132.81        10.91 o                         
   3  15   5        388.15        476.11        22.66 o                         
 -29   0   6        122.73        143.11        10.42 o                         
 -28   0   6       2926.64       3316.42       123.60 o                         
 -27   0   6        276.30        264.29        17.21 o                         
 -26   0   6          8.45          2.92         5.87 o                         
 -25   0   6        299.33        322.88        31.20 o                         
 -24   0   6        541.04        562.87        31.02 o                         
 -23   0   6       1547.02       1546.24        66.41 o                         
 -22   0   6        406.43        389.35        25.69 o                         
 -21   0   6        117.72        134.79        31.08 o                         
 -20   0   6       2735.40       2686.21        84.04 o                         
 -19   0   6       4414.21       4291.54       200.31 o                         
 -18   0   6         30.14         19.27        19.75 o                         
 -17   0   6        670.66        557.66        52.11 o                         
 -16   0   6       6562.48       6790.24       285.25 o                         
 -15   0   6       6877.21       7025.69       291.07 o                         
 -14   0   6         82.35         43.26        20.96 o                         
 -13   0   6         88.14         91.33        30.90 o                         
 -12   0   6       1647.64       1735.08        68.67 o                         
 -11   0   6       1893.76       1733.34        67.54 o                         
 -10   0   6       2247.02       2598.41        89.31 o                         
  -9   0   6       2456.79       2459.91        85.03 o                         
  -8   0   6        478.55        475.90        66.47 o                         
  -7   0   6       1538.74       1515.32        88.28 o                         
  -6   0   6        280.59        345.50        24.96 o                         
  -5   0   6        293.79        222.78        20.39 o                         
  -4   0   6       4021.73       4346.08       129.80 o                         
  -3   0   6      10516.15      11064.66       437.94 o                         
  -2   0   6       1302.80       1505.20        55.24 o                         
  -1   0   6       1447.66       1594.33        57.72 o                         
   0   0   6       2332.80       3120.16        96.87 o                         
   1   0   6       2433.80       2402.00       109.42 o                         
   2   0   6       4879.62       4388.48       185.52 o                         
   3   0   6       1979.50       2160.01       106.03 o                         
   4   0   6       5161.27       5040.55       210.49 o                         
   5   0   6       1081.36       1034.14        64.59 o                         
   6   0   6       1215.47       1125.14        68.95 o                         
   7   0   6       2633.89       2402.85       117.42 o                         
   8   0   6        310.11        340.94        24.81 o                         
   9   0   6        714.80        677.78        36.63 o                         
  10   0   6        171.87        162.48         7.33 o                         
  11   0   6       2006.44       2115.07        48.62 o                         
  12   0   6         83.85         63.96         6.57 o                         
  13   0   6       2074.58       2138.74        50.04 o                         
  14   0   6       2602.78       2671.57        51.37 o                         
  15   0   6        196.48        207.79        11.13 o                         
  16   0   6       2283.74       2107.74        49.45 o                         
  17   0   6        227.58        244.22        12.45 o                         
  18   0   6        476.99        520.14        24.36 o                         
  19   0   6         30.49          7.02         6.89 o                         
  20   0   6       4897.84       4592.60       238.24 o                         
  21   0   6        301.00        282.35        24.36 o                         
  22   0   6       2923.84       2956.93        82.73 o                         
  23   0   6        244.68        221.83        13.07 o                         
  24   0   6       1499.61       1558.05        46.05 o                         
  25   0   6         49.90         53.08        12.48 o                         
  26   0   6          4.03         16.00        11.39 o                         
  27   0   6          8.67          1.33         9.69 o                         
  28   0   6        293.66        357.84        18.90 o                         
 -29   1   6         86.19         83.97         5.70 o                         
 -28   1   6        312.02        268.02        42.11 o                         
 -27   1   6        250.42        244.03        22.72 o                         
 -26   1   6       1112.23       1168.28        41.02 o                         
 -25   1   6         23.03         15.45         9.94 o                         
 -24   1   6        737.44        894.42        42.41 o                         
 -23   1   6       1010.80       1053.77        48.59 o                         
 -22   1   6        170.87        177.12        11.44 o                         
 -21   1   6         23.01         21.30         8.61 o                         
 -20   1   6        315.05        338.46        24.14 o                         
 -19   1   6         63.26         68.96        17.22 o                         
 -18   1   6          3.14         19.27        19.15 o                         
 -17   1   6          4.47         23.15        19.39 o                         
 -16   1   6         19.40         13.21        16.72 o                         
 -15   1   6       5905.12       6270.02       263.81 o                         
 -14   1   6        695.68        726.95        55.26 o                         
 -13   1   6        294.07        364.43        35.44 o                         
 -12   1   6         82.01        127.79        18.13 o                         
 -11   1   6       3345.55       3505.00       114.35 o                         
 -10   1   6        195.11        218.80        21.45 o                         
  -9   1   6        871.01       1037.28        57.32 o                         
  -8   1   6       2066.16       2056.95        73.32 o                         
  -7   1   6        825.04        854.76        40.19 o                         
  -6   1   6        265.78        285.27        22.46 o                         
  -5   1   6       8011.59       8281.22       274.29 o                         
  -4   1   6       1901.85       2027.74        70.59 o                         
  -3   1   6       9821.28      10191.91       275.25 o                         
  -2   1   6          3.01         -2.64         8.01 o                         
  -1   1   6        253.92        315.59        21.04 o                         
   0   1   6        979.49       1127.11        36.49 o                         
   1   1   6       6628.04       6850.11       189.21 o                         
   2   1   6       6658.96       6942.08       276.29 o                         
   3   1   6       3363.11       3111.26       140.08 o                         
   4   1   6        274.52        185.52        27.63 o                         
   5   1   6        511.61        433.58        38.90 o                         
   6   1   6       3497.76       3263.34       148.20 o                         
   7   1   6       9705.30       9661.81       377.35 o                         
   8   1   6       1711.02       1644.72        41.88 o                         
   9   1   6       1465.76       1516.68        44.93 o                         
  10   1   6       1109.03       1121.55        21.75 o                         
  11   1   6       2536.72       2574.27        48.86 o                         
  12   1   6          2.10          8.13         5.37 o                         
  13   1   6       2874.43       2904.93        55.10 o                         
  14   1   6        253.46        233.73         8.40 o                         
  15   1   6       9014.19       8862.03       137.94 o                         
  16   1   6       3180.95       2979.19        52.96 o                         
  17   1   6        265.43        303.49        13.16 o                         
  18   1   6         11.38         27.53         8.97 o                         
  19   1   6        200.05        202.93        14.30 o                         
  20   1   6         49.43         41.63         7.52 o                         
  21   1   6        341.77        322.38        11.31 o                         
  22   1   6        524.87        550.30        16.88 o                         
  23   1   6        131.77        105.72         6.23 o                         
  24   1   6         97.62        100.54         6.74 o                         
  25   1   6          0.09          2.37         3.98 o                         
  26   1   6        133.57        157.63         8.40 o                         
  27   1   6        365.41        365.75        14.56 o                         
  28   1   6          8.61          0.97         7.51 o                         
 -29   2   6         67.53         48.36         4.45 o                         
 -28   2   6         76.46         86.78         7.05 o                         
 -27   2   6          0.02          3.55         4.75 o                         
 -26   2   6         61.57         60.45         6.15 o                         
 -25   2   6        166.49        174.90         9.09 o                         
 -24   2   6          2.89         10.18         5.19 o                         
 -23   2   6       1188.09       1200.76        30.42 o                         
 -22   2   6          0.89         -0.41         5.60 o                         
 -21   2   6        992.11        979.16        26.74 o                         
 -20   2   6        298.70        301.17        12.58 o                         
 -19   2   6        371.27        307.73        21.69 o                         
 -18   2   6       1964.90       1867.92        56.14 o                         
 -17   2   6       1521.22       1373.10        52.02 o                         
 -16   2   6        179.74        203.34        17.04 o                         
 -15   2   6       2710.65       2727.73        70.33 o                         
 -14   2   6       3855.62       4089.92        94.28 o                         
 -13   2   6        802.98        793.92        30.59 o                         
 -12   2   6       4992.05       5196.81       112.18 o                         
 -11   2   6       3103.00       3141.52        73.91 o                         
 -10   2   6         85.57         87.92        15.15 o                         
  -9   2   6        202.23        270.21        16.28 o                         
  -8   2   6        133.07        114.63         8.72 o                         
  -7   2   6       1841.01       1931.90        41.49 o                         
  -6   2   6         40.10         46.34         9.31 o                         
  -5   2   6       1921.19       1877.20        47.48 o                         
  -4   2   6        297.43        197.67        13.59 o                         
  -3   2   6          0.07          1.53         9.74 o                         
  -2   2   6         63.48         39.22         8.69 o                         
  -1   2   6       1367.86       1527.66        39.09 o                         
   0   2   6       2182.42       2541.50        66.22 o                         
   1   2   6        452.38        603.40        29.23 o                         
   2   2   6          8.83          2.91        10.62 o                         
   3   2   6        864.76        972.84        80.77 o                         
   4   2   6       6395.68       6470.95       184.10 o                         
   5   2   6         64.73         20.24        11.44 o                         
   6   2   6       2048.07       2000.80        52.98 o                         
   7   2   6      12583.50      12753.41       210.38 o                         
   8   2   6         62.24         65.64         5.69 o                         
   9   2   6        227.34        242.46         7.57 o                         
  10   2   6        773.46        780.29        15.60 o                         
  11   2   6         90.53        104.04         6.21 o                         
  12   2   6         19.44         14.73         4.09 o                         
  13   2   6       4155.11       4283.12        62.04 o                         
  14   2   6        265.83        249.82         8.85 o                         
  15   2   6        309.78        347.42        12.04 o                         
  16   2   6        481.05        501.88        20.68 o                         
  17   2   6        680.87        700.86        21.69 o                         
  18   2   6       2459.58       2469.88        42.51 o                         
  19   2   6         78.86         63.48         6.18 o                         
  20   2   6        489.96        472.09        13.59 o                         
  21   2   6        108.44        106.67         6.61 o                         
  22   2   6        583.16        584.89        21.59 o                         
  23   2   6        697.20        736.94        16.96 o                         
  24   2   6         33.56         36.23         4.98 o                         
  25   2   6        203.60        221.61         6.50 o                         
  26   2   6         31.08         37.11         4.52 o                         
  27   2   6        434.20        434.05        12.94 o                         
  28   2   6          7.14         -3.60         3.60 o                         
 -28   3   6        107.81        108.25         6.17 o                         
 -27   3   6         10.16          9.47         4.08 o                         
 -26   3   6        373.79        410.99        13.04 o                         
 -25   3   6        396.15        384.15        12.08 o                         
 -24   3   6        481.83        481.07        18.17 o                         
 -23   3   6         32.19         33.31         5.80 o                         
 -22   3   6       2034.05       2131.42        49.55 o                         
 -21   3   6        358.11        342.05        14.89 o                         
 -20   3   6       2000.51       1960.30        40.18 o                         
 -19   3   6         11.32         19.74         5.92 o                         
 -18   3   6       1422.03       1589.94        50.42 o                         
 -17   3   6        248.20        187.45        17.45 o                         
 -16   3   6       1832.72       1662.09        50.54 o                         
 -15   3   6        232.07        182.78        16.55 o                         
 -14   3   6         63.69         64.49        11.22 o                         
 -13   3   6        298.29        271.19        26.81 o                         
 -12   3   6        344.04        364.24        22.27 o                         
 -11   3   6       1940.84       2223.60        56.93 o                         
 -10   3   6        109.77        107.42        11.05 o                         
  -9   3   6       2148.41       2197.14        46.75 o                         
  -8   3   6        602.14        558.19        21.52 o                         
  -7   3   6        418.68        392.72        14.50 o                         
  -6   3   6         32.34         27.52         6.39 o                         
  -5   3   6        227.02        235.08        17.37 o                         
  -4   3   6         24.38         23.35         8.07 o                         
  -3   3   6        495.23        469.88        17.61 o                         
  -2   3   6       4205.97       4333.50       106.25 o                         
  -1   3   6         83.18         73.64        11.80 o                         
   0   3   6        516.70        553.41        26.27 o                         
   1   3   6       7180.36       7898.35       213.65 o                         
   2   3   6        284.81        190.22        22.84 o                         
   3   3   6       2052.88       2089.44        72.92 o                         
   4   3   6        873.91        871.68        28.02 o                         
   5   3   6       2539.68       2620.47        55.30 o                         
   6   3   6        556.36        485.17        15.33 o                         
   7   3   6        618.54        689.38        17.00 o                         
   8   3   6       9388.68       9763.59       183.66 o                         
   9   3   6          0.40          7.25         3.97 o                         
  10   3   6       1068.62       1086.95        25.20 o                         
  11   3   6       1113.67       1015.98        17.68 o                         
  12   3   6       3438.63       3402.61        47.35 o                         
  13   3   6       1235.13       1279.25        21.57 o                         
  14   3   6       4228.49       4107.39        68.39 o                         
  15   3   6        300.55        323.18        12.92 o                         
  16   3   6        679.62        703.43        21.73 o                         
  17   3   6       1792.20       1706.58        31.86 o                         
  18   3   6       1139.64       1109.47        22.94 o                         
  19   3   6         84.38         73.57         5.80 o                         
  20   3   6        662.15        631.83        15.57 o                         
  21   3   6        563.62        509.70        13.39 o                         
  22   3   6         58.99         67.85         6.60 o                         
  23   3   6        287.72        317.46         9.83 o                         
  24   3   6        138.34        132.66         6.32 o                         
  25   3   6        186.55        171.31         7.22 o                         
  26   3   6         74.34         85.45         8.47 o                         
  27   3   6          3.64          2.74         3.43 o                         
  28   3   6        139.49        140.20        10.06 o                         
 -28   4   6         89.35         83.13         8.60 o                         
 -27   4   6        111.79         99.22        10.42 o                         
 -26   4   6         13.96         13.34         4.19 o                         
 -25   4   6          4.50         10.09         3.83 o                         
 -24   4   6         50.66         43.98         4.96 o                         
 -23   4   6         76.18         81.80         6.73 o                         
 -22   4   6        125.10        122.26         6.88 o                         
 -21   4   6        467.47        480.86        13.63 o                         
 -20   4   6         10.35         11.13         4.88 o                         
 -19   4   6        943.19        951.30        19.09 o                         
 -18   4   6       2388.10       2161.24        39.10 o                         
 -17   4   6        622.45        635.79        23.46 o                         
 -16   4   6        295.10        205.39        12.39 o                         
 -15   4   6        549.51        574.72        27.22 o                         
 -14   4   6       1471.34       1508.36        45.13 o                         
 -13   4   6        876.63        891.15        37.69 o                         
 -12   4   6        139.40        164.81        19.36 o                         
 -11   4   6         25.46         20.42         5.91 o                         
 -10   4   6         59.73         54.19         6.68 o                         
  -9   4   6       1102.89       1165.42        22.50 o                         
  -8   4   6       7257.22       7298.28       115.28 o                         
  -7   4   6        140.24        153.49        10.24 o                         
  -6   4   6       2666.94       3095.22        60.21 o                         
  -5   4   6         55.28         73.12         9.51 o                         
  -4   4   6       1034.37       1087.93        26.79 o                         
  -3   4   6        670.12        692.56        21.66 o                         
  -2   4   6       1326.02       1367.59        26.03 o                         
  -1   4   6        453.10        391.78        16.74 o                         
   0   4   6       4367.71       4586.89       110.26 o                         
   1   4   6          1.03         10.15         6.19 o                         
   2   4   6        204.35        249.50        16.00 o                         
   3   4   6        704.11        733.74        55.14 o                         
   4   4   6        553.81        518.11        29.39 o                         
   5   4   6         32.49         21.87        11.16 o                         
   6   4   6        739.03        969.69        43.48 o                         
   7   4   6        826.84        916.53        23.89 o                         
   8   4   6         23.48         32.91         5.05 o                         
   9   4   6         79.48         85.62         5.71 o                         
  10   4   6       1190.01       1214.72        21.60 o                         
  11   4   6        327.21        327.79         8.96 o                         
  12   4   6        610.48        535.99        10.79 o                         
  13   4   6         99.03        100.08         5.25 o                         
  14   4   6       1764.61       1789.06        33.67 o                         
  15   4   6          4.23          9.23         6.14 o                         
  16   4   6       1885.79       1809.02        41.13 o                         
  17   4   6         11.57         13.06         4.89 o                         
  18   4   6         81.84         54.92         5.26 o                         
  19   4   6       1931.11       1920.47        36.13 o                         
  20   4   6         17.81         22.99         5.02 o                         
  21   4   6        101.65         83.89         6.53 o                         
  22   4   6        492.54        487.21        14.00 o                         
  23   4   6        219.45        232.76        15.51 o                         
  24   4   6         13.00         10.02         4.72 o                         
  25   4   6         34.09         43.99         4.69 o                         
  26   4   6         71.33         78.87         4.71 o                         
  27   4   6          9.31          6.00         4.12 o                         
 -27   5   6       1193.15       1182.95        48.11 o                         
 -26   5   6         79.85        100.78         6.75 o                         
 -25   5   6          3.31         13.21        11.69 o                         
 -24   5   6          1.76          2.00         3.75 o                         
 -23   5   6        732.83        705.72        16.38 o                         
 -22   5   6         21.00         18.05         4.31 o                         
 -21   5   6       1180.27       1228.55        26.65 o                         
 -20   5   6       5086.53       5030.46        94.11 o                         
 -19   5   6       1573.62       1470.68        31.40 o                         
 -18   5   6         64.32         64.43         7.99 o                         
 -17   5   6        604.27        624.01        15.69 o                         
 -16   5   6       1373.94       1191.37        30.35 o                         
 -15   5   6       1824.85       1742.34        41.70 o                         
 -14   5   6       1997.84       1979.85        45.38 o                         
 -13   5   6         66.51         44.91         7.42 o                         
 -12   5   6        667.10        641.38        22.02 o                         
 -11   5   6          0.03          4.51         5.92 o                         
 -10   5   6       2821.96       2886.72        74.65 o                         
  -9   5   6          5.06          2.84         4.50 o                         
  -8   5   6       1040.34       1053.54        26.46 o                         
  -7   5   6       1139.91       1161.55        33.25 o                         
  -6   5   6        578.44        612.37        19.92 o                         
  -5   5   6        281.15        263.90         8.45 o                         
  -4   5   6        113.46        177.52         6.64 o                         
  -3   5   6        912.53        942.70        16.31 o                         
  -2   5   6        211.21        192.20         9.22 o                         
  -1   5   6        105.17        132.66         6.47 o                         
   0   5   6        656.66        755.94        20.31 o                         
   1   5   6       5421.46       5454.30       119.64 o                         
   2   5   6        523.17        490.64        14.77 o                         
   3   5   6         74.51         58.90         4.92 o                         
   4   5   6         37.60         34.17         4.25 o                         
   5   5   6       4486.20       4842.70        65.79 o                         
   6   5   6        705.47        693.50        13.61 o                         
   7   5   6        107.93        101.16         6.43 o                         
   8   5   6          1.98          4.57         3.42 o                         
   9   5   6         76.02         62.13         7.55 o                         
  10   5   6         64.11         68.47         5.40 o                         
  11   5   6       1736.44       1757.15        36.10 o                         
  12   5   6       2187.00       2035.27        41.14 o                         
  13   5   6        118.65        114.36         6.56 o                         
  14   5   6       5500.27       5346.09        80.99 o                         
  15   5   6        211.10        232.87         7.97 o                         
  16   5   6          0.49          2.26         4.20 o                         
  17   5   6        252.64        295.17         9.24 o                         
  18   5   6       1470.47       1317.24        26.27 o                         
  19   5   6        407.59        422.86        15.08 o                         
  20   5   6         50.46         63.95         9.02 o                         
  21   5   6        816.23        828.50        40.84 o                         
  22   5   6         44.07         51.58        13.45 o                         
  23   5   6         15.18          7.43         5.17 o                         
  24   5   6         40.09         52.46         5.51 o                         
  25   5   6         57.43         59.57         4.95 o                         
  26   5   6        283.74        329.61        17.21 o                         
  27   5   6          3.51          1.45         3.88 o                         
 -27   6   6         72.22         70.04         7.88 o                         
 -26   6   6        207.50        219.20        10.32 o                         
 -25   6   6          6.66          0.73         9.21 o                         
 -24   6   6        166.67        188.95        24.66 o                         
 -23   6   6        134.01        106.48         6.45 o                         
 -22   6   6       3055.74       3197.77        71.92 o                         
 -21   6   6        401.54        410.65        25.29 o                         
 -20   6   6         29.74         49.04         5.09 o                         
 -19   6   6        162.27        181.92        10.69 o                         
 -18   6   6       1026.44       1101.33        24.62 o                         
 -17   6   6        470.43        409.98        20.73 o                         
 -16   6   6        325.48        311.15        11.61 o                         
 -15   6   6       1315.78       1257.62        40.37 o                         
 -14   6   6          5.44         -4.74         7.26 o                         
 -13   6   6         71.14         69.74         9.40 o                         
 -12   6   6        288.69        275.67        11.99 o                         
 -11   6   6       2244.76       2281.26        48.67 o                         
 -10   6   6       7120.50       7171.14       107.69 o                         
  -9   6   6        712.39        675.09        16.97 o                         
  -8   6   6       5922.06       6054.82        84.07 o                         
  -7   6   6       2119.56       2097.81        31.43 o                         
  -6   6   6       2449.73       2447.53        35.40 o                         
  -5   6   6       7309.79       7254.84        87.15 o                         
  -4   6   6        726.10        661.65        11.98 o                         
  -3   6   6       6139.46       6180.59        82.57 o                         
  -2   6   6       1905.35       1952.13        36.15 o                         
  -1   6   6        369.13        403.80         8.10 o                         
   0   6   6        435.38        447.26        13.15 o                         
   1   6   6        598.14        702.54        13.27 o                         
   2   6   6         81.61         66.49         4.85 o                         
   3   6   6        346.58        342.08         7.74 o                         
   4   6   6         61.62         82.22         4.12 o                         
   5   6   6         81.59        103.44         4.27 o                         
   6   6   6        253.03        270.89         7.50 o                         
   7   6   6        677.65        643.38        13.88 o                         
   8   6   6        242.02        266.77         7.35 o                         
   9   6   6        115.30        115.47         7.86 o                         
  10   6   6        214.16        191.27         7.87 o                         
  11   6   6         24.41         16.95         5.33 o                         
  12   6   6          3.77         11.96         6.29 o                         
  13   6   6       2552.59       2641.83        48.95 o                         
  14   6   6        178.63        199.82         9.80 o                         
  15   6   6       1349.86       1372.72        46.01 o                         
  16   6   6       1242.70       1156.44        33.48 o                         
  17   6   6         56.59         57.38         8.07 o                         
  18   6   6          2.27          8.61         7.84 o                         
  19   6   6        172.29        206.87        13.18 o                         
  20   6   6       1636.26       1726.07        72.59 o                         
  21   6   6        766.69        823.69        26.90 o                         
  22   6   6        457.85        493.38        19.32 o                         
  23   6   6          0.78          6.08         4.13 o                         
  24   6   6         53.44         58.71         6.96 o                         
  25   6   6        269.62        280.35        10.27 o                         
  26   6   6        484.24        410.55        19.63 o                         
 -25   7   6        139.29         95.37         9.69 o                         
 -24   7   6        321.25        334.06        12.97 o                         
 -23   7   6         12.32         30.62         6.17 o                         
 -22   7   6        228.49        261.39        12.64 o                         
 -21   7   6         23.06         25.25         7.47 o                         
 -20   7   6        956.55        943.69        31.19 o                         
 -19   7   6        714.00        659.78        50.77 o                         
 -18   7   6          3.27         12.71         9.29 o                         
 -17   7   6        362.72        379.47        15.49 o                         
 -16   7   6        677.73        600.78        20.10 o                         
 -15   7   6        652.89        615.79        19.64 o                         
 -14   7   6         59.23         68.69        10.29 o                         
 -13   7   6         98.68        106.42        11.43 o                         
 -12   7   6       1692.77       1781.27        49.34 o                         
 -11   7   6        131.82        115.97        11.87 o                         
 -10   7   6       1206.34       1164.47        29.70 o                         
  -9   7   6       1138.88       1095.14        28.10 o                         
  -8   7   6       1107.36       1054.26        29.68 o                         
  -7   7   6       1079.48       1133.31        25.59 o                         
  -6   7   6        240.70        266.43         8.76 o                         
  -5   7   6       1426.07       1463.74        24.49 o                         
  -4   7   6       1900.05       1817.50        27.14 o                         
  -3   7   6        301.40        295.73         7.48 o                         
  -2   7   6         29.69         58.48         4.12 o                         
  -1   7   6       1613.28       1617.26        25.67 o                         
   0   7   6        184.09        185.64         4.73 o                         
   1   7   6          1.38          1.67         2.38 o                         
   2   7   6        822.66        869.64        16.02 o                         
   3   7   6       4969.47       4880.06        61.47 o                         
   4   7   6       1436.27       1397.48        18.20 o                         
   5   7   6        295.49        310.47         6.63 o                         
   6   7   6       1039.94       1072.95        17.68 o                         
   7   7   6       1978.57       1864.41        32.67 o                         
   8   7   6        207.75        203.55         5.85 o                         
   9   7   6       1948.85       1783.63        27.12 o                         
  10   7   6         64.69         82.25         4.82 o                         
  11   7   6         23.87         16.26         4.74 o                         
  12   7   6        640.85        668.65        14.91 o                         
  13   7   6        868.21        882.56        23.15 o                         
  14   7   6         96.32         99.11         9.51 o                         
  15   7   6         74.62         61.44         7.72 o                         
  16   7   6        715.00        781.72        22.69 o                         
  17   7   6         20.08         26.03         6.58 o                         
  18   7   6        104.38         72.83         7.17 o                         
  19   7   6        581.56        545.91        30.78 o                         
  20   7   6       1740.14       1811.43        52.87 o                         
  21   7   6         62.76         77.51         6.65 o                         
  22   7   6        406.31        430.78        13.79 o                         
  23   7   6         49.35         56.35         4.12 o                         
  24   7   6         79.94         69.09         5.67 o                         
  25   7   6         15.17         16.97         5.21 o                         
 -25   8   6         26.76         13.45         5.45 o                         
 -24   8   6         40.49         32.11         8.12 o                         
 -23   8   6        254.87        235.31         8.78 o                         
 -22   8   6         40.72         46.36         5.82 o                         
 -21   8   6        242.10        235.25         8.84 o                         
 -20   8   6          6.50          6.43         5.15 o                         
 -19   8   6        653.72        608.30        16.55 o                         
 -18   8   6          7.50         15.10         6.22 o                         
 -17   8   6        137.03        126.60         8.51 o                         
 -16   8   6        485.13        440.04        22.86 o                         
 -15   8   6        495.89        513.27        19.01 o                         
 -14   8   6        727.24        717.43        22.16 o                         
 -13   8   6        149.42        141.67         8.72 o                         
 -12   8   6         74.41         87.36         6.76 o                         
 -11   8   6        901.06        962.72        20.52 o                         
 -10   8   6         23.36         18.31         5.31 o                         
  -9   8   6       1018.75       1045.15        21.48 o                         
  -8   8   6        468.89        496.47        12.94 o                         
  -7   8   6        205.87        210.90         8.18 o                         
  -6   8   6       2482.95       2567.47        43.54 o                         
  -5   8   6       2197.15       2187.16        34.59 o                         
  -4   8   6        494.14        530.74        10.05 o                         
  -3   8   6        312.52        350.54         7.45 o                         
  -2   8   6         28.12         20.21         2.97 o                         
  -1   8   6          0.09          6.51         3.23 o                         
   0   8   6        647.45        611.62        13.19 o                         
   1   8   6       2294.42       2252.12        30.32 o                         
   2   8   6        625.93        656.66        10.66 o                         
   3   8   6         13.84         20.07         2.78 o                         
   4   8   6        917.99        899.80        12.90 o                         
   5   8   6        103.60         93.07         3.82 o                         
   6   8   6       3368.95       3313.00        43.46 o                         
   7   8   6         59.93         43.45         3.63 o                         
   8   8   6        882.85        899.70        17.02 o                         
   9   8   6        240.91        245.32         6.60 o                         
  10   8   6        130.96        125.18         5.42 o                         
  11   8   6        766.11        788.93        14.05 o                         
  12   8   6         46.45         61.17         4.48 o                         
  13   8   6        102.49         89.37         5.13 o                         
  14   8   6        943.24       1039.96        21.85 o                         
  15   8   6        950.99        967.11        22.94 o                         
  16   8   6         89.94         76.97         7.54 o                         
  17   8   6          0.22         -2.39         4.87 o                         
  18   8   6        105.13         73.59         5.82 o                         
  19   8   6        438.48        412.19        13.27 o                         
  20   8   6        210.30        229.27        35.14 o                         
  21   8   6          9.93          7.46         4.29 o                         
  22   8   6         92.41         85.63         5.29 o                         
  23   8   6         65.56         62.92         5.74 o                         
  24   8   6       1330.32        986.76        38.66 o                         
 -23   9   6        301.22        288.04        15.75 o                         
 -22   9   6        481.48        483.04        27.02 o                         
 -21   9   6         14.38         11.18         5.59 o                         
 -20   9   6        677.06        723.82        19.83 o                         
 -19   9   6        834.20        848.55        19.83 o                         
 -18   9   6        399.14        435.24        23.87 o                         
 -17   9   6        118.02        124.24         9.14 o                         
 -16   9   6        119.26        118.88         9.18 o                         
 -15   9   6        427.85        413.38        11.49 o                         
 -14   9   6        473.55        400.34        15.66 o                         
 -13   9   6         40.71         31.65         5.39 o                         
 -12   9   6         43.73         37.50         5.36 o                         
 -11   9   6       1462.97       1468.10        27.87 o                         
 -10   9   6         37.91         39.01         5.58 o                         
  -9   9   6       1176.82       1164.03        33.95 o                         
  -8   9   6        386.76        426.11        11.95 o                         
  -7   9   6        142.57        154.48         7.21 o                         
  -6   9   6        568.05        570.85        14.13 o                         
  -5   9   6        164.86        162.98         7.58 o                         
  -4   9   6          4.66          3.00         4.15 o                         
  -3   9   6          3.94          1.89         3.60 o                         
  -2   9   6        283.92        276.55         9.63 o                         
  -1   9   6         85.43         97.20         4.89 o                         
   0   9   6         14.59         16.32         3.18 o                         
   1   9   6       2617.00       2590.21        38.15 o                         
   2   9   6        123.36        124.03         4.74 o                         
   3   9   6       2027.32       2124.76        30.11 o                         
   4   9   6       1013.24       1011.52        15.86 o                         
   5   9   6       1052.07        944.35        14.28 o                         
   6   9   6       2132.21       2096.31        29.06 o                         
   7   9   6       1369.80       1316.38        21.08 o                         
   8   9   6        162.91        169.89         7.15 o                         
   9   9   6       1626.68       1635.92        31.00 o                         
  10   9   6        801.07        798.75        14.85 o                         
  11   9   6        360.74        344.71         8.50 o                         
  12   9   6          0.43          4.49         3.41 o                         
  13   9   6        406.05        438.78        10.68 o                         
  14   9   6         69.67         57.81         5.26 o                         
  15   9   6         96.34         93.67         7.38 o                         
  16   9   6       1079.68       1021.69        22.95 o                         
  17   9   6          5.74          7.24         5.27 o                         
  18   9   6        523.71        540.53        15.97 o                         
  19   9   6        317.86        292.96        14.07 o                         
  20   9   6        386.03        395.77        11.91 o                         
  21   9   6        447.98        442.32        12.68 o                         
  22   9   6          4.23          7.81         3.99 o                         
  23   9   6         43.52         29.45         4.73 o                         
 -21  10   6         68.59         60.29         5.67 o                         
 -20  10   6        420.14        448.76        18.39 o                         
 -19  10   6        181.07        186.74        10.24 o                         
 -18  10   6        179.10        184.76        10.80 o                         
 -17  10   6          0.10          5.52         6.88 o                         
 -16  10   6        147.11        155.52         7.72 o                         
 -15  10   6         76.50         68.44         5.17 o                         
 -14  10   6        206.37        219.66         8.07 o                         
 -13  10   6         12.25          8.47         5.65 o                         
 -12  10   6        633.13        571.34        16.90 o                         
 -11  10   6       1255.47       1319.77        29.55 o                         
 -10  10   6       6308.19       6536.19       108.88 o                         
  -9  10   6        863.58        906.90        22.40 o                         
  -8  10   6        635.86        690.26        18.49 o                         
  -7  10   6        258.39        264.70        15.67 o                         
  -6  10   6        526.48        478.39        19.92 o                         
  -5  10   6        702.27        651.16        37.20 o                         
  -4  10   6        173.37        193.71         9.32 o                         
  -3  10   6         10.14         20.71         5.77 o                         
  -2  10   6        248.16        291.38         9.83 o                         
  -1  10   6         67.75         77.89         5.66 o                         
   0  10   6         48.94         63.48         6.25 o                         
   1  10   6        306.95        308.73         8.39 o                         
   2  10   6        656.25        660.18        13.68 o
[truncated: 264,387 more chars]
