# Supplementary material for: Hydrogen-bonding patterns in 2,2-bis­(4-methyl­phen­yl)hexa­fluoro­propane pyridinium and ethyl­enedi­ammonium salt crystals
Source: Acta Crystallogr E Crystallogr Commun. 2020 Apr 24;76(Pt 5):742–6. doi: 10.1107/S2056989020005575 (PMC7199249; doi:10.1107/S2056989020005575)
Supplement: Supplementary file 3 [file e-76-00742-2sup3.hkl]

data_2                                                                   
_shelx_title ' chf_eda_a.res in Pbca'                                           
_shelx_refln_list_code          4                                               
_shelx_F_calc_maximum      294.11                                               
_exptl_crystal_F_000      1936.00                                               
_reflns_d_resolution_high  0.7935                                               
                                                                                
loop_                                                                           
 _space_group_symop_operation_xyz                                               
 'x, y, z'                                                                      
 '-x+1/2, -y, z+1/2'                                                            
 '-x, y+1/2, -z+1/2'                                                            
 'x+1/2, -y+1/2, -z'                                                            
 '-x, -y, -z'                                                                   
 'x-1/2, y, -z-1/2'                                                             
 'x, -y-1/2, z-1/2'                                                             
 '-x-1/2, y-1/2, z'                                                             
                                                                                
_cell_length_a    13.2518                                                       
_cell_length_b    12.1773                                                       
_cell_length_c    25.8419                                                       
_cell_angle_alpha  90.000                                                       
_cell_angle_beta   90.000                                                       
_cell_angle_gamma  90.000                                                       
                                                                                
_shelx_F_squared_multiplier     1.000                                           
                                                                                
loop_                                                                           
 _refln_index_h                                                                 
 _refln_index_k                                                                 
 _refln_index_l                                                                 
 _refln_F_squared_calc                                                          
 _refln_F_squared_meas                                                          
 _refln_F_squared_sigma                                                         
 _refln_observed_status                                                         
   2   0   0      11131.96       9570.29       339.05 o                         
   4   0   0      71523.29      60785.26      2137.08 o                         
   6   0   0      49310.52      44570.51      2942.30 o                         
   8   0   0       7116.70       6799.17       246.03 o                         
  10   0   0      11484.46      11978.54       304.27 o                         
  12   0   0         21.84         58.50         9.51 o                         
  14   0   0        329.77        342.91        21.63 o                         
   2   1   0       3684.27       4629.77       168.84 o                         
   4   1   0      12817.43      11925.69       426.41 o                         
   6   1   0       6546.05       6202.26       225.53 o                         
   8   1   0        527.15        529.64        18.51 o                         
  10   1   0        365.88        441.83        26.29 o                         
  12   1   0        181.25        165.42        16.64 o                         
  14   1   0         11.78         11.37         7.36 o                         
   0   2   0       1487.20       1670.42        64.88 o                         
   2   2   0       8275.09       8416.04       303.60 o                         
   4   2   0       6086.96       5535.89       146.62 o                         
   6   2   0      12326.76      12607.38       462.71 o                         
   8   2   0      10124.86      10295.53       260.70 o                         
  10   2   0          6.00         -0.90         6.52 o                         
  12   2   0       2507.26       2479.43        49.13 o                         
  14   2   0       1401.07       1512.19        43.80 o                         
   2   3   0      17376.88      16082.91       328.26 o                         
   4   3   0      15576.73      16521.82       421.39 o                         
   6   3   0      16707.79      17841.93       648.52 o                         
   8   3   0       1746.79       1632.93        30.29 o                         
  10   3   0        350.74        372.65        11.19 o                         
  12   3   0       1101.88       1142.50        32.91 o                         
  14   3   0       4350.80       4417.19       162.49 o                         
   0   4   0       9969.76      10523.93       381.91 o                         
   2   4   0        294.83        234.47        14.98 o                         
   4   4   0      15932.58      15426.58       559.35 o                         
   6   4   0       1372.28       1495.07        75.10 o                         
   8   4   0        340.89        331.93         7.09 o                         
  10   4   0       7851.44       7794.48       117.93 o                         
  12   4   0        356.58        412.01        14.71 o                         
  14   4   0        231.26        269.43        16.08 o                         
   2   5   0      37248.00      39168.88      1982.58 o                         
   4   5   0       3605.52       3582.46       145.61 o                         
   6   5   0       2030.42       1992.59        47.16 o                         
   8   5   0        753.75        651.29        11.33 o                         
  10   5   0       3463.48       3523.92        51.36 o                         
  12   5   0       1985.48       1953.28        79.92 o                         
  14   5   0        934.71        928.59        47.16 o                         
   0   6   0       1838.07       1833.24        83.38 o                         
   2   6   0       1270.94       1492.64        50.81 o                         
   4   6   0         17.54         20.75        11.72 o                         
   6   6   0        248.11        215.58        10.63 o                         
   8   6   0        483.42        507.99        13.38 o                         
  10   6   0         74.99         96.78         8.83 o                         
  12   6   0        612.30        576.64        32.16 o                         
  14   6   0        570.78        562.09        27.26 o                         
   2   7   0       7634.06       7942.48       167.31 o                         
   4   7   0       8044.73       7613.83       161.53 o                         
   6   7   0        420.50        423.32        15.97 o                         
   8   7   0       1089.41       1063.42        22.29 o                         
  10   7   0       2333.29       2206.83        87.84 o                         
  12   7   0       1125.78        979.61        44.70 o                         
  14   7   0         22.83         56.28         9.97 o                         
   0   8   0          2.66          8.47         6.33 o                         
   2   8   0       4881.58       5141.56       139.40 o                         
   4   8   0       1469.56       1404.77        46.38 o                         
   6   8   0       2860.35       2960.87        69.79 o                         
   8   8   0          4.47          4.17         4.79 o                         
  10   8   0        495.71        507.09        29.35 o                         
  12   8   0         93.05         85.55        13.27 o                         
   2   9   0         36.67         49.29        11.18 o                         
   4   9   0       3020.16       2977.05       129.08 o                         
   6   9   0        275.19        256.96        37.39 o                         
   8   9   0        591.72        560.41        15.15 o                         
  10   9   0       1944.88       1901.66        76.94 o                         
  12   9   0        935.87        844.86        36.74 o                         
   0  10   0       9821.07       9829.18       354.41 o                         
   2  10   0       2575.10       2689.52       105.25 o                         
   4  10   0        280.61        253.18        20.34 o                         
   6  10   0         47.75         23.32        12.78 o                         
   8  10   0       4208.46       4159.31       115.53 o                         
  10  10   0       1557.56       1461.46        59.98 o                         
  12  10   0          1.98         10.29         7.72 o                         
   2  11   0       4384.72       4506.03       169.08 o                         
   4  11   0       1691.81       1654.36        49.77 o                         
   6  11   0         49.88         52.96         7.26 o                         
   8  11   0       1212.56       1121.43        45.71 o                         
  10  11   0         99.89         90.21        10.85 o                         
   0  12   0       1364.91       1387.81        59.66 o                         
   2  12   0         81.79         77.17         7.77 o                         
   4  12   0        299.53        285.22        14.67 o                         
   6  12   0       5984.81       5911.45       215.96 o                         
   8  12   0         27.03         31.81         6.51 o                         
  10  12   0         89.64         70.83         7.64 o                         
   2  13   0          3.83          8.12         9.81 o                         
   4  13   0       6558.79       7187.10       261.31 o                         
   6  13   0        134.00        130.89        12.94 o                         
   8  13   0         12.56         12.46         6.27 o                         
   0  14   0         26.97         30.15         7.24 o                         
   2  14   0        146.82        127.52        11.34 o                         
   4  14   0        282.10        350.83        17.93 o                         
   6  14   0        246.39        232.84        12.86 o                         
   2  15   0       1200.51       1086.07        42.29 o                         
   1   1   1        213.25        206.57         6.82 o                         
   2   1   1       5247.46       4902.63        78.95 o                         
   3   1   1       6334.88       5675.82        73.34 o                         
   4   1   1      15736.14      14151.65       293.03 o                         
   5   1   1       4247.01       4102.94        93.47 o                         
   6   1   1          0.45          5.44         6.34 o                         
   7   1   1       2260.50       1999.78        73.89 o                         
   8   1   1       1575.71       1670.67        30.78 o                         
   9   1   1          0.13          6.95         3.57 o                         
  10   1   1          7.24         -3.75         5.61 o                         
  11   1   1       2585.10       2597.01        45.21 o                         
  12   1   1        190.88        170.76         7.29 o                         
  13   1   1       1865.90       1972.55        32.61 o                         
  14   1   1         55.89         78.90         6.18 o                         
  15   1   1        190.85        202.79         7.42 o                         
  16   1   1        597.41        598.99        25.57 o                         
   0   2   1        917.17        953.98        39.12 o                         
   1   2   1      18531.26      18787.71       528.39 o                         
   2   2   1         68.21         48.30         5.64 o                         
   3   2   1         36.78         17.33         5.66 o                         
   4   2   1         13.27         -0.59         5.67 o                         
   5   2   1       1838.67       1742.89        44.34 o                         
   6   2   1       8269.44       7881.36       170.84 o                         
   7   2   1       1931.94       2081.20        96.16 o                         
   8   2   1        861.33        810.05        16.97 o                         
   9   2   1       2439.11       2575.29        34.98 o                         
  10   2   1         28.43         32.53         4.33 o                         
  11   2   1       3507.65       3547.20        55.20 o                         
  12   2   1        108.25        118.16         5.37 o                         
  13   2   1        481.48        514.27        12.65 o                         
  14   2   1         81.97         74.56         6.11 o                         
  15   2   1       1011.17       1012.67        24.30 o                         
  16   2   1        588.56        599.31        24.84 o                         
   1   3   1        771.93        824.27        17.29 o                         
   2   3   1       6000.51       5791.29        80.93 o                         
   3   3   1        281.59        280.52        17.29 o                         
   4   3   1      20720.36      20114.43       361.16 o                         
   5   3   1       6615.29       7110.09       154.79 o                         
   6   3   1         32.32         30.30         8.97 o                         
   7   3   1        140.06        167.86        17.30 o                         
   8   3   1        238.60        195.14         4.96 o                         
   9   3   1        121.24        152.86         5.70 o                         
  10   3   1       2311.49       2203.97        32.93 o                         
  11   3   1        355.75        364.14         9.65 o                         
  12   3   1          1.24          0.70         4.30 o                         
  13   3   1        994.08        995.83        20.02 o                         
  14   3   1          2.56          2.08         6.09 o                         
  15   3   1        316.42        301.65        11.48 o                         
   0   4   1      37625.17      37937.05       950.49 o                         
   1   4   1        104.02         54.56         7.18 o                         
   2   4   1          0.16          2.70         4.90 o                         
   3   4   1       7816.93       8436.09       156.11 o                         
   4   4   1        195.13        233.53        16.25 o                         
   5   4   1       1754.57       1767.03        47.65 o                         
   6   4   1         15.20         -1.27         8.74 o                         
   7   4   1       1865.22       1925.89        49.94 o                         
   8   4   1        518.67        473.70         6.25 o                         
   9   4   1          8.65         10.92         2.76 o                         
  10   4   1        490.60        525.89        11.03 o                         
  11   4   1        319.54        320.62         8.23 o                         
  12   4   1         65.49         65.35         6.50 o                         
  13   4   1       1026.84        999.84        17.99 o                         
  14   4   1        192.57        173.15         9.10 o                         
  15   4   1        141.33        144.48         9.65 o                         
   1   5   1       2641.18       2714.93        59.88 o                         
   2   5   1         16.91         31.12         5.86 o                         
   3   5   1        851.85        816.99        28.40 o                         
   4   5   1       7909.25       8328.41       220.78 o                         
   5   5   1       2645.14       2812.79        70.55 o                         
   6   5   1        585.90        579.00        11.06 o                         
   7   5   1          3.15          8.79         2.17 o                         
   8   5   1        950.34       1018.81        12.12 o                         
   9   5   1       1174.27       1091.35        12.54 o                         
  10   5   1         64.33         68.70         3.73 o                         
  11   5   1       1402.95       1329.02        24.16 o                         
  12   5   1        202.68        215.29        15.31 o                         
  13   5   1         27.30         22.78         4.42 o                         
  14   5   1        145.47        168.88         9.25 o                         
   0   6   1       9147.03       8951.68       233.57 o                         
   1   6   1        493.25        453.57        18.06 o                         
   2   6   1         53.78         68.70         9.46 o                         
   3   6   1        494.32        434.23        19.20 o                         
   4   6   1        824.89        884.12        30.37 o                         
   5   6   1       1934.45       2047.68        34.58 o                         
   6   6   1       5796.45       6045.89        85.29 o                         
   7   6   1       1528.73       1448.49        18.63 o                         
   8   6   1         37.33         52.72         3.90 o                         
   9   6   1        503.32        528.20         9.43 o                         
  10   6   1       2481.12       2384.21        45.62 o                         
  11   6   1         26.11         40.76        14.47 o                         
  12   6   1          5.16          3.86        13.51 o                         
  13   6   1          0.08         -0.96         6.56 o                         
  14   6   1          8.27         21.63        10.53 o                         
   1   7   1         28.69         47.40         8.78 o                         
   2   7   1       1776.41       1889.88        35.38 o                         
   3   7   1        887.74        907.10        18.46 o                         
   4   7   1         15.04         27.17         4.90 o                         
   5   7   1         89.43         81.82        10.43 o                         
   6   7   1        242.18        232.90         9.00 o                         
   7   7   1        143.54        127.84         5.84 o                         
   8   7   1          5.20          7.49         3.54 o                         
   9   7   1        216.15        209.69         7.44 o                         
  10   7   1       1309.17       1202.35        26.12 o                         
  11   7   1        920.45        820.90        40.04 o                         
  12   7   1        515.44        537.97        29.83 o                         
  13   7   1        213.47        234.54        11.26 o                         
  14   7   1        382.63        368.72        19.30 o                         
   0   8   1       2019.14       1924.96        45.33 o                         
   1   8   1        168.16        197.92         6.50 o                         
   2   8   1        822.62        828.26        21.19 o                         
   3   8   1        307.43        303.84        10.12 o                         
   4   8   1       3982.57       4069.67        71.33 o                         
   5   8   1       1154.99       1151.24        47.12 o                         
   6   8   1       4666.96       4822.58        76.39 o                         
   7   8   1        280.74        268.77         7.55 o                         
   8   8   1       2177.19       2078.85        34.41 o                         
   9   8   1        115.44        115.15         5.35 o                         
  10   8   1        678.46        666.33        19.06 o                         
  11   8   1        218.44        210.89        18.65 o                         
  12   8   1          6.02          9.89        10.85 o                         
  13   8   1         55.90         54.31         6.30 o                         
   1   9   1       5800.79       5708.84       104.36 o                         
   2   9   1       4575.97       4861.73       107.03 o                         
   3   9   1        571.43        617.86        20.31 o                         
   4   9   1        224.05        228.83        18.27 o                         
   5   9   1       1183.36       1139.87        32.21 o                         
   6   9   1        219.15        252.09        13.79 o                         
   7   9   1          0.80          2.98         4.08 o                         
   8   9   1       4769.30       4732.73        72.90 o                         
   9   9   1        128.66        132.52         7.78 o                         
  10   9   1        130.37        182.27        17.45 o                         
  11   9   1         21.47         35.14        11.50 o                         
  12   9   1        887.87        852.34        37.07 o                         
  13   9   1          2.21          4.02         7.08 o                         
   0  10   1        411.24        471.11        18.36 o                         
   1  10   1         36.59         37.78         5.05 o                         
   2  10   1        470.33        484.16        19.69 o                         
   3  10   1         48.48         37.99         8.81 o                         
   4  10   1          0.40         -3.29         6.77 o                         
   5  10   1        257.80        270.44        15.15 o                         
   6  10   1        120.20        101.95        10.54 o                         
   7  10   1        144.40        165.57        11.52 o                         
   8  10   1        107.49         84.55         6.66 o                         
   9  10   1        648.56        633.19        18.20 o                         
  10  10   1        468.99        407.48        23.64 o                         
  11  10   1        272.60        246.19        16.24 o                         
  12  10   1        114.06        105.25        10.05 o                         
   1  11   1         47.09         49.44         8.19 o                         
   2  11   1        878.45        864.30        29.11 o                         
   3  11   1         16.24         12.75         6.82 o                         
   4  11   1        568.57        583.72        16.23 o                         
   5  11   1        586.56        574.35        27.70 o                         
   6  11   1       1176.85       1235.88        22.21 o                         
   7  11   1         54.14         70.06         5.70 o                         
   8  11   1         71.50         60.27         6.72 o                         
   9  11   1          1.91          5.04         5.75 o                         
  10  11   1        252.58        270.47        16.48 o                         
  11  11   1        163.16        149.47        11.18 o                         
   0  12   1       1708.60       1713.29        61.95 o                         
   1  12   1        975.51        978.68        25.67 o                         
   2  12   1          2.23          3.29         4.66 o                         
   3  12   1         30.49         21.14         6.66 o                         
   4  12   1       2213.90       2202.19        51.09 o                         
   5  12   1       1169.11       1271.32        31.69 o                         
   6  12   1        788.05        781.18        18.23 o                         
   7  12   1        117.33        139.12         7.88 o                         
   8  12   1          9.37         20.49         9.49 o                         
   9  12   1         27.88         30.47         8.52 o                         
  10  12   1        119.09        110.87         9.17 o                         
   1  13   1         66.80         80.11         5.47 o                         
   2  13   1       2276.47       2254.78        73.08 o                         
   3  13   1        663.33        628.01        22.23 o                         
   4  13   1       1982.59       2065.69        47.02 o                         
   5  13   1         24.70         22.94         4.46 o                         
   6  13   1        398.91        453.48        16.22 o                         
   7  13   1        108.60        108.08         8.52 o                         
   8  13   1        620.40        651.90        27.58 o                         
   0  14   1        144.13        143.73        14.67 o                         
   1  14   1        501.01        501.46        20.28 o                         
   2  14   1          9.91         10.77         5.23 o                         
   3  14   1          8.15         13.15         4.34 o                         
   4  14   1        498.72        510.63        12.02 o                         
   5  14   1          8.09          7.66         3.13 o                         
   6  14   1       1440.32       1284.98        49.21 o                         
   1  15   1          2.59         -3.47         3.72 o                         
   2  15   1        773.58        692.34        28.46 o                         
   3  15   1        477.94        347.34        15.84 o                         
   0   0   2      40865.32      36416.08      1280.80 o                         
   1   0   2          6.51          0.40         3.14 o                         
   2   0   2      33251.62      30702.40       765.66 o                         
   3   0   2      48235.39      45188.59       915.63 o                         
   4   0   2      21478.66      22182.59       454.88 o                         
   5   0   2       3770.03       3709.37       118.31 o                         
   6   0   2      20384.78      19818.28       406.85 o                         
   7   0   2         60.21         53.95         9.89 o                         
   8   0   2       1236.92       1302.40        32.86 o                         
   9   0   2        838.51        775.05        16.16 o                         
  10   0   2       4010.01       4149.35        77.08 o                         
  11   0   2        345.49        308.70        12.80 o                         
  12   0   2       1155.90       1244.31        31.75 o                         
  13   0   2         80.96        108.11         8.84 o                         
  14   0   2          2.50          8.02         6.10 o                         
  15   0   2        276.25        307.28        13.09 o                         
  16   0   2        834.01        740.82        30.95 o                         
   1   1   2        260.83        375.84         9.50 o                         
   2   1   2       8196.61       7221.78       115.71 o                         
   3   1   2       6979.33       6643.06       107.12 o                         
   4   1   2       1951.70       1833.30        28.62 o                         
   5   1   2       9477.56       9217.34       194.22 o                         
   6   1   2       2743.36       2892.37        53.16 o                         
   7   1   2       2418.89       2615.13        63.02 o                         
   8   1   2       6598.24       6497.12       106.78 o                         
   9   1   2        548.64        580.31        10.08 o                         
  10   1   2       1085.91       1092.94        25.08 o                         
  11   1   2       2107.39       2178.04        35.23 o                         
  12   1   2        108.60         94.28         5.39 o                         
  13   1   2          0.99          1.17         5.32 o                         
  14   1   2        439.03        481.36        13.62 o                         
  15   1   2          8.28         10.89         5.75 o                         
  16   1   2        228.87        218.45        12.54 o                         
   0   2   2      76581.45      68939.62      1724.31 o                         
   1   2   2         90.36         52.18         6.27 o                         
   2   2   2        984.35        829.53        24.88 o                         
   3   2   2       7849.65       7852.23       142.30 o                         
   4   2   2       1123.40       1114.04        25.38 o                         
   5   2   2       2483.54       2457.31        59.11 o                         
   6   2   2      10793.03      10915.58       284.34 o                         
   7   2   2        194.76        209.42        12.57 o                         
   8   2   2        293.57        314.33         7.42 o                         
   9   2   2        658.10        704.12        11.54 o                         
  10   2   2         15.39          9.43         3.96 o                         
  11   2   2         36.12         40.81         5.25 o                         
  12   2   2       1002.12        924.79        15.25 o                         
  13   2   2        912.74        965.96        19.94 o                         
  14   2   2        179.28        176.49         8.81 o                         
  15   2   2         32.34         50.24         6.41 o                         
  16   2   2         14.20         26.21         5.79 o                         
   1   3   2       5974.67       5482.72       143.16 o                         
   2   3   2       4866.27       4847.78       124.50 o                         
   3   3   2       2005.10       1938.88        39.96 o                         
   4   3   2        583.33        548.81        19.67 o                         
   5   3   2       3736.30       3605.23       113.03 o                         
   6   3   2       2854.81       2781.61        68.64 o                         
   7   3   2        196.31        160.89        13.36 o                         
   8   3   2       2572.53       2469.45        30.54 o                         
   9   3   2       2476.45       2471.95        34.56 o                         
  10   3   2          0.08          2.07         4.07 o                         
  11   3   2       4247.41       4489.28        68.65 o                         
  12   3   2        890.53        937.42        16.37 o                         
  13   3   2         22.85         33.36         4.28 o                         
  14   3   2         10.88         13.76         5.34 o                         
  15   3   2         48.55         51.59         5.48 o                         
   0   4   2      17291.60      15877.24       573.34 o                         
   1   4   2       7602.17       6963.27       182.00 o                         
   2   4   2       2328.53       2543.82        41.94 o                         
   3   4   2       5217.40       5054.91        94.74 o                         
   4   4   2        509.40        513.41        24.10 o                         
   5   4   2        127.15        114.19        11.54 o                         
   6   4   2       8484.30       8596.61       188.62 o                         
   7   4   2       4205.69       4115.28        81.92 o                         
   8   4   2        665.49        657.51         7.96 o                         
   9   4   2        163.98        209.47         5.21 o                         
  10   4   2       1245.45       1266.16        17.53 o                         
  11   4   2        202.19        214.51         8.12 o                         
  12   4   2       3119.19       3174.18        54.24 o                         
  13   4   2         95.54         96.13         6.25 o                         
  14   4   2        142.15        146.15         8.37 o                         
  15   4   2        345.28        322.33        16.08 o                         
   1   5   2       6644.04       7122.14       153.00 o                         
   2   5   2        805.90        821.43        33.71 o                         
   3   5   2        643.60        624.42        26.73 o                         
   4   5   2      17576.85      17188.83       571.82 o                         
   5   5   2        109.12        138.33        12.66 o                         
   6   5   2        419.05        411.71         8.84 o                         
   7   5   2        772.82        742.97         9.93 o                         
   8   5   2        215.88        217.35         4.07 o                         
   9   5   2        114.39         90.36         3.62 o                         
  10   5   2        159.52        181.96         6.11 o                         
  11   5   2          0.05          9.06         5.30 o                         
  12   5   2         26.38         10.53         8.44 o                         
  13   5   2        753.38        692.76        23.46 o                         
  14   5   2         14.06         25.10        12.02 o                         
   0   6   2        346.47        422.44        27.62 o                         
   1   6   2       6128.59       6638.48       144.02 o                         
   2   6   2       2176.86       2364.44        63.56 o                         
   3   6   2         18.45         46.89        10.69 o                         
   4   6   2       1123.43       1197.25        29.67 o                         
   5   6   2       1810.47       1688.49        29.29 o                         
   6   6   2        415.52        488.73        11.81 o                         
   7   6   2       1729.73       1797.13        26.69 o                         
   8   6   2        637.86        620.62         9.82 o                         
   9   6   2       1453.81       1452.78        19.05 o                         
  10   6   2       1549.56       1609.31        27.95 o                         
  11   6   2        230.43        224.80        19.86 o                         
  12   6   2         26.69         33.29        14.55 o                         
  13   6   2         93.54         59.11         5.91 o                         
  14   6   2        749.58        753.52        33.53 o                         
   1   7   2        803.46        895.71        24.82 o                         
   2   7   2       3509.76       3568.51        56.74 o                         
   3   7   2       2607.83       2805.08        46.27 o                         
   4   7   2       2879.83       2765.36        46.45 o                         
   5   7   2       1812.27       1785.68        64.65 o                         
   6   7   2        182.68        189.29         9.58 o                         
   7   7   2       2160.61       2208.42        32.31 o                         
   8   7   2        228.88        236.84         6.66 o                         
   9   7   2       2097.39       1947.85        29.28 o                         
  10   7   2        522.39        501.90        18.28 o                         
  11   7   2        522.22        491.17        28.38 o                         
  12   7   2       1567.49       1550.55        64.24 o                         
  13   7   2        668.57        555.18        19.01 o                         
  14   7   2         65.21         82.94         7.27 o                         
   0   8   2       3093.63       3032.22        77.87 o                         
   1   8   2        941.03       1081.28        20.23 o                         
   2   8   2         97.22         91.49         6.34 o                         
   3   8   2        116.56        112.09         6.81 o                         
   4   8   2         46.84         57.46         6.25 o                         
   5   8   2       1657.13       1621.49        37.28 o                         
   6   8   2        606.95        677.78        18.73 o                         
   7   8   2        157.15        143.48         5.46 o                         
   8   8   2         91.82         80.87         5.04 o                         
   9   8   2         67.25         70.63         5.15 o                         
  10   8   2         15.92         27.46         8.07 o                         
  11   8   2        593.00        557.59        29.75 o                         
  12   8   2       1995.89       1974.34        77.75 o                         
  13   8   2          9.33         29.38         5.81 o                         
   1   9   2        874.69        887.23        19.73 o                         
   2   9   2        554.18        575.30        23.43 o                         
   3   9   2        520.89        516.36        18.18 o                         
   4   9   2        105.41        125.38        10.80 o                         
   5   9   2         39.60         49.74         8.48 o                         
   6   9   2       1679.66       1674.42       141.51 o                         
   7   9   2        143.96        151.18         6.36 o                         
   8   9   2        139.33        121.24         6.05 o                         
   9   9   2        116.89        132.13         7.38 o                         
  10   9   2        805.62        698.37        35.06 o                         
  11   9   2        333.82        374.91        21.95 o                         
  12   9   2         69.15         66.09        11.18 o                         
  13   9   2          0.16          5.79         3.45 o                         
   0  10   2       3346.25       3328.98        89.34 o                         
   1  10   2         74.90        118.19         6.60 o                         
   2  10   2        380.89        422.35        18.25 o                         
   3  10   2         34.13         22.11         6.78 o                         
   4  10   2       2730.07       2735.91        62.50 o                         
   5  10   2         88.73         96.25        11.03 o                         
   6  10   2        477.87        489.20        14.33 o                         
   7  10   2       1441.70       1408.48        26.87 o                         
   8  10   2        142.87        140.55         8.22 o                         
   9  10   2       1281.21       1364.22        33.05 o                         
  10  10   2        172.19        153.49        14.71 o                         
  11  10   2          8.72          1.21         9.65 o                         
  12  10   2         75.62         88.17        10.77 o                         
   1  11   2        303.58        274.89        10.19 o                         
   2  11   2          0.04          1.84         5.20 o                         
   3  11   2         14.33         10.44         6.81 o                         
   4  11   2          2.13          1.74         6.88 o                         
   5  11   2        614.76        638.13        19.77 o                         
   6  11   2       1207.11       1224.65        31.28 o                         
   7  11   2       1082.63       1097.87        28.00 o                         
   8  11   2        250.08        278.99        13.43 o                         
   9  11   2         16.10         21.61         7.20 o                         
  10  11   2        111.49        112.84         9.93 o                         
  11  11   2        132.97        126.76         7.16 o                         
   0  12   2        513.32        479.54        19.18 o                         
   1  12   2        217.90        246.94        10.48 o                         
   2  12   2        225.54        208.96        12.15 o                         
   3  12   2        121.10        138.52        11.37 o                         
   4  12   2        211.20        231.34        11.07 o                         
   5  12   2        280.29        309.80        12.17 o                         
   6  12   2        330.40        326.36        10.28 o                         
   7  12   2         67.10         68.94         5.37 o                         
   8  12   2        531.39        501.44        17.59 o                         
   9  12   2        274.66        290.19        13.91 o                         
  10  12   2        109.49         87.18         5.64 o                         
   1  13   2        263.37        244.48         8.49 o                         
   2  13   2        930.07        876.44        22.64 o                         
   3  13   2         34.60         46.16         7.91 o                         
   4  13   2        264.83        293.97        18.41 o                         
   5  13   2       1272.64       1204.76        25.05 o                         
   6  13   2       1193.00       1174.66        24.13 o                         
   7  13   2         27.46         24.97         4.59 o                         
   8  13   2        131.85        132.76         7.24 o                         
   0  14   2        580.99        512.97        16.81 o                         
   1  14   2         56.08         49.49         4.35 o                         
   2  14   2        229.26        230.69        10.52 o                         
   3  14   2       1197.00       1110.64        26.29 o                         
   4  14   2         29.55         31.94         3.71 o                         
   5  14   2         27.18         30.74         3.48 o                         
   6  14   2         19.21         10.87         4.98 o                         
   1  15   2          0.22          4.15         3.67 o                         
   3  15   2         31.09         21.36         3.64 o                         
   1   1   3       7683.82       6900.80       143.24 o                         
   2   1   3      27976.60      26923.08       424.74 o                         
   3   1   3        928.23       1148.14        21.24 o                         
   4   1   3       2837.98       2524.09        43.12 o                         
   5   1   3        898.19        889.51        16.65 o                         
   6   1   3        820.82        963.44        21.76 o                         
   7   1   3        108.92        156.53        13.79 o                         
   8   1   3       1025.74       1082.14        21.37 o                         
   9   1   3       1225.85       1197.65        16.56 o                         
  10   1   3        100.99         91.54         5.09 o                         
  11   1   3         31.56         39.93         4.76 o                         
  12   1   3        267.52        242.88         9.82 o                         
  13   1   3        378.75        423.02        12.76 o                         
  14   1   3        109.09         90.65         5.87 o                         
  15   1   3         59.07         71.68         5.91 o                         
  16   1   3        163.21        187.34        11.58 o                         
   0   2   3       6073.23       5937.33       151.83 o                         
   1   2   3       6229.36       5589.05       142.54 o                         
   2   2   3       8254.86       7893.47       164.65 o                         
   3   2   3        589.44        580.85        16.50 o                         
   4   2   3       1726.37       1468.38        40.42 o                         
   5   2   3          4.65          7.82         9.30 o                         
   6   2   3       4414.53       4589.08       127.51 o                         
   7   2   3       2076.49       2406.67        59.63 o                         
   8   2   3        143.50        175.61         6.00 o                         
   9   2   3          0.01         -2.83         3.29 o                         
  10   2   3          0.34          2.68         3.75 o                         
  11   2   3        243.03        267.22         6.43 o                         
  12   2   3        222.62        210.89         6.97 o                         
  13   2   3        752.69        739.51        16.37 o                         
  14   2   3        171.78        183.59         7.00 o                         
  15   2   3        304.87        351.44        13.18 o                         
  16   2   3        180.96        164.66        10.05 o                         
   1   3   3       5022.64       5034.55       131.54 o                         
   2   3   3      22372.10      22211.54       456.79 o                         
   3   3   3       7300.29       7533.99       138.25 o                         
   4   3   3       1373.26       1303.98        29.50 o                         
   5   3   3       2047.38       2006.38        51.48 o                         
   6   3   3        148.69        111.29        12.19 o                         
   7   3   3       1752.00       1908.24        81.29 o                         
   8   3   3         48.87         41.55         3.09 o                         
   9   3   3       5690.81       5772.98        74.46 o                         
  10   3   3         24.39         27.13         3.85 o                         
  11   3   3        388.93        373.17         8.31 o                         
  12   3   3         87.30         82.94         4.94 o                         
  13   3   3       1372.04       1372.95        20.34 o                         
  14   3   3          8.49         23.94         6.40 o                         
  15   3   3        691.35        689.20        29.99 o                         
   0   4   3         34.44         67.63         7.20 o                         
   1   4   3       9027.35       8413.56       218.24 o                         
   2   4   3       3858.52       3945.05        88.05 o                         
   3   4   3       4598.42       4596.48        88.31 o                         
   4   4   3        796.01        847.55        32.78 o                         
   5   4   3         17.10         36.72         9.67 o                         
   6   4   3        149.25        200.96        14.87 o                         
   7   4   3        336.37        387.41         7.27 o                         
   8   4   3       1788.76       1715.25        17.51 o                         
   9   4   3        319.09        345.31         6.47 o                         
  10   4   3        685.34        691.70        12.90 o                         
  11   4   3        762.64        746.75        13.85 o                         
  12   4   3        615.05        716.68        14.45 o                         
  13   4   3        231.28        195.37         6.13 o                         
  14   4   3         53.78         86.35        10.85 o                         
  15   4   3         10.22         11.90         6.03 o                         
   1   5   3      11467.74      11489.13       186.64 o                         
   2   5   3        919.23        830.77        31.31 o                         
   3   5   3       2812.79       2973.02        60.41 o                         
   4   5   3         84.62        105.32        13.12 o                         
   5   5   3        835.52        920.71        53.96 o                         
   6   5   3       1535.75       1751.83        26.28 o                         
   7   5   3       1563.05       1548.57        19.85 o                         
   8   5   3       1028.41       1049.45        12.06 o                         
   9   5   3        128.39        163.01         5.80 o                         
  10   5   3         80.66         66.20         4.17 o                         
  11   5   3        633.81        678.37        14.08 o                         
  12   5   3         70.06         51.03         5.42 o                         
  13   5   3         93.39         99.57        12.17 o                         
  14   5   3       1678.75       1719.49        38.82 o                         
   0   6   3       4976.89       4636.63       125.93 o                         
   1   6   3      12459.47      13612.32       285.42 o                         
   2   6   3          1.21         -3.93         6.36 o                         
   3   6   3        946.69       1077.55        27.67 o                         
   4   6   3        246.85        245.37        13.90 o                         
   5   6   3       3036.65       3024.19        53.90 o                         
   6   6   3        330.96        351.55         8.46 o                         
   7   6   3        431.29        401.27        13.96 o                         
   8   6   3        719.98        712.70        10.57 o                         
   9   6   3        930.88        884.52        12.90 o                         
  10   6   3        905.27        875.20        14.78 o                         
  11   6   3        112.33        127.45        14.14 o                         
  12   6   3        422.26        424.88        18.62 o                         
  13   6   3        471.14        464.22        12.18 o                         
  14   6   3        229.55        254.72        11.94 o                         
   1   7   3         35.82         84.16         9.18 o                         
   2   7   3        633.23        669.98        15.14 o                         
   3   7   3        904.25        826.24        17.38 o                         
   4   7   3          0.14          5.17         4.51 o                         
   5   7   3        127.76        174.33        13.53 o                         
   6   7   3        444.66        482.72        12.71 o                         
   7   7   3          9.29         15.34         4.39 o                         
   8   7   3       2304.52       2296.82        28.39 o                         
   9   7   3        276.60        307.63         7.06 o                         
  10   7   3        535.57        556.88        14.20 o                         
  11   7   3        172.06        199.12        16.20 o                         
  12   7   3         34.66         31.75         9.03 o                         
  13   7   3         29.11         37.54         5.70 o                         
  14   7   3         24.60         46.24         6.34 o                         
   0   8   3      15153.77      14967.56       307.85 o                         
   1   8   3       1620.48       1662.42        25.19 o                         
   2   8   3       2373.54       2401.99        44.66 o                         
   3   8   3       4882.64       4811.66        83.21 o                         
   4   8   3       1677.13       1727.81        30.83 o                         
   5   8   3       1771.77       1760.06        58.76 o                         
   6   8   3        507.29        570.33        15.69 o                         
   7   8   3       3546.26       3650.42        50.85 o                         
   8   8   3        187.88        225.49         6.41 o                         
   9   8   3         92.08         81.16         5.18 o                         
  10   8   3       7121.32       7085.35       149.56 o                         
  11   8   3        119.27         93.91        10.05 o                         
  12   8   3        584.23        557.28        20.10 o                         
  13   8   3        494.53        495.32        13.59 o                         
   1   9   3        109.20         87.30         5.73 o                         
   2   9   3        476.15        496.76        17.49 o                         
   3   9   3        969.64        962.65        23.65 o                         
   4   9   3        624.42        620.34        15.62 o                         
   5   9   3         41.26         46.17         7.29 o                         
   6   9   3        408.43        381.55        21.50 o                         
   7   9   3        782.14        804.35        15.38 o                         
   8   9   3        172.91        164.47         6.76 o                         
   9   9   3        383.09        356.07         9.18 o                         
  10   9   3        142.60        174.85         9.38 o                         
  11   9   3        170.84        169.27        10.63 o                         
  12   9   3         28.88         32.08         6.88 o                         
  13   9   3        421.18        326.06        10.77 o                         
   0  10   3        162.01        174.46        11.11 o                         
   1  10   3          7.36          4.59         5.46 o                         
   2  10   3        214.94        195.34         9.05 o                         
   3  10   3       1433.70       1479.11        36.70 o                         
   4  10   3         77.13         61.98         8.13 o                         
   5  10   3       1512.34       1598.55        48.29 o                         
   6  10   3        200.07        209.45        11.07 o                         
   7  10   3        754.31        801.33        19.50 o                         
   8  10   3        410.56        421.86        14.68 o                         
   9  10   3        384.64        390.12        11.56 o                         
  10  10   3          0.67         10.71         7.19 o                         
  11  10   3        784.28        732.06        23.03 o                         
  12  10   3        213.53        188.41         7.02 o                         
   1  11   3         88.57        110.44         7.92 o                         
   2  11   3       1209.47       1188.51        30.21 o                         
   3  11   3        726.54        760.43        22.16 o                         
   4  11   3        974.92        942.49        35.46 o                         
   5  11   3        162.52        165.85        12.50 o                         
   6  11   3          0.90          4.05         6.47 o                         
   7  11   3          0.04          1.41         5.17 o                         
   8  11   3        408.22        346.58         8.65 o                         
   9  11   3       1726.46       1786.13        49.80 o                         
  10  11   3        224.19        211.72        10.09 o                         
  11  11   3          1.55          0.94         4.46 o                         
   0  12   3       7133.36       6832.03       232.48 o                         
   1  12   3        256.06        252.13        10.55 o                         
   2  12   3         45.93         42.25         8.13 o                         
   3  12   3          0.47          5.83         7.74 o                         
   4  12   3         58.44         65.08         7.40 o                         
   5  12   3          7.55         10.46         6.33 o                         
   6  12   3         93.27        137.11         8.25 o                         
   7  12   3         84.41         89.18         4.85 o                         
   8  12   3        153.30        156.42         7.44 o                         
   9  12   3        116.15        127.10         9.97 o                         
  10  12   3        266.11        207.61         8.13 o                         
   1  13   3         23.12         20.85         4.32 o                         
   2  13   3       1027.75       1044.16        22.55 o                         
   3  13   3       1886.45       1940.52        44.48 o                         
   4  13   3        357.00        353.68        10.63 o                         
   5  13   3         43.88         38.06         5.53 o                         
   6  13   3        973.48       1012.40        19.03 o                         
   7  13   3        105.72        114.44         6.00 o                         
   8  13   3        297.37        275.69        10.12 o                         
   0  14   3        308.36        289.82        13.35 o                         
   1  14   3        137.67        112.43         5.77 o                         
   2  14   3        772.65        811.24        20.36 o                         
   3  14   3        582.61        555.28        21.99 o                         
   4  14   3         74.60         73.87         5.03 o                         
   5  14   3        328.33        296.52         7.89 o                         
   6  14   3        121.92        121.67         5.82 o                         
   1  15   3          0.26          4.59         5.07 o                         
   2  15   3       1281.72       1178.37        45.43 o                         
   0   0   4      44024.29      39178.92      1380.74 o                         
   1   0   4       3128.62       3146.58        82.29 o                         
   2   0   4      19028.06      19059.62       675.21 o                         
   3   0   4      25755.56      24376.24       610.94 o                         
   4   0   4      27853.94      25750.59       645.73 o                         
   5   0   4      30523.26      28608.39       630.92 o                         
   6   0   4      34282.60      33889.14       690.92 o                         
   7   0   4       1668.81       1848.70        45.73 o                         
   8   0   4        115.53        132.18        12.38 o                         
   9   0   4       5968.99       5774.59        75.38 o                         
  10   0   4         14.44         12.97         4.86 o                         
  11   0   4      11813.81      11943.97       197.63 o                         
  12   0   4       1284.77       1224.87        50.95 o                         
  13   0   4         18.71         14.20         6.80 o                         
  14   0   4        596.20        616.07        17.88 o                         
  15   0   4        178.42        201.25        14.79 o                         
  16   0   4        453.35        488.92        22.11 o                         
   1   1   4        365.13        237.59        11.02 o                         
   2   1   4      41633.00      38741.73       610.23 o                         
   3   1   4       4079.71       4177.85        59.61 o                         
   4   1   4       5903.69       6139.48        91.78 o                         
   5   1   4       1334.77       1330.12        23.06 o                         
   6   1   4       2109.47       2002.84        33.80 o                         
   7   1   4         61.55         61.09         7.55 o                         
   8   1   4       1723.38       1591.02        24.09 o                         
   9   1   4        984.82        979.74        12.73 o                         
  10   1   4         89.47         80.44         4.15 o                         
  11   1   4        628.91        649.17        11.65 o                         
  12   1   4       1892.01       1980.07        39.29 o                         
  13   1   4       1956.20       2063.70        46.42 o                         
  14   1   4        174.46        202.74         8.23 o                         
  15   1   4        155.99        169.58        10.17 o                         
  16   1   4         56.93         47.60         7.08 o                         
   0   2   4      86498.73      80393.61      2830.78 o                         
   1   2   4       1551.30       1812.84        72.32 o                         
   2   2   4       6651.06       6510.51       136.78 o                         
   3   2   4      45418.74      43300.94       883.06 o                         
   4   2   4        170.08        202.47         9.73 o                         
   5   2   4       7280.45       7152.56       106.38 o                         
   6   2   4         42.86         25.86         9.13 o                         
   7   2   4          6.70         23.89         8.26 o                         
   8   2   4         12.42         14.38         3.09 o                         
   9   2   4        710.29        819.60        12.20 o                         
  10   2   4          8.15          9.16         3.90 o                         
  11   2   4         11.71         17.04         4.19 o                         
  12   2   4         33.71         25.92         4.37 o                         
  13   2   4       2354.15       2346.62        37.32 o                         
  14   2   4         22.96         19.54         5.11 o                         
  15   2   4          0.07         10.29         8.60 o                         
  16   2   4        112.58        116.50         8.36 o                         
   1   3   4       5475.37       5396.96       200.80 o                         
   2   3   4         83.35         18.33         5.41 o                         
   3   3   4       8956.30       9199.64       167.58 o                         
   4   3   4       5198.99       5464.28       103.17 o                         
   5   3   4       5020.55       5229.77        89.73 o                         
   6   3   4        223.66        207.32        16.94 o                         
   7   3   4       4866.56       4862.18       138.44 o                         
   8   3   4       1987.09       2056.04        24.64 o                         
   9   3   4       3362.53       3356.56        40.55 o                         
  10   3   4       1282.59       1347.92        21.01 o                         
  11   3   4        244.76        281.45         7.23 o                         
  12   3   4          5.99         14.64         4.07 o                         
  13   3   4       1475.75       1460.87        24.30 o                         
  14   3   4        118.86        109.44         5.55 o                         
  15   3   4        454.88        501.87        23.72 o                         
   0   4   4      28611.92      27789.42       869.42 o                         
   1   4   4       1558.44       1419.90        34.89 o                         
   2   4   4         18.23         20.53         6.13 o                         
   3   4   4       1130.28       1149.10        28.39 o                         
   4   4   4       8289.42       8685.65       160.76 o                         
   5   4   4       2144.22       2120.66        55.44 o                         
   6   4   4         48.08         60.65        10.47 o                         
   7   4   4        259.59        290.61         4.78 o                         
   8   4   4        964.66        939.67        12.12 o                         
   9   4   4       1496.48       1464.44        22.93 o                         
  10   4   4        656.03        587.16        11.55 o                         
  11   4   4       2661.27       2695.60        37.95 o                         
  12   4   4        918.70        940.83        16.23 o                         
  13   4   4        659.81        633.15        11.73 o                         
  14   4   4        430.34        446.30        16.40 o                         
  15   4   4        615.17        564.34        24.60 o                         
   1   5   4        297.69        335.11        11.33 o                         
   2   5   4       3689.35       3902.79        89.42 o                         
   3   5   4       5653.25       5721.64        89.39 o                         
   4   5   4      14082.01      14643.22       377.96 o                         
   5   5   4        732.76        734.26        21.15 o                         
   6   5   4       1466.79       1327.73        22.67 o                         
   7   5   4       1041.13       1026.37        14.26 o                         
   8   5   4       3604.35       3658.40        37.69 o                         
   9   5   4      10251.90       9888.28       113.21 o                         
  10   5   4       1533.92       1482.87        21.12 o                         
  11   5   4        420.73        392.40         8.99 o                         
  12   5   4         84.42        107.63         6.17 o                         
  13   5   4        298.88        282.52        11.38 o                         
  14   5   4          8.97         27.42         7.96 o                         
  15   5   4        146.36        129.13         7.80 o                         
   0   6   4       1817.60       1732.78        71.40 o                         
   1   6   4        392.54        492.21        16.51 o                         
   2   6   4       1252.82       1314.33        36.60 o                         
   3   6   4       6092.02       6077.65       116.03 o                         
   4   6   4        120.79        119.41         8.71 o                         
   5   6   4        102.44        122.55         7.91 o                         
   6   6   4        605.11        584.39        12.00 o                         
   7   6   4       4765.97       4849.70        62.00 o                         
   8   6   4        820.04        844.30        11.85 o                         
   9   6   4        140.96        155.14         5.97 o                         
  10   6   4         51.68         43.08         4.00 o                         
  11   6   4        208.99        213.41         8.47 o                         
  12   6   4       1070.07       1058.17        33.63 o                         
  13   6   4        589.91        613.84        17.29 o                         
  14   6   4        154.14        131.31        19.94 o                         
   1   7   4       4270.06       4135.49        93.71 o                         
   2   7   4       1474.25       1541.18        30.94 o                         
   3   7   4        507.95        565.35        15.13 o                         
   4   7   4        814.42        855.44        20.60 o                         
   5   7   4        179.71        185.79        19.46 o                         
   6   7   4       3073.33       3133.58        47.22 o                         
   7   7   4        688.51        684.58        13.77 o                         
   8   7   4        115.31        128.26         5.02 o                         
   9   7   4        508.13        500.29        10.23 o                         
  10   7   4        183.84        187.65         8.37 o                         
  11   7   4         52.02         50.38         6.79 o                         
  12   7   4          0.08          1.85         8.77 o                         
  13   7   4        107.33        123.99         7.18 o                         
   0   8   4          5.21         14.90         4.63 o                         
   1   8   4       7149.64       7014.38        91.97 o                         
   2   8   4        170.48        160.24         9.26 o                         
   3   8   4        478.07        416.74        11.15 o                         
   4   8   4         70.75         75.02         5.96 o                         
   5   8   4       1634.88       1554.73        68.58 o                         
   6   8   4        796.76        798.33        18.53 o                         
   7   8   4         91.99        104.97         7.51 o                         
   8   8   4        167.05        142.49         5.92 o                         
   9   8   4        936.76        964.21        27.76 o                         
  10   8   4        160.67        180.17        10.82 o                         
  11   8   4        458.64        477.36        18.87 o                         
  12   8   4          3.63         -3.37         8.40 o                         
  13   8   4        545.19        552.66        14.58 o                         
   1   9   4       2909.26       2953.67        55.10 o                         
   2   9   4       1374.27       1419.66        24.08 o                         
   3   9   4       2099.12       2253.30        39.07 o                         
   4   9   4        160.90        166.98         8.25 o                         
   5   9   4       2580.73       2502.30        52.06 o                         
   6   9   4        130.27        119.44         8.81 o                         
   7   9   4       1692.75       1677.31        37.42 o                         
   8   9   4        207.54        214.74         8.07 o                         
   9   9   4          1.87          7.35         4.37 o                         
  10   9   4         58.33         75.43         7.24 o                         
  11   9   4         38.05         40.85         7.95 o                         
  12   9   4        348.83        302.76        12.59 o                         
  13   9   4        196.77        190.12         6.28 o                         
   0  10   4         16.98         29.34         7.25 o                         
   1  10   4        589.25        524.10        12.65 o                         
   2  10   4        309.11        299.38        10.30 o                         
   3  10   4        228.89        248.14        13.25 o                         
   4  10   4        132.96        135.26         8.86 o                         
   5  10   4          3.33         -1.07         6.39 o                         
   6  10   4       3976.63       3700.06       215.36 o                         
   7  10   4       2807.21       2903.59        56.63 o                         
   8  10   4        346.98        330.26         8.94 o                         
   9  10   4       1534.75       1534.10        31.39 o                         
  10  10   4          3.68          4.92         7.80 o                         
  11  10   4         93.70         67.30         7.53 o                         
  12  10   4        199.51        194.19         6.71 o                         
   1  11   4       1402.73       1430.12        35.09 o                         
   2  11   4        470.43        454.44        27.01 o                         
   3  11   4        129.85        137.73        11.29 o                         
   4  11   4        798.32        812.76        43.46 o                         
   5  11   4        266.03        233.54        11.37 o                         
   6  11   4        204.00        228.08        10.85 o                         
   7  11   4        173.09        176.89         7.37 o                         
   8  11   4        297.21        299.27         8.67 o                         
   9  11   4         27.41         37.11        10.09 o                         
  10  11   4         19.62         32.08         6.03 o                         
  11  11   4        129.13        113.30         6.83 o                         
   0  12   4       2503.56       2482.80        68.08 o                         
   1  12   4       1665.74       1555.21        36.94 o                         
   2  12   4        140.11        133.21        12.38 o                         
   3  12   4        106.06        129.03        10.89 o                         
   4  12   4        198.50        215.08        10.75 o                         
   5  12   4       1634.05       1739.59        41.13 o                         
   6  12   4          8.44          7.07         5.64 o                         
   7  12   4         17.16         22.74         4.86 o                         
   8  12   4        936.44        971.81        23.47 o                         
   9  12   4         32.90         55.76        10.01 o                         
  10  12   4          8.09          0.56         4.90 o                         
   1  13   4        110.78        107.49        19.54 o                         
   2  13   4          5.10          9.40         4.30 o                         
   3  13   4         60.76         59.92         7.47 o                         
   4  13   4          1.68          5.01         4.50 o                         
   5  13   4        105.19        118.69         7.13 o                         
   6  13   4        142.16        162.47         9.48 o                         
   7  13   4        374.88        357.76        10.52 o                         
   8  13   4       1319.93       1193.31        57.77 o                         
   0  14   4        421.43        298.13        16.80 o                         
   1  14   4         12.96         10.81         4.07 o                         
   2  14   4        341.28        359.28        13.96 o                         
   3  14   4        191.92        170.61        12.94 o                         
   4  14   4         38.88         31.11         8.40 o                         
   5  14   4        572.85        545.39        13.83 o                         
   6  14   4        405.89        305.40        10.15 o                         
   1  15   4        562.25        535.39        22.91 o                         
   1   1   5        657.77        696.04        31.60 o                         
   2   1   5      53007.68      51197.76      1274.15 o                         
   3   1   5       4260.03       4099.62        61.44 o                         
   4   1   5         31.10          5.39         3.83 o                         
   5   1   5        331.46        386.68        10.82 o                         
   6   1   5       3862.81       3882.41       127.30 o                         
   7   1   5       7417.61       7683.92       144.31 o                         
   8   1   5         45.36         31.60         3.07 o                         
   9   1   5       6696.34       6407.97        70.89 o                         
  10   1   5        459.34        491.25         8.82 o                         
  11   1   5       1836.34       1876.94        26.79 o                         
  12   1   5         19.44         21.26         4.62 o                         
  13   1   5         52.26         47.85         5.67 o                         
  14   1   5        131.89        161.35        10.31 o                         
  15   1   5         22.82         21.07         8.76 o                         
  16   1   5          7.81          8.12         5.95 o                         
   0   2   5      29522.99      28576.84      1013.46 o                         
   1   2   5       2756.41       2623.51       102.83 o                         
   2   2   5        530.49        461.37        14.70 o                         
   3   2   5       3659.59       3447.07        65.09 o                         
   4   2   5       5275.37       5956.84       109.67 o                         
   5   2   5       3013.04       2764.24        55.22 o                         
   6   2   5        160.55         94.36         8.71 o                         
   7   2   5        389.10        403.95        18.38 o                         
   8   2   5        107.10        117.69         3.83 o                         
   9   2   5        157.42        145.14         4.38 o                         
  10   2   5       1549.25       1623.91        22.73 o                         
  11   2   5        410.18        415.34         8.81 o                         
  12   2   5        753.03        755.05        13.11 o                         
  13   2   5         32.18         32.44         4.58 o                         
  14   2   5        493.93        497.30        11.62 o                         
  15   2   5        168.29        154.20         8.92 o                         
  16   2   5        315.95        354.01        16.32 o                         
   1   3   5       3228.44       3220.22        86.41 o                         
   2   3   5          4.36          8.17         5.26 o                         
   3   3   5        114.98        155.70        12.24 o                         
   4   3   5      15804.62      14888.56       268.99 o                         
   5   3   5         88.90        101.59         8.51 o                         
   6   3   5       2075.12       2057.29       159.48 o                         
   7   3   5          2.18         -0.70         3.66 o                         
   8   3   5        164.22        167.52         4.70 o                         
   9   3   5       4503.54       4368.54        58.22 o                         
  10   3   5       1028.09       1053.38        16.08 o                         
  11   3   5          0.56         -0.03         3.95 o                         
  12   3   5         69.86         65.22         4.59 o                         
  13   3   5        204.30        195.93         6.26 o                         
  14   3   5        630.72        630.96        21.13 o                         
  15   3   5        254.78        227.28        10.18 o                         
   0   4   5        754.32        716.88        22.91 o                         
   1   4   5       5771.72       5565.11       147.36 o                         
   2   4   5       7140.47       6817.81       146.47 o                         
   3   4   5          0.20          2.72         5.73 o                         
   4   4   5       1289.64       1172.68        34.64 o                         
   5   4   5       2845.51       2743.43        57.90 o                         
   6   4   5        875.98        830.69        37.26 o                         
   7   4   5        451.83        387.20        12.85 o                         
   8   4   5       1367.37       1441.12        19.36 o                         
   9   4   5        270.23        238.27         6.02 o                         
  10   4   5          2.89          8.33         3.76 o                         
  11   4   5        334.24        279.82         8.26 o                         
  12   4   5        584.19        649.68        13.54 o                         
  13   4   5        125.24        116.38         6.36 o                         
  14   4   5        100.37        108.15         8.15 o                         
  15   4   5        138.42        144.56        10.37 o                         
   1   5   5         47.84         66.41         7.88 o                         
   2   5   5       3847.95       3699.43        85.26 o                         
   3   5   5       1590.98       1842.47        57.32 o                         
   4   5   5       2195.86       2255.89        49.83 o                         
   5   5   5        470.78        502.33        17.87 o                         
   6   5   5        116.57        109.64         5.27 o                         
   7   5   5        801.21        753.46        10.77 o                         
   8   5   5        978.39       1074.00        14.69 o                         
   9   5   5        130.21        161.48         5.20 o                         
  10   5   5         78.65         72.69         4.68 o                         
  11   5   5          0.05          2.05         4.03 o                         
  12   5   5       1605.60       1634.41        29.72 o                         
  13   5   5        170.91        174.40        13.43 o                         
  14   5   5        114.54         97.69         9.97 o                         
  15   5   5        286.36        244.02        11.90 o                         
   0   6   5       1900.23       1970.81        93.43 o                         
   1   6   5       1916.39       1886.89        51.27 o                         
   2   6   5       6401.44       6817.14       117.12 o                         
   3   6   5        765.12        806.83        17.06 o                         
   4   6   5       1260.95       1376.52        33.39 o                         
   5   6   5        637.14        571.81        16.60 o                         
   6   6   5        170.46        222.64         7.43 o                         
   7   6   5        335.57        344.59         7.98 o                         
   8   6   5         64.14         53.58         3.78 o                         
   9   6   5         32.23         27.55         4.00 o                         
  10   6   5       1463.01       1510.77        22.86 o                         
  11   6   5         24.68         25.15         4.98 o                         
  12   6   5         45.29         57.36         9.49 o                         
  13   6   5       1655.93       1680.24        41.16 o                         
  14   6   5        348.75        301.59        14.79 o                         
   1   7   5        858.17        934.91        23.08 o                         
   2   7   5         16.64         16.07         5.18 o                         
   3   7   5        422.75        398.74        11.67 o                         
   4   7   5       1561.25       1514.35        28.18 o                         
   5   7   5        655.17        648.99        23.37 o                         
   6   7   5        248.04        247.13         8.59 o                         
   7   7   5        707.06        739.37        23.19 o                         
   8   7   5       1949.71       1924.40        26.69 o                         
   9   7   5        291.37        312.09         7.84 o                         
  10   7   5         82.30         85.25         5.95 o                         
  11   7   5         46.75         47.29         6.80 o                         
  12   7   5        409.46        370.73        16.17 o                         
  13   7   5         15.64         14.31         5.28 o                         
   0   8   5       7681.02       7743.68       165.99 o                         
   1   8   5        257.21        286.56         8.48 o                         
   2   8   5       2202.69       2336.01        43.87 o                         
   3   8   5        441.68        447.08        18.95 o                         
   4   8   5       5052.98       5314.44        82.86 o                         
   5   8   5         11.16          0.95         9.17 o                         
   6   8   5       6572.40       6759.89       113.78 o                         
   7   8   5         92.94        118.41         7.47 o                         
   8   8   5        863.83        850.40        16.58 o                         
   9   8   5        624.40        636.34        18.81 o                         
  10   8   5       2883.93       2932.62        55.85 o                         
  11   8   5        308.77        357.99        15.78 o                         
  12   8   5       1702.07       1636.60        45.91 o                         
  13   8   5        279.79        283.66         9.10 o                         
   1   9   5       1339.68       1360.86        21.53 o                         
   2   9   5       4058.81       4174.39        66.82 o                         
   3   9   5       2524.34       2620.07        44.56 o                         
   4   9   5       1529.80       1575.17        33.57 o                         
   5   9   5        864.13        905.76        20.61 o                         
   6   9   5         17.63          7.82         9.89 o                         
   7   9   5        195.33        211.05        13.53 o                         
   8   9   5         36.96         39.74         4.93 o                         
   9   9   5       1208.02       1245.83        29.77 o                         
  10   9   5       1025.21       1073.26        26.89 o                         
  11   9   5         39.08         16.52         7.62 o                         
  12   9   5          6.53          4.52         4.64 o                         
  13   9   5          6.86         13.38         3.06 o                         
   0  10   5        129.99         86.75         9.03 o                         
   1  10   5        198.81        176.90         7.54 o                         
   2  10   5        250.16        231.72        15.94 o                         
   3  10   5       2929.19       3021.45        82.29 o                         
   4  10   5        119.14        139.43        10.86 o                         
   5  10   5         82.11         76.91         7.81 o                         
   6  10   5         15.34         12.06        10.53 o                         
   7  10   5       4614.18       4861.19        91.03 o                         
   8  10   5        121.39         98.09         7.68 o                         
   9  10   5        608.84        548.25        16.54 o                         
  10  10   5        248.06        264.97        12.28 o                         
  11  10   5        426.50        412.96        16.72 o                         
  12  10   5         90.40        103.35         4.73 o                         
   1  11   5        736.26        714.82        20.34 o                         
   2  11   5          0.14         12.40         7.96 o                         
   3  11   5       1952.20       1915.94        60.02 o                         
   4  11   5         41.81         41.25         9.47 o                         
   5  11   5       1993.23       2034.51        47.97 o                         
   6  11   5        309.83        346.19        13.39 o                         
   7  11   5          8.36          9.76         4.62 o                         
   8  11   5        286.57        277.90         8.77 o                         
   9  11   5       1974.16       2019.40        45.01 o                         
  10  11   5         48.83         59.28         9.13 o                         
  11  11   5         19.23         22.82         3.99 o                         
   0  12   5        700.99        645.80        22.28 o                         
   1  12   5        290.04        362.24        12.49 o                         
   2  12   5       1324.30       1374.37        41.30 o                         
   3  12   5         31.40         43.49         8.38 o                         
   4  12   5        393.44        428.67        18.11 o                         
   5  12   5         62.35         79.47         7.47 o                         
   6  12   5        810.71        871.85        19.98 o                         
   7  12   5          4.34          8.33         4.37 o                         
   8  12   5        647.01        680.02        19.34 o                         
   9  12   5         64.75         76.49         8.28 o                         
  10  12   5        400.82        334.15        15.04 o                         
   1  13   5        239.31        238.23        11.31 o                         
   2  13   5        538.06        631.95        21.43 o                         
   3  13   5         89.51         94.33         6.97 o                         
   4  13   5        940.55        948.30        20.89 o                         
   5  13   5        444.68        470.63        17.28 o                         
   6  13   5         38.61         50.57         4.49 o                         
   7  13   5        361.57        331.79         9.76 o                         
   8  13   5       1233.01       1144.94        30.76 o                         
   0  14   5         60.87         61.11         6.38 o                         
   1  14   5         84.76         86.68         4.76 o                         
   2  14   5          3.61          3.84         4.13 o                         
   3  14   5        109.69         87.53         6.39 o                         
   4  14   5         52.06         60.16         4.81 o                         
   5  14   5         25.43         29.19         3.62 o                         
   0   0   6      42246.74      39887.74      1408.56 o                         
   1   0   6      16219.41      14262.06       359.36 o                         
   2   0   6        956.91        772.18        34.73 o                         
   3   0   6       5162.12       4755.16       172.78 o                         
   4   0   6        356.75        396.00        18.44 o                         
   5   0   6       5254.50       5545.66       148.07 o                         
   6   0   6      39952.26      39979.05       929.42 o                         
   7   0   6       9043.96       8855.38       144.98 o                         
   8   0   6         32.25         42.81         5.66 o                         
   9   0   6         71.52        114.61         5.69 o                         
  10   0   6       3505.47       3797.83        63.90 o                         
  11   0   6        422.62        426.83        14.45 o                         
  12   0   6       2310.16       2212.88        65.06 o                         
  13   0   6       9342.52       9597.97       229.94 o                         
  14   0   6       1917.77       1897.65        60.94 o                         
  15   0   6          8.63          3.15         6.22 o                         
  16   0   6        196.40        201.97        11.66 o                         
   1   1   6      16085.50      14625.02       369.03 o                         
   2   1   6      10684.37      10506.25       265.47 o                         
   3   1   6        201.61        278.04         8.83 o                         
   4   1   6          0.04          5.70         4.33 o                         
   5   1   6      15300.97      15519.21       227.19 o                         
   6   1   6        423.33        407.94        14.57 o                         
   7   1   6        122.11        157.40         5.43 o                         
   8   1   6        345.80        439.32         6.50 o                         
   9   1   6      13942.13      14201.48       161.26 o                         
  10   1   6       1462.09       1527.56        21.55 o                         
  11   1   6        384.98        411.80         8.84 o                         
  12   1   6        106.51        101.38         5.97 o                         
  13   1   6         27.87         39.04         5.54 o                         
  14   1   6         58.32         45.70         8.70 o                         
  15   1   6        808.22        874.99        70.67 o                         
  16   1   6        689.46        616.92        25.73 o                         
   0   2   6        257.88        287.84        21.47 o                         
   1   2   6      13051.24      13160.62       474.05 o                         
   2   2   6        940.15        851.29        21.45 o                         
   3   2   6      10226.42       9681.45       173.82 o                         
   4   2   6        160.50        116.92         7.53 o                         
   5   2   6       6885.01       6768.58       125.58 o                         
   6   2   6       1022.76       1235.87        49.29 o                         
   7   2   6        947.73        987.53        22.88 o                         
   8   2   6       1048.31       1100.31        15.75 o                         
   9   2   6          0.06         -0.02         3.28 o                         
  10   2   6         79.57         88.48         4.71 o                         
  11   2   6        957.67        953.96        15.14 o                         
  12   2   6        158.33        138.60         6.40 o                         
  13   2   6        432.95        461.53        11.54 o                         
  14   2   6         11.76         13.61         5.25 o                         
  15   2   6        144.68        145.86         8.78 o                         
  16   2   6         19.00         17.61         5.15 o                         
   1   3   6       3279.63       3498.68       137.57 o                         
   2   3   6      10835.73      10756.51       277.47 o                         
   3   3   6       7024.90       6588.19       141.15 o                         
   4   3   6          0.07          3.01         4.48 o                         
   5   3   6      16223.65      16468.91       343.12 o                         
   6   3   6        622.67        556.34        22.17 o                         
   7   3   6       2166.34       2121.79        33.05 o                         
   8   3   6       1205.50       1313.97        18.29 o                         
   9   3   6       3121.75       3132.67        40.92 o                         
  10   3   6       1248.33       1294.31        18.97 o                         
  11   3   6         79.29         93.40         4.66 o                         
  12   3   6       1177.84       1195.99        19.65 o                         
  13   3   6        226.20        232.49         8.49 o                         
  14   3   6        139.01        121.72         8.40 o                         
  15   3   6        345.60        388.20        13.70 o                         
   0   4   6       1808.70       2120.59        92.30 o                         
   1   4   6      12455.82      12712.55       464.64 o                         
   2   4   6       9772.07       9963.69       208.44 o                         
   3   4   6      13381.18      13120.48       274.99 o                         
   4   4   6      12707.36      12874.19       234.69 o                         
   5   4   6        364.68        418.48        15.61 o                         
   6   4   6       1350.45       1494.51        33.18 o                         
   7   4   6       3680.36       3516.48        50.42 o                         
   8   4   6        267.03        243.27         5.50 o                         
   9   4   6        251.65        257.78         5.81 o                         
  10   4   6       2924.44       2900.67        40.48 o                         
  11   4   6       1401.28       1332.61        20.85 o                         
  12   4   6          0.90          6.37         4.16 o                         
  13   4   6       1089.22       1065.92        18.82 o                         
  14   4   6       1020.67        969.00        40.60 o                         
  15   4   6         87.08         70.11         7.72 o                         
   1   5   6       8121.64       8363.10       304.52 o                         
   2   5   6       6136.87       6033.69       132.67 o                         
   3   5   6       3830.83       3889.74        78.06 o                         
   4   5   6       7625.58       8016.83       151.28 o                         
   5   5   6       1568.06       1544.63        27.93 o                         
   6   5   6        914.57        848.29        23.81 o                         
   7   5   6       1359.64       1372.50        19.86 o                         
   8   5   6       4393.07       4505.79        54.29 o                         
   9   5   6        394.54        405.73         8.19 o                         
  10   5   6       1974.98       1899.54        26.94 o                         
  11   5   6       1184.06       1191.24        18.88 o                         
  12   5   6         29.87         39.01         4.22 o                         
  13   5   6         28.35         31.07         5.25 o                         
  14   5   6        392.48        375.23        19.38 o                         
  15   5   6         14.60          7.64         3.94 o                         
   0   6   6       1911.56       1850.12        89.57 o                         
   1   6   6        310.50        289.61        29.59 o                         
   2   6   6         64.42        108.46        14.58 o                         
   3   6   6        820.34        837.74        15.22 o                         
   4   6   6       3527.53       3590.90        77.07 o                         
   5   6   6        254.58        228.22        10.01 o                         
   6   6   6       1348.79       1339.66        23.70 o                         
   7   6   6        928.77        914.96        17.39 o                         
   8   6   6         20.66         22.92         4.08 o                         
   9   6   6         33.56         45.88         4.27 o                         
  10   6   6         78.34         60.82         4.34 o                         
  11   6   6         89.45         85.36         6.97 o                         
  12   6   6         21.13         32.02         9.01 o                         
  13   6   6        524.07        517.45        15.05 o                         
  14   6   6         24.41         21.77         4.48 o                         
   1   7   6        113.50         92.07         5.89 o                         
   2   7   6         22.04         27.56         6.58 o                         
   3   7   6        197.59        180.04         7.89 o                         
   4   7   6       1777.55       1874.79        39.51 o                         
   5   7   6        909.74       1034.36        52.61 o                         
   6   7   6          9.23         17.14         5.10 o                         
   7   7   6        736.98        759.84        20.72 o                         
   8   7   6        107.73        110.30         5.25 o                         
   9   7   6       2855.38       2779.81        37.29 o                         
  10   7   6        194.05        177.95         7.38 o                         
  11   7   6         23.14         13.57         6.28 o                         
  12   7   6          3.44         -0.74         7.70 o                         
  13   7   6         14.08         42.99         5.76 o                         
   0   8   6        342.28        349.79        13.26 o                         
   1   8   6         94.34        116.66         5.68 o                         
   2   8   6       1822.98       1866.24        36.54 o                         
   3   8   6       4116.62       4106.16        73.01 o                         
   4   8   6       1367.16       1410.32        26.82 o                         
   5   8   6       1486.46       1607.12        46.81 o                         
   6   8   6        310.29        293.05        12.52 o                         
   7   8   6       3064.96       3219.29        59.98 o                         
   8   8   6        136.80        144.84         5.53 o                         
   9   8   6        513.56        526.35        11.14 o                         
  10   8   6        989.43       1046.99        22.92 o                         
  11   8   6        232.10        215.80        12.28 o                         
  12   8   6        185.09        202.65        10.26 o                         
  13   8   6          6.35         18.36         5.45 o                         
   1   9   6         52.28         38.48         4.37 o                         
   2   9   6       7131.40       7367.83       124.68 o                         
   3   9   6         39.59         21.28         6.16 o                         
   4   9   6        139.19        129.44         9.99 o                         
   5   9   6         87.07        110.67         7.40 o                         
   6   9   6        531.61        572.06        22.53 o                         
   7   9   6        120.92        128.11         8.79 o                         
   8   9   6         36.70         38.94         5.02 o                         
   9   9   6         27.67         32.50         4.76 o                         
  10   9   6        315.01        324.03        11.74 o                         
  11   9   6        517.31        481.53        17.54 o                         
  12   9   6        275.52        250.57        11.99 o                         
  13   9   6         85.91         77.91         6.59 o                         
   0  10   6       2277.47       2123.98        52.29 o                         
   1  10   6       3180.59       3050.92        54.12 o                         
   2  10   6       1511.66       1575.36        41.66 o                         
   3  10   6        145.50        128.66        10.33 o                         
   4  10   6       4317.04       4367.59       115.27 o                         
   5  10   6        730.20        731.56        24.39 o                         
   6  10   6        674.15        663.96        34.81 o                         
   7  10   6       2464.83       2480.96        40.10 o                         
   8  10   6        405.01        445.73        11.45 o                         
   9  10   6         28.23         47.90         5.45 o                         
  10  10   6         98.20        108.74         6.85 o                         
  11  10   6       1016.30       1045.91        29.82 o                         
   1  11   6        239.34        243.50        10.45 o                         
   2  11   6         22.69         18.51         7.87 o                         
   3  11   6       1347.70       1326.75        51.14 o                         
   4  11   6        681.65        726.10        45.55 o                         
   5  11   6         36.28         42.14         7.40 o                         
   6  11   6          1.28         10.71         5.50 o                         
   7  11   6         34.64         46.59         5.76 o                         
   8  11   6         39.83         31.01         4.42 o                         
   9  11   6        260.27        282.26         9.88 o                         
  10  11   6          0.29         -5.45         5.45 o                         
  11  11   6         47.84         42.93         5.87 o                         
   0  12   6       4413.66       4165.60       109.38 o                         
   1  12   6        112.62        117.43         7.35 o                         
   2  12   6          1.37         -2.46        11.06 o                         
   3  12   6         76.07         77.32         7.41 o                         
   4  12   6        339.53        356.41        16.23 o                         
   5  12   6         42.33         45.46         5.99 o                         
   6  12   6        145.21        146.36         6.36 o                         
   7  12   6        873.03        855.20        18.67 o                         
   8  12   6        229.62        241.53         8.67 o                         
   9  12   6         37.82         41.15         7.84 o                         
   1  13   6        124.85        115.14        22.99 o                         
   2  13   6         26.54         22.96         5.36 o                         
   3  13   6        155.62        187.94        10.56 o                         
   4  13   6        125.23        133.09         9.52 o                         
   5  13   6        111.36        109.17        11.16 o                         
   6  13   6         57.97         67.27         4.08 o                         
   7  13   6         49.81         47.79         3.51 o                         
   0  14   6        202.89        200.08        20.46 o                         
   1  14   6        503.31        491.51        13.58 o                         
   2  14   6        554.66        548.59        14.76 o                         
   3  14   6        206.60        223.02        18.33 o                         
   4  14   6        252.47        233.88         7.71 o                         
   5  14   6        144.80        128.76         5.07 o                         
   1   1   7       1154.71        874.45        31.82 o                         
   2   1   7        226.77        176.89         9.47 o                         
   3   1   7      12421.64      11470.77       195.48 o                         
   4   1   7       1380.87       1213.66        22.57 o                         
   5   1   7        321.91        311.39         9.61 o                         
   6   1   7       7981.49       8163.96       134.69 o                         
   7   1   7       2566.37       2613.76        43.68 o                         
   8   1   7        111.65         83.04         3.74 o                         
   9   1   7        184.45        205.89         5.67 o                         
  10   1   7        225.38        209.12         5.99 o                         
  11   1   7        173.88        207.32         6.34 o                         
  12   1   7         53.07         52.39         5.34 o                         
  13   1   7        714.35        817.57        21.65 o                         
  14   1   7        999.55        972.19        24.91 o                         
  15   1   7          1.42          4.89         5.07 o                         
  16   1   7        411.48        389.79        15.88 o                         
   0   2   7       7639.28       7140.39       264.04 o                         
   1   2   7       5709.57       4924.28       186.37 o                         
   2   2   7       1601.93       1482.69        30.18 o                         
   3   2   7       1153.02       1147.42        26.39 o                         
   4   2   7       1713.48       2057.29        43.33 o                         
   5   2   7       2469.38       2695.95        48.74 o                         
   6   2   7       6573.10       6082.15       114.55 o                         
   7   2   7        194.76        144.38         8.40 o                         
   8   2   7       1032.51       1160.55        15.64 o                         
   9   2   7        855.62        900.06        14.75 o                         
  10   2   7        100.41        122.54         5.34 o                         
  11   2   7       1796.80       1896.44        26.32 o                         
  12   2   7       1451.01       1348.08        21.80 o                         
  13   2   7        115.94        100.57         6.01 o                         
  14   2   7         32.31         33.39         6.15 o                         
  15   2   7       1057.45        993.25        65.21 o                         
  16   2   7         73.33         71.96         6.43 o                         
   1   3   7       7479.78       7211.63       269.27 o                         
   2   3   7         15.05         31.95         9.05 o                         
   3   3   7          6.13         12.68        13.35 o                         
   4   3   7       3487.45       4023.16        88.40 o                         
   5   3   7       4607.92       4524.83       102.24 o                         
   6   3   7       4434.18       4630.49       133.00 o                         
   7   3   7        152.87        169.62         7.99 o                         
   8   3   7       1269.63       1321.25        21.06 o                         
   9   3   7       6635.46       6852.89        85.75 o                         
  10   3   7        345.80        365.25         8.61 o                         
  11   3   7        284.24        347.72         8.55 o                         
  12   3   7          2.39         19.03         4.49 o                         
  13   3   7        386.00        365.52        11.03 o                         
  14   3   7         36.15         48.09         8.23 o                         
  15   3   7         46.98         48.70         5.71 o                         
   0   4   7      30057.64      30040.23      1074.41 o                         
   1   4   7       4586.37       4615.46       181.39 o                         
   2   4   7      10616.37      11373.81       296.43 o                         
   3   4   7       5906.66       5925.04       161.03 o                         
   4   4   7       2942.02       3216.09        77.03 o                         
   5   4   7        150.69        201.43        15.03 o                         
   6   4   7       2690.26       2551.92        46.68 o                         
   7   4   7       2303.68       2263.89        36.52 o                         
   8   4   7       3888.71       3916.85        54.01 o                         
   9   4   7       1095.31       1113.11        15.72 o                         
  10   4   7         15.82         35.13         4.63 o                         
  11   4   7       1126.46       1112.20        18.03 o                         
  12   4   7        764.49        793.37        14.27 o                         
  13   4   7       2710.56       2642.40        43.51 o                         
  14   4   7         20.33         34.11         4.78 o                         
  15   4   7         24.37         18.65         6.19 o                         
   1   5   7       1692.98       1893.14        88.36 o                         
   2   5   7        896.53        911.98        37.23 o                         
   3   5   7       3803.72       3548.75        83.05 o                         
   4   5   7       1533.20       1581.21        38.34 o                         
   5   5   7          0.64          0.22         4.17 o                         
   6   5   7        117.15        163.53        12.19 o                         
   7   5   7       2319.44       2337.73        31.38 o                         
   8   5   7       5126.42       5120.47        60.83 o                         
   9   5   7       1720.85       1682.74        24.93 o                         
  10   5   7        118.24        107.08         4.70 o                         
  11   5   7        180.11        174.38         6.03 o                         
  12   5   7          3.79          7.86         3.78 o                         
  13   5   7        106.75        118.19         9.79 o                         
  14   5   7        175.23        203.57         9.35 o                         
  15   5   7        582.86        461.10        19.22 o                         
   0   6   7        842.26        908.70        55.56 o                         
   1   6   7       1282.25       1384.92        73.57 o                         
   2   6   7         32.84         70.47         7.73 o                         
   3   6   7        368.17        358.47        11.67 o                         
   4   6   7       2888.57       3257.05        50.42 o                         
   5   6   7        934.73       1035.61        36.99 o                         
   6   6   7        265.33        309.14        11.41 o                         
   7   6   7        300.83        292.03        10.46 o                         
   8   6   7       1723.47       1713.32        28.57 o                         
   9   6   7        944.45        933.79        15.21 o                         
  10   6   7        357.12        350.83         8.21 o                         
  11   6   7         32.41         26.70         5.92 o                         
  12   6   7         69.17         72.43         6.07 o                         
  13   6   7         65.60         79.63         6.53 o                         
  14   6   7       1778.65       1745.91        46.30 o                         
   1   7   7         15.14         17.69         5.13 o                         
   2   7   7       1246.44       1362.28        27.23 o                         
   3   7   7        649.20        745.57        17.86 o                         
   4   7   7        211.57        180.58         9.86 o                         
   5   7   7         80.60        101.52        18.24 o                         
   6   7   7        540.72        624.69        20.96 o                         
   7   7   7        279.00        293.86         8.98 o                         
   8   7   7        486.37        498.31        12.75 o                         
   9   7   7        872.08        861.95        16.49 o                         
  10   7   7        286.48        266.73         8.78 o                         
  11   7   7        830.72        845.48        22.49 o                         
  12   7   7       1223.11       1249.45        29.94 o                         
  13   7   7        106.75        108.70         6.67 o                         
  14   7   7         19.74         14.15         5.07 o                         
   0   8   7       1608.19       1579.35        39.81 o                         
   1   8   7        404.01        383.85        11.34 o                         
   2   8   7          3.90         12.74         6.09 o                         
   3   8   7        143.56        112.43         9.10 o                         
   4   8   7        209.01        197.93        14.26 o                         
   5   8   7         44.60         59.44         6.83 o                         
   6   8   7        115.50         96.87         8.37 o                         
   7   8   7        546.71        581.24        21.96 o                         
   8   8   7         15.88         18.46         4.19 o                         
   9   8   7         43.02         36.49         4.13 o                         
  10   8   7        474.85        463.26        12.71 o                         
  11   8   7        497.64        459.50        15.50 o                         
  12   8   7       1495.92       1446.86        43.47 o                         
  13   8   7          0.57         20.59         4.72 o                         
   1   9   7       1546.85       1468.01        23.73 o                         
   2   9   7       3161.07       3253.38        59.96 o                         
   3   9   7        922.52        910.97        22.84 o                         
   4   9   7        492.19        514.42        16.30 o                         
   5   9   7         23.37         34.72         6.66 o                         
   6   9   7         10.41         14.98         8.46 o                         
   7   9   7       3563.86       3555.85        63.12 o                         
   8   9   7       1113.31       1125.04        20.34 o                         
   9   9   7       1166.60       1176.23        37.75 o                         
  10   9   7        696.19        760.47        20.16 o                         
  11   9   7        425.47        411.66        15.68 o                         
  12   9   7         47.63         36.82         5.60 o                         
   0  10   7          6.55          5.02         6.51 o                         
   1  10   7        727.05        777.48        18.53 o                         
   2  10   7        829.64        848.50        24.29 o                         
   3  10   7       2057.61       1972.72        39.91 o                         
   4  10   7        885.55        950.35        30.89 o                         
   5  10   7        392.63        411.20        12.81 o                         
   6  10   7        217.35        227.53        14.40 o                         
   7  10   7        753.67        796.85        19.97 o                         
   8  10   7         50.25         57.47         5.30 o                         
   9  10   7        120.03        111.66         7.39 o                         
  10  10   7        259.45        270.57        11.62 o                         
  11  10   7         77.21         90.17         5.34 o                         
   1  11   7        849.33        794.94        18.75 o                         
   2  11   7       1872.14       1825.17        53.33 o                         
   3  11   7       1725.22       1704.07        91.22 o                         
   4  11   7        429.93        462.55        19.80 o                         
   5  11   7         12.09         15.76         7.47 o                         
   6  11   7        272.50        313.70        12.66 o                         
   7  11   7       2941.21       3086.70        58.66 o                         
   8  11   7         30.41         44.90         4.49 o                         
   9  11   7        170.35        171.29         9.07 o                         
  10  11   7        586.73        597.10        22.79 o                         
  11  11   7       1027.68        796.70        31.28 o                         
   0  12   7       1260.51       1222.55        36.36 o                         
   1  12   7         25.56         32.10         9.57 o                         
   2  12   7        387.61        359.79        17.17 o                         
   3  12   7         11.69         17.72         6.21 o                         
   4  12   7          4.22          6.24         7.22 o                         
   5  12   7          1.17          3.73         6.00 o                         
   6  12   7       1188.61       1145.57        21.71 o                         
   7  12   7        456.19        486.08        12.04 o                         
   8  12   7        216.67        200.44         8.30 o                         
   9  12   7         32.01         20.74         5.79 o                         
   1  13   7        205.50        215.54        10.93 o                         
   2  13   7          0.11          5.47         6.18 o                         
   3  13   7        198.83        175.05         7.94 o                         
   4  13   7        290.00        294.27        18.17 o                         
   5  13   7          1.79          8.20         3.63 o                         
   6  13   7        120.27        142.03         4.99 o                         
   7  13   7        261.11        237.79         8.92 o                         
   0  14   7        105.42        101.10         9.05 o                         
   1  14   7         10.58         17.53         3.37 o                         
   2  14   7         37.12         28.23         4.22 o                         
   3  14   7          1.85          8.58         4.71 o                         
   4  14   7         21.13         17.80         4.23 o                         
   5  14   7         20.26         15.15         5.75 o                         
   0   0   8      65144.14      64926.91      2290.88 o                         
   1   0   8       4226.70       4275.71       114.75 o                         
   2   0   8       2869.15       2856.35       110.87 o                         
   3   0   8       3662.82       3495.91        95.90 o                         
   4   0   8        123.55        184.24        29.27 o                         
   5   0   8        132.03        201.53        28.38 o                         
   6   0   8       2758.15       2578.22        67.84 o                         
   7   0   8       2869.63       2775.53        65.52 o                         
   8   0   8        967.09        908.58        14.91 o                         
   9   0   8         24.09         65.38         7.66 o                         
  10   0   8       2035.16       2090.33        42.63 o                         
  11   0   8          8.34         23.14         5.73 o                         
  12   0   8         30.70         24.38         8.49 o                         
  13   0   8       1704.92       1723.53       122.41 o                         
  14   0   8        110.26        139.58        14.71 o                         
  15   0   8        766.28        780.62        34.17 o                         
   1   1   8        904.46        901.86        33.70 o                         
   2   1   8       3795.39       3369.19        73.65 o                         
   3   1   8          8.82         12.89         5.00 o                         
   4   1   8       1853.73       1762.34        32.64 o                         
   5   1   8       1863.79       2035.31        35.46 o                         
   6   1   8        956.45       1026.51        20.96 o                         
   7   1   8         65.87         56.55         5.39 o                         
   8   1   8       2057.58       1932.72        22.05 o                         
   9   1   8        183.56        182.08         5.34 o                         
  10   1   8        266.94        266.86         6.73 o                         
  11   1   8       1059.91       1016.11        18.71 o                         
  12   1   8        402.77        400.24        11.89 o                         
  13   1   8       1322.09       1361.64        51.18 o                         
  14   1   8        575.82        609.93        17.47 o                         
  15   1   8         16.74         14.55         4.67 o                         
  16   1   8         75.13         63.76         6.19 o                         
   0   2   8         28.12         49.13        13.67 o                         
   1   2   8       1190.38       1072.88        26.49 o                         
   2   2   8       4755.36       4470.57        83.08 o                         
   3   2   8       2806.00       2785.29        53.89 o                         
   4   2   8       2039.40       1900.95        32.20 o                         
   5   2   8       1461.44       1532.86        30.97 o                         
   6   2   8        139.03        195.62        10.45 o                         
   7   2   8       1902.08       2034.13        43.05 o                         
   8   2   8        404.35        430.97         7.75 o                         
   9   2   8        177.29        167.07         6.20 o                         
  10   2   8       2154.46       2090.28        28.49 o                         
  11   2   8          3.66          8.21         4.19 o                         
  12   2   8        725.77        704.22        17.00 o                         
  13   2   8        793.15        815.17        19.08 o                         
  14   2   8        443.51        473.59        14.35 o                         
  15   2   8        697.35        703.78        22.69 o                         
  16   2   8        157.99        143.20         8.36 o                         
   1   3   8       2117.42       2105.88        91.10 o                         
   2   3   8      17737.80      17445.05       445.78 o                         
   3   3   8       1540.54       1619.17        51.18 o                         
   4   3   8       8269.92       8462.16       156.10 o                         
   5   3   8          2.01          4.40         7.14 o                         
   6   3   8          8.96          3.87         4.71 o                         
   7   3   8        193.43        185.54         9.41 o                         
   8   3   8          1.43          6.79         4.19 o                         
   9   3   8       6177.38       6215.05        83.60 o                         
  10   3   8         22.90         19.43         4.66 o                         
  11   3   8          5.29         10.39         3.90 o                         
  12   3   8         51.28         62.27         6.52 o                         
  13   3   8        416.62        481.44        14.69 o                         
  14   3   8         29.33         36.45         4.51 o                         
  15   3   8        859.11        949.87        38.67 o                         
   0   4   8       3099.85       3333.05       137.57 o                         
   1   4   8        203.43        224.72        24.36 o                         
   2   4   8        111.12        171.46        15.21 o                         
   3   4   8        796.32        931.42        36.70 o                         
   4   4   8        652.48        630.68        21.24 o                         
   5   4   8        538.79        483.14        16.31 o                         
   6   4   8       3562.73       3295.23        56.71 o                         
   7   4   8        976.61        939.79        17.60 o                         
   8   4   8        208.92        209.97         7.35 o                         
   9   4   8       1689.28       1656.79        21.70 o                         
  10   4   8        462.28        444.20         9.55 o                         
  11   4   8        172.20        178.41         5.82 o                         
  12   4   8        400.73        437.77         9.52 o                         
  13   4   8       1687.81       1748.75        45.25 o                         
  14   4   8        110.64         97.72         4.95 o                         
  15   4   8        208.66        222.87        12.54 o                         
   1   5   8       2040.85       2156.94        99.05 o                         
   2   5   8        699.70        750.79        33.57 o                         
   3   5   8       4111.56       4040.03       117.77 o                         
   4   5   8       1870.60       2134.47        57.51 o                         
   5   5   8       1200.50       1326.84        28.02 o                         
   6   5   8         75.52         92.15         6.22 o                         
   7   5   8        299.23        278.20         8.10 o                         
   8   5   8        916.05        883.73        13.48 o                         
   9   5   8       4215.27       4212.44        49.29 o                         
  10   5   8         15.81         13.92         3.65 o                         
  11   5   8         56.52         60.59         4.63 o                         
  12   5   8         13.50         23.79         3.83 o                         
  13   5   8        801.16        822.70        18.05 o                         
  14   5   8        316.88        267.98        15.20 o                         
   0   6   8        785.76        951.63        58.05 o                         
   1   6   8        114.58        109.67        21.31 o                         
   2   6   8       1035.23       1053.63        31.47 o                         
   3   6   8        170.66        176.21        10.02 o                         
   4   6   8       2273.98       2532.57        55.69 o                         
   5   6   8          9.26          2.63         7.77 o                         
   6   6   8       3948.75       3886.81        91.97 o                         
   7   6   8        958.06        919.51        19.26 o                         
   8   6   8       3610.76       3552.26        50.85 o                         
   9   6   8          0.17          2.48         3.57 o                         
  10   6   8         21.55         18.77         3.77 o                         
  11   6   8        375.55        378.66        11.73 o                         
  12   6   8       1003.09        980.97        21.49 o                         
  13   6   8         42.55         64.20         7.84 o                         
  14   6   8        219.21        216.90         8.54 o                         
   1   7   8         34.42         62.92         7.18 o                         
   2   7   8         53.68         38.34         6.89 o                         
   3   7   8       1061.33       1014.22        22.74 o                         
   4   7   8       3410.41       3441.93        70.65 o                         
   5   7   8          0.15          0.53         6.89 o                         
   6   7   8         99.62         91.34        11.04 o                         
   7   7   8        368.74        384.01        12.14 o                         
   8   7   8        946.14       1020.88        18.65 o                         
   9   7   8       2091.38       2141.54        33.45 o                         
  10   7   8       1067.18       1084.29        21.39 o                         
  11   7   8        124.37        117.82         8.67 o                         
  12   7   8        906.19        916.24        24.75 o                         
  13   7   8        425.48        473.25        18.74 o                         
  14   7   8        621.42        444.38        18.89 o                         
   0   8   8       1507.23       1529.54        46.83 o                         
   1   8   8        129.60        130.39         6.79 o                         
   2   8   8          0.09          7.91         6.13 o                         
   3   8   8       1033.89        952.44        25.72 o                         
   4   8   8          6.46          3.23         6.68 o                         
   5   8   8       1149.26       1110.17        25.51 o                         
   6   8   8        922.18        962.18        24.75 o                         
   7   8   8       1364.28       1369.33        24.32 o                         
   8   8   8        716.45        765.94        18.30 o                         
   9   8   8          0.50          5.12         4.41 o                         
  10   8   8        111.98        134.76         6.29 o                         
  11   8   8        313.68        334.61        11.32 o                         
  12   8   8       1243.11       1133.00        32.09 o                         
  13   8   8        628.97        591.60        25.41 o                         
   1   9   8        286.10        283.65         9.70 o                         
   2   9   8         50.92         37.55         7.37 o                         
   3   9   8         86.21         89.21         7.47 o                         
   4   9   8       8974.69       9377.03       158.48 o                         
   5   9   8        353.73        356.30        11.44 o                         
   6   9   8         95.31        117.61        11.82 o                         
   7   9   8        640.87        683.61        17.64 o                         
   8   9   8        180.17        198.43         6.88 o                         
   9   9   8         63.52         65.65         8.39 o                         
  10   9   8        962.96        991.75        26.19 o                         
  11   9   8        511.82        535.83        22.47 o                         
  12   9   8        178.26        154.85        10.21 o                         
   0  10   8        397.84        377.22        15.26 o                         
   1  10   8       1808.72       1754.68        31.80 o                         
   2  10   8       2742.78       2775.13        52.74 o                         
   3  10   8        352.27        336.75        12.30 o                         
   4  10   8       2257.05       2232.83        44.26 o                         
   5  10   8        442.79        506.18        16.50 o                         
   6  10   8         17.19         11.98         7.33 o                         
   7  10   8        115.33        117.95         7.77 o                         
   8  10   8         43.07         52.33         6.42 o                         
   9  10   8        183.83        204.15        12.98 o                         
  10  10   8        283.61        302.36         9.84 o                         
  11  10   8         10.57          7.13         4.29 o                         
   1  11   8         99.90         93.24         9.02 o                         
   2  11   8       4721.58       5011.59       132.38 o                         
   3  11   8        183.82        240.26        11.37 o                         
   4  11   8         76.37         78.05        10.19 o                         
   5  11   8       1773.91       1891.39        55.12 o                         
   6  11   8       1069.09       1106.35        41.11 o                         
   7  11   8         86.92         85.01         5.93 o                         
   8  11   8          0.04         -1.27         4.25 o                         
   9  11   8          0.39          3.33         4.12 o                         
  10  11   8         29.95         28.94         4.44 o                         
   0  12   8        528.22        527.35        23.12 o                         
   1  12   8       1324.62       1385.42        40.85 o                         
   2  12   8        117.47        129.40         8.22 o                         
   3  12   8        405.69        371.92        13.45 o                         
   4  12   8        201.61        191.44        12.17 o                         
   5  12   8        131.68        103.72        14.31 o                         
   6  12   8        200.18        224.80         7.18 o                         
   7  12   8         78.42         94.63         7.09 o                         
   8  12   8        121.72        126.54         7.27 o                         
   9  12   8        873.62        826.61        32.48 o                         
   1  13   8         31.12         30.66         5.23 o                         
   2  13   8        289.85        283.77        10.20 o                         
   3  13   8        253.13        271.93        13.17 o                         
   4  13   8       1208.51       1194.41        35.02 o                         
   5  13   8         12.01          7.37         4.54 o                         
   6  13   8          8.83         13.31         3.26 o                         
   0  14   8        284.38        329.20        12.34 o                         
   1  14   8        142.65        124.34         5.00 o                         
   2  14   8        330.88        355.64        12.68 o                         
   3  14   8         39.61         25.81         5.76 o                         
   4  14   8        137.60        140.30         9.81 o                         
   1   1   9       4318.16       3938.50        76.22 o                         
   2   1   9          1.08          6.82         5.63 o                         
   3   1   9        730.66        636.70        19.47 o                         
   4   1   9       1119.56        982.27        20.21 o                         
   5   1   9       2246.67       2217.20        38.79 o                         
   6   1   9        584.91        569.49        14.54 o                         
   7   1   9        417.29        360.18         9.42 o                         
   8   1   9       2317.86       2173.27        23.59 o                         
   9   1   9       1486.38       1448.59        20.47 o                         
  10   1   9        459.11        448.51         8.89 o                         
  11   1   9        841.85        798.87        19.06 o                         
  12   1   9         14.72         19.03         8.07 o                         
  13   1   9        581.90        530.71        21.77 o                         
  14   1   9        209.80        196.52        20.50 o                         
  15   1   9        102.91         94.90         7.03 o                         
   0   2   9          0.20         11.07         8.90 o                         
   1   2   9       2259.93       2015.38        49.51 o                         
   2   2   9       1136.68       1239.38        24.82 o                         
   3   2   9       5763.33       5461.15        91.56 o                         
   4   2   9        648.87        755.09        16.08 o                         
   5   2   9         11.32          5.03         4.81 o                         
   6   2   9       1425.47       1493.98        25.01 o                         
   7   2   9        716.14        736.95        15.16 o                         
   8   2   9        167.27        160.30         5.28 o                         
   9   2   9        155.25        173.21         5.37 o                         
  10   2   9        368.39        395.24         8.33 o                         
  11   2   9        116.88        151.51         7.73 o                         
  12   2   9        727.02        755.09        18.75 o                         
  13   2   9       1237.68       1229.86        48.94 o                         
  14   2   9        580.75        598.42        19.76 o                         
  15   2   9         21.36         31.53         3.77 o                         
   1   3   9       3981.28       4334.29       171.18 o                         
   2   3   9        493.65        620.17        21.60 o                         
   3   3   9      11821.47      12310.70       258.78 o                         
   4   3   9       1064.93       1214.62        29.38 o                         
   5   3   9       1513.94       1604.00        38.50 o                         
   6   3   9        932.44        934.17        17.33 o                         
   7   3   9        240.01        235.76         8.54 o                         
   8   3   9        187.82        189.22         6.97 o                         
   9   3   9       2223.50       2202.76        33.13 o                         
  10   3   9        767.79        727.99        13.25 o                         
  11   3   9       1581.95       1580.51        22.47 o                         
  12   3   9         95.07        114.64         5.50 o                         
  13   3   9         50.18         61.34         6.52 o                         
  14   3   9          0.24          1.90         3.86 o                         
  15   3   9        715.35        714.77        30.15 o                         
   0   4   9      53157.42      53546.78      1902.71 o                         
   1   4   9        654.66        776.68        46.79 o                         
   2   4   9         12.27         10.00         9.23 o                         
   3   4   9       1111.38       1042.09        40.28 o                         
   4   4   9       1892.62       1888.12        62.11 o                         
   5   4   9          4.17          7.81         5.71 o                         
   6   4   9       6011.71       5986.19        91.67 o                         
   7   4   9        531.48        463.88         9.93 o                         
   8   4   9       1376.36       1329.43        23.55 o                         
   9   4   9        385.02        395.47         7.83 o                         
  10   4   9          0.63         -3.04         4.09 o                         
  11   4   9        107.98        109.67         4.97 o                         
  12   4   9          0.50          4.66         3.89 o                         
  13   4   9          2.90          8.85         4.47 o                         
  14   4   9         23.05         17.20         5.20 o                         
  15   4   9        304.68        234.77        12.62 o                         
   1   5   9       1557.32       1877.62        90.05 o                         
   2   5   9        829.87        865.20        37.58 o                         
   3   5   9          0.28          8.11         4.48 o                         
   4   5   9       3928.53       4207.31        84.80 o                         
   5   5   9       6569.13       6659.11       146.08 o                         
   6   5   9        127.08        128.64         5.73 o                         
   7   5   9       1467.78       1519.68        25.05 o                         
   8   5   9        205.48        223.24         6.34 o                         
   9   5   9        444.67        422.45        10.14 o                         
  10   5   9          0.65          1.15         3.52 o                         
  11   5   9        550.32        559.92        13.32 o                         
  12   5   9         12.52         12.51         3.47 o                         
  13   5   9        565.38        568.15        26.37 o                         
  14   5   9          0.03         -3.78         6.59 o                         
   0   6   9       6446.22       6523.07       259.78 o                         
   1   6   9      12117.23      11597.53       299.35 o                         
   2   6   9       6968.79       7008.84       154.32 o                         
   3   6   9        165.20        168.50        10.10 o                         
   4   6   9        542.32        588.25        22.72 o                         
   5   6   9       1683.09       1766.56        52.56 o                         
   6   6   9       1413.92       1248.80        31.37 o                         
   7   6   9        181.89        193.53         7.92 o                         
   8   6   9       5129.57       5300.35        76.59 o                         
   9   6   9       1323.34       1338.39        21.53 o                         
  10   6   9        316.15        304.64         9.48 o                         
  11   6   9        961.85        874.73        20.09 o                         
  12   6   9        425.10        415.76        12.22 o                         
  13   6   9        391.51        380.30        20.34 o                         
  14   6   9       1190.98       1076.73        29.50 o                         
   1   7   9        729.03        720.36        18.03 o                         
   2   7   9       1068.90       1128.00        28.14 o                         
   3   7   9         38.04         50.37         6.35 o                         
   4   7   9         20.17         22.31         5.70 o                         
   5   7   9       9407.84       9360.87       200.78 o                         
   6   7   9       4824.48       4805.07       114.86 o                         
   7   7   9         99.73         98.68         6.68 o                         
   8   7   9       1779.77       1850.58        36.04 o                         
   9   7   9        103.11         98.50         6.27 o                         
  10   7   9        614.38        615.20        14.01 o                         
  11   7   9        584.68        597.46        16.82 o                         
  12   7   9       1328.90       1266.80        29.54 o                         
  13   7   9         96.62        124.30        10.61 o                         
   0   8   9        801.37        789.66        23.34 o                         
   1   8   9        639.15        666.42        16.54 o                         
   2   8   9         54.43         76.69         8.00 o                         
   3   8   9        200.08        188.20        12.17 o                         
   4   8   9       2289.04       2463.82        47.56 o                         
   5   8   9        836.90        829.67        24.49 o                         
   6   8   9        257.17        237.82        11.46 o                         
   7   8   9        939.59        967.48        20.55 o                         
   8   8   9        738.33        776.49        19.22 o                         
   9   8   9         15.90         24.79         4.90 o                         
  10   8   9        292.48        306.84         8.79 o                         
  11   8   9        152.23        160.39         6.70 o                         
  12   8   9        599.89        504.28        22.99 o                         
  13   8   9       1459.02       1399.95        53.31 o                         
   1   9   9        716.85        794.12        19.17 o                         
   2   9   9       5167.29       5012.19       100.42 o                         
   3   9   9        503.99        505.42        17.80 o                         
   4   9   9       3170.10       3365.01        56.61 o                         
   5   9   9       3511.29       3553.12        65.86 o                         
   6   9   9        241.46        263.08        17.35 o                         
   7   9   9        197.73        177.97         7.97 o                         
   8   9   9        636.73        640.72        13.10 o                         
   9   9   9       1907.45       1913.72        47.43 o                         
  10   9   9        203.51        202.89         7.25 o                         
  11   9   9        119.82        125.83        13.31 o                         
   0  10   9        796.07        783.99        26.36 o                         
   1  10   9       1035.18       1138.00        23.57 o                         
   2  10   9        353.33        347.90        12.34 o                         
   3  10   9          0.75          3.92         5.54 o                         
   4  10   9        774.48        728.14        17.92 o                         
   5  10   9        696.57        808.28        23.48 o                         
   6  10   9         42.29         37.96         9.71 o                         
   7  10   9         30.39         25.43         5.71 o                         
   8  10   9        175.15        190.01         6.90 o                         
   9  10   9        100.04         79.48         6.15 o                         
  10  10   9         57.70         65.24         9.17 o                         
  11  10   9        198.39        180.82        11.58 o                         
   1  11   9       1671.29       1620.88        38.53 o                         
   2  11   9       3755.08       3768.51        82.81 o                         
   3  11   9        237.72        278.51        12.18 o                         
   4  11   9        684.49        703.52        20.95 o                         
   5  11   9        998.61        978.49        45.99 o                         
   6  11   9        482.52        424.81        12.23 o                         
   7  11   9        259.52        280.17         9.04 o                         
   8  11   9         71.01         68.18         6.10 o                         
   9  11   9       1070.48       1098.15        90.97 o                         
  10  11   9          0.61         -0.40         5.39 o                         
   0  12   9         56.76         73.66         8.12 o                         
   1  12   9        651.75        672.17        19.16 o                         
   2  12   9        416.51        436.15        14.24 o                         
   3  12   9        965.73        990.00        25.34 o                         
   4  12   9        248.25        265.45        13.81 o                         
   5  12   9         85.40         74.28        11.70 o                         
   6  12   9       1650.57       1602.96        37.42 o                         
   7  12   9        324.74        319.19        10.78 o                         
   8  12   9        129.13        120.63         9.97 o                         
   1  13   9         39.56         49.89         5.17 o                         
   2  13   9        837.70        819.31        20.69 o                         
   3  13   9          1.15          0.14         4.93 o                         
   4  13   9         56.52         66.00         5.60 o                         
   5  13   9         13.58         17.62         4.06 o                         
   6  13   9        365.95        396.96        10.76 o                         
   0  14   9          0.89          1.76         4.42 o                         
   1  14   9       1912.27       1724.68        44.99 o                         
   2  14   9         23.61         20.35         6.47 o                         
   3  14   9          7.58         14.18         4.31 o                         
   4  14   9        232.52        222.87        12.54 o                         
   0   0  10      45304.73      45954.37      1628.62 o                         
   1   0  10       1290.33       1116.51        38.46 o                         
   2   0  10         15.08         13.82        22.79 o                         
   3   0  10        149.75        139.66        16.56 o                         
   4   0  10        967.70       1188.26        41.29 o                         
   5   0  10       2299.03       2421.67        73.47 o                         
   6   0  10        105.04         41.31         6.56 o                         
   7   0  10         66.14         63.16         5.35 o                         
   8   0  10       1934.58       1913.27        29.95 o                         
   9   0  10       4086.58       4090.68        70.26 o                         
  10   0  10        132.48        138.68         9.03 o                         
  11   0  10       1167.46       1195.28        30.82 o                         
  12   0  10        410.79        442.43        28.74 o                         
  13   0  10        348.14        354.65        23.48 o                         
  14   0  10        189.41        148.40        11.50 o                         
  15   0  10        131.55        155.68        11.18 o                         
   1   1  10          0.40          9.08         7.16 o                         
   2   1  10      11955.97      12583.82       323.76 o                         
   3   1  10       9978.43       9775.31       250.15 o                         
   4   1  10      15014.65      15010.55       270.01 o                         
   5   1  10         47.93         60.60         6.50 o                         
   6   1  10       3991.89       4052.57        69.66 o                         
   7   1  10          0.13         -1.58         3.68 o                         
   8   1  10       3469.51       3700.67        39.71 o                         
   9   1  10       1603.59       1573.85        21.28 o                         
  10   1  10       1039.02       1007.90        16.63 o                         
  11   1  10        427.29        438.70        15.06 o                         
  12   1  10       3208.00       3446.47        92.98 o                         
  13   1  10        432.51        469.90        18.77 o                         
  14   1  10         77.79         77.02         9.33 o                         
  15   1  10          6.64         22.22         5.01 o                         
   0   2  10      12126.20      11737.78       303.93 o                         
   1   2  10         65.72         56.82         9.02 o                         
   2   2  10       5467.51       5462.40        92.28 o                         
   3   2  10        795.43        739.84        21.17 o                         
   4   2  10         13.92         18.37         4.23 o                         
   5   2  10        165.10        234.23        12.02 o                         
   6   2  10         79.91         99.59         7.31 o                         
   7   2  10       4642.28       4646.58        72.24 o                         
   8   2  10        290.63        281.01        10.83 o                         
   9   2  10         27.07         29.01         3.97 o                         
  10   2  10         66.51         70.75         5.24 o                         
  11   2  10        972.69        961.41        17.99 o                         
  12   2  10         30.73         29.77         6.00 o                         
  13   2  10       2665.30       2784.99        53.24 o                         
  14   2  10          0.51          0.10         4.01 o                         
  15   2  10          2.02         10.63         3.21 o                         
   1   3  10       4197.55       4397.67       122.31 o                         
   2   3  10       2220.90       2272.95        56.86 o                         
   3   3  10       9822.95      10123.26       215.84 o                         
   4   3  10        627.45        590.35        22.80 o                         
   5   3  10        906.36        883.01        25.78 o                         
   6   3  10        759.94        779.85        15.44 o                         
   7   3  10         69.21         68.63         4.90 o                         
   8   3  10        202.36        180.92         8.89 o                         
   9   3  10       8828.96       8725.13       114.78 o                         
  10   3  10       1079.47       1115.26        18.17 o                         
  11   3  10        204.67        200.54         6.04 o                         
  12   3  10         72.99         77.52         5.91 o                         
  13   3  10       1031.72        996.82        34.25 o                         
  14   3  10        589.15        558.20        12.97 o                         
  15   3  10          1.24          1.21         5.71 o                         
   0   4  10      13229.03      12876.48       476.62 o                         
   1   4  10       4364.71       4621.73       186.45 o                         
   2   4  10       2584.71       2465.53        91.58 o                         
   3   4  10       1077.16        976.97        30.68 o                         
   4   4  10       1389.82       1317.33        32.00 o                         
   5   4  10        274.71        237.50        19.37 o                         
   6   4  10       1989.86       2095.45        34.08 o                         
   7   4  10         56.59         61.83         4.44 o                         
   8   4  10        441.37        413.94        10.49 o                         
   9   4  10          5.68          6.00         3.64 o                         
  10   4  10       6658.00       6641.45        87.12 o                         
  11   4  10          5.53         14.41         3.84 o                         
  12   4  10          0.34          6.82         4.00 o                         
  13   4  10         95.91        113.66         5.89 o                         
  14   4  10       1221.37       1221.55        34.05 o                         
  15   4  10          3.16          5.87         4.66 o                         
   1   5  10       7075.56       7674.02       297.65 o                         
   2   5  10      13760.70      14785.86       306.95 o                         
   3   5  10       2717.02       2708.56        55.51 o                         
   4   5  10       5440.39       5401.72       103.56 o                         
   5   5  10        993.11        925.03        27.58 o                         
   6   5  10          7.34         10.84         3.85 o                         
   7   5  10         19.74         15.99         3.91 o                         
   8   5  10       1467.86       1600.13        27.47 o                         
   9   5  10       1890.73       1826.15        23.64 o                         
  10   5  10       1010.98        952.11        14.75 o                         
  11   5  10        778.57        754.46        14.58 o                         
  12   5  10        392.82        414.88         9.48 o                         
  13   5  10       1021.68        950.53        28.07 o                         
  14   5  10        326.50        316.62        16.16 o                         
   0   6  10        284.58        275.15        14.60 o                         
   1   6  10         18.00         23.11         7.23 o                         
   2   6  10        882.44        950.31        37.74 o                         
   3   6  10        104.13        120.12         7.74 o                         
   4   6  10        268.77        254.62        11.98 o                         
   5   6  10       1227.65       1332.76        43.67 o                         
   6   6  10        198.16        174.37         9.49 o                         
   7   6  10          0.36          3.21         5.07 o                         
   8   6  10       2704.45       2738.32        42.64 o                         
   9   6  10        333.69        381.62        13.02 o                         
  10   6  10        379.06        366.64         9.09 o                         
  11   6  10        338.36        310.75        10.15 o                         
  12   6  10         40.64         36.27         4.94 o                         
  13   6  10          3.26          6.59         7.48 o                         
  14   6  10         69.35         72.65         4.86 o                         
   1   7  10        873.15        898.87        21.52 o                         
   2   7  10       3335.52       3382.91        69.51 o                         
   3   7  10          3.03          0.29         4.91 o                         
   4   7  10         65.33         79.61         8.08 o                         
   5   7  10       1164.88       1130.63        35.34 o                         
   6   7  10         26.81         29.95         8.00 o                         
   7   7  10         69.65         75.39         6.74 o                         
   8   7  10       2565.02       2500.16        37.89 o                         
   9   7  10        298.86        281.66         9.14 o                         
  10   7  10         53.57         41.73         5.12 o                         
  11   7  10        341.47        330.06         8.99 o                         
  12   7  10        251.66        266.34        14.55 o                         
  13   7  10         71.61         77.67         8.76 o                         
   0   8  10       7657.15       7720.58       147.36 o                         
   1   8  10         34.85         40.26         5.27 o                         
   2   8  10         57.73         72.08        14.56 o                         
   3   8  10          7.83         20.52         5.97 o                         
   4   8  10       2595.63       2701.76        51.56 o                         
   5   8  10       1397.11       1474.95        42.45 o                         
   6   8  10        647.32        673.40        28.85 o                         
   7   8  10        893.34        864.33        20.39 o                         
   8   8  10          6.94          5.03         5.08 o                         
   9   8  10        135.55        139.96         6.57 o                         
  10   8  10        131.94        130.82        12.08 o                         
  11   8  10          1.29          8.62         4.77 o                         
  12   8  10        444.25        388.02        17.85 o                         
  13   8  10        656.54        614.03        25.41 o                         
   1   9  10          8.41         19.22         5.28 o                         
   2   9  10       1509.04       1528.80        51.24 o                         
   3   9  10        134.64        143.54         9.35 o                         
   4   9  10        805.42        832.05        21.15 o                         
   5   9  10       1342.62       1553.13        41.59 o                         
   6   9  10       1116.60       1064.81        26.01 o                         
   7   9  10       1076.61       1148.80        22.88 o                         
   8   9  10        324.83        316.54         8.45 o                         
   9   9  10       1042.62       1091.00        20.83 o                         
  10   9  10          3.44          0.75         4.28 o                         
  11   9  10        665.32        590.59        80.28 o                         
  12   9  10        163.16        153.73        10.29 o                         
   0  10  10       1967.34       1896.99        55.26 o                         
   1  10  10         73.04         77.05         6.11 o                         
   2  10  10        362.72        374.41        11.69 o                         
   3  10  10        139.39        136.79         7.74 o                         
   4  10  10       5152.35       5003.25        80.84 o                         
   5  10  10        295.29        304.02        18.69 o                         
   6  10  10        414.35        417.44        13.13 o                         
   7  10  10        287.02        313.28         9.41 o                         
   8  10  10         64.69         53.59         4.93 o                         
   9  10  10        721.40        748.71        26.01 o                         
  10  10  10        215.92        213.77        17.45 o                         
  11  10  10          0.57          3.94         5.47 o                         
   1  11  10          0.41         10.31         5.70 o                         
   2  11  10         55.27         57.86         9.46 o                         
   3  11  10        224.06        241.73        14.12 o                         
   4  11  10         84.92        106.42        11.08 o                         
   5  11  10        645.18        635.41        34.17 o                         
   6  11  10        383.99        438.99        12.08 o                         
   7  11  10         12.87         14.30         5.05 o                         
   8  11  10         17.76         24.14         5.87 o                         
   9  11  10        135.21        153.84         7.70 o                         
  10  11  10        169.92        150.91         9.25 o                         
   0  12  10        592.65        552.12        43.10 o                         
   1  12  10       1101.72       1042.39        26.33 o                         
   2  12  10        365.95        361.55        12.53 o                         
   3  12  10         61.05         64.20         7.78 o                         
   4  12  10        151.80        163.46        10.97 o                         
   5  12  10       2325.42       2327.27        87.88 o                         
   6  12  10         15.45         25.99         4.30 o                         
   7  12  10         12.38         10.72         4.22 o                         
   8  12  10        213.97        147.19         6.94 o                         
   1  13  10         19.36         15.54         5.15 o                         
   2  13  10         30.27         28.24         4.62 o                         
   3  13  10          1.51         -3.67         5.53 o                         
   4  13  10        256.27        244.08         8.53 o                         
   5  13  10         29.06         27.86         3.69 o                         
   6  13  10        187.20        187.79         6.80 o                         
   0  14  10        144.68        137.42        17.29 o                         
   1  14  10         55.49         62.63         5.26 o                         
   2  14  10        118.33        121.43        11.74 o                         
   3  14  10        251.23        218.74        11.42 o                         
   1   1  11       1016.45       1011.75        26.35 o                         
   2   1  11       2187.85       2202.26        54.92 o                         
   3   1  11       5725.25       5586.65       147.06 o                         
   4   1  11       9410.26       9505.75       176.12 o                         
   5   1  11        334.56        385.12        12.28 o                         
   6   1  11        907.54        917.01        18.43 o                         
   7   1  11        161.09        168.47         6.13 o                         
   8   1  11       2131.32       2117.34        29.16 o                         
   9   1  11        302.20        354.82         8.00 o                         
  10   1  11       2504.29       2404.00        40.07 o                         
  11   1  11          0.62         12.36         5.79 o                         
  12   1  11       1128.96       1163.08        36.40 o                         
  13   1  11        255.74        284.43        11.15 o                         
  14   1  11        785.44        806.39        25.18 o                         
  15   1  11         72.86         68.09         4.72 o                         
   0   2  11       2509.52       2678.72        79.99 o                         
   1   2  11      10181.72      10264.39       219.24 o                         
   2   2  11       1977.12       2053.83        39.01 o                         
   3   2  11         67.65         85.07         6.06 o                         
   4   2  11       2274.39       2339.37        52.97 o                         
   5   2  11       1145.75       1195.96        31.56 o                         
   6   2  11        657.68        635.31        17.22 o                         
   7   2  11       4890.37       4900.63        70.24 o                         
   8   2  11        464.46        434.25         9.84 o                         
   9   2  11         67.92         80.57         4.66 o                         
  10   2  11        858.89        834.14        16.97 o                         
  11   2  11        600.64        589.71        17.07 o                         
  12   2  11          2.18          3.76         6.57 o                         
  13   2  11         49.18         49.66         6.00 o                         
  14   2  11        534.49        580.38        15.74 o                         
  15   2  11        197.91        169.94         6.18 o                         
   1   3  11       2585.41       2819.78        69.03 o                         
   2   3  11       7626.55       8283.21       155.96 o                         
   3   3  11         52.18         53.22         7.85 o                         
   4   3  11        243.21        241.46        13.81 o                         
   5   3  11        354.77        355.30        16.13 o                         
   6   3  11         26.45         10.73         5.82 o                         
   7   3  11          0.04          8.67         4.50 o                         
   8   3  11         96.09         99.57         7.60 o                         
   9   3  11        901.54        962.55        26.22 o                         
  10   3  11         87.35        102.76         5.74 o                         
  11   3  11         54.62         66.33         8.32 o                         
  12   3  11        409.33        431.93        11.23 o                         
  13   3  11        229.63        236.53         8.33 o                         
  14   3  11         53.57         62.08         6.22 o                         
  15   3  11          1.38          4.42         5.31 o                         
   0   4  11       2451.71       2660.01       118.27 o                         
   1   4  11        329.61        316.06        29.83 o                         
   2   4  11        179.46        147.33        15.32 o                         
   3   4  11       7904.58       8103.11       150.91 o                         
   4   4  11         32.25         54.67         6.98 o                         
   5   4  11        222.40        247.63        14.14 o                         
   6   4  11        899.26        859.03        19.57 o                         
   7   4  11         97.01        107.28         5.91 o                         
   8   4  11        549.82        536.14        12.37 o                         
   9   4  11       1369.87       1332.37        20.57 o                         
  10   4  11         51.61         58.07         4.59 o                         
  11   4  11       2281.52       2394.93        35.30 o                         
  12   4  11        785.37        794.64        16.36 o                         
  13   4  11       1295.25       1309.38        30.60 o                         
  14   4  11         50.67         46.49         5.59 o                         
  15   4  11          0.00         -0.56         4.02 o                         
   1   5  11       5475.67       5929.94       238.31 o                         
   2   5  11       1055.69       1117.53        32.85 o                         
   3   5  11         80.08         80.39         7.49 o                         
   4   5  11          8.77          8.96         6.85 o                         
   5   5  11       1004.75       1083.35        31.49 o                         
   6   5  11       1488.94       1474.74        23.93 o                         
   7   5  11       2354.48       2430.71        35.86 o                         
   8   5  11       1242.60       1165.89        22.49 o                         
   9   5  11       1074.19       1195.94        19.49 o                         
  10   5  11         24.68         27.96         3.38 o                         
  11   5  11         11.51         17.09         4.29 o                         
  12   5  11        930.69        926.13        41.44 o                         
  13   5  11          2.56         -0.84         4.87 o                         
  14   5  11         45.20         34.89         6.91 o                         
   0   6  11       8191.24       9112.19       237.58 o                         
   1   6  11        864.41        946.05        34.32 o                         
   2   6  11         60.17         89.96         7.07 o                         
   3   6  11       2214.42       2239.19        51.71 o                         
   4   6  11        288.16        308.96        14.37 o                         
   5   6  11       1759.01       1864.91       101.75 o                         
   6   6  11       3228.34       3284.97        62.88 o                         
   7   6  11         26.50         29.25         5.52 o                         
   8   6  11        608.19        596.35        12.53 o                         
   9   6  11         13.59         22.87         4.07 o                         
  10   6  11        491.33        459.24        11.50 o                         
  11   6  11        499.92        467.38        12.53 o                         
  12   6  11        166.31        178.49         9.79 o                         
  13   6  11          7.14          8.44         7.24 o                         
  14   6  11         12.99         14.77         3.23 o                         
   1   7  11         54.56         53.92         7.46 o                         
   2   7  11        413.59        417.64        17.87 o                         
   3   7  11       1222.34       1194.27        24.71 o                         
   4   7  11        503.57        435.82        13.97 o                         
   5   7  11          8.87         19.61        11.80 o                         
   6   7  11        255.76        250.21        11.93 o                         
   7   7  11        140.79        121.40         9.13 o                         
   8   7  11        513.67        505.47        14.21 o                         
   9   7  11        519.32        555.88        22.25 o                         
  10   7  11        146.94        152.15         8.19 o                         
  11   7  11       1056.66       1135.26        27.01 o                         
  12   7  11         39.15         53.98         9.05 o                         
  13   7  11         90.80         72.44         8.20 o                         
   0   8  11       5780.75       5838.51       113.71 o                         
   1   8  11        772.37        752.60        20.28 o                         
   2   8  11        469.61        498.23        14.99 o                         
   3   8  11        382.81        378.88        12.87 o                         
   4   8  11        249.26        286.25        11.46 o                         
   5   8  11        203.81        219.23        16.08 o                         
   6   8  11        615.80        657.81        20.30 o                         
   7   8  11        241.28        243.38        11.39 o                         
   8   8  11          1.21          6.99         5.33 o                         
   9   8  11       1231.90       1124.23        29.74 o                         
  10   8  11         51.22         59.41         5.51 o                         
  11   8  11        232.38        238.68        13.35 o                         
  12   8  11        485.45        466.09        22.11 o                         
   1   9  11       2584.34       2534.29        57.56 o                         
   2   9  11         24.38         42.59         6.64 o                         
   3   9  11         31.95         26.27         6.58 o                         
   4   9  11       3063.10       3196.33        78.77 o                         
   5   9  11       1651.40       1645.72        36.39 o                         
   6   9  11        128.71        141.57         8.88 o                         
   7   9  11       1201.93       1202.92        32.26 o                         
   8   9  11         55.12         58.81         5.09 o                         
   9   9  11         94.31        104.08         7.86 o                         
  10   9  11        180.88        177.77        11.94 o                         
  11   9  11        121.27        103.64        10.05 o                         
  12   9  11          3.23          9.41         5.15 o                         
   0  10  11       7850.89       7964.38       210.46 o                         
   1  10  11        738.21        690.61        22.29 o                         
   2  10  11          2.05          4.91         6.60 o                         
   3  10  11        210.88        199.74         9.17 o                         
   4  10  11       1382.55       1406.89        41.75 o                         
   5  10  11        529.41        570.88        20.44 o                         
   6  10  11       1484.13       1449.77        36.42 o                         
   7  10  11        501.16        549.23        14.61 o                         
   8  10  11        325.44        291.98        12.02 o                         
   9  10  11          0.90          1.22         3.47 o                         
  10  10  11         24.05         26.93         7.16 o                         
  11  10  11        204.29        225.21        11.90 o                         
   1  11  11        530.04        486.23        24.14 o                         
   2  11  11          9.46         17.81         6.22 o                         
   3  11  11          5.20          5.96         6.58 o                         
   4  11  11         72.66         82.21        11.26 o                         
   5  11  11         24.22         29.43         6.42 o                         
   6  11  11         21.44         31.07         7.08 o                         
   7  11  11        456.43        425.35        12.75 o                         
   8  11  11         29.07         28.21         5.79 o                         
   9  11  11        104.79         99.46         9.00 o                         
   0  12  11         40.78         62.40         7.19 o                         
   1  12  11       1684.62       1748.93        40.37 o                         
   2  12  11       1000.83        976.79        24.77 o                         
   3  12  11         82.18         79.41        10.37 o                         
   4  12  11         26.04         41.26         7.63 o                         
   5  12  11         46.20         52.33         7.01 o                         
   6  12  11        691.22        672.57        23.96 o                         
   7  12  11        323.44        299.42        14.15 o                         
   8  12  11        204.53        229.71        12.78 o                         
   1  13  11         91.55         67.65         6.89 o                         
   2  13  11        166.14        133.48         8.22 o                         
   3  13  11         14.27         22.49         5.60 o                         
   4  13  11          3.23          8.48         4.13 o                         
   5  13  11         17.12         22.03         3.94 o                         
   6  13  11        405.31        386.49        18.17 o                         
   0  14  11        163.24        156.62        10.05 o                         
   1  14  11         57.11         45.93        13.03 o                         
   2  14  11        240.99        212.27         8.53 o                         
   3  14  11         30.07         28.22         5.15 o                         
   0   0  12      14739.35      15633.86       568.44 o                         
   1   0  12         33.46         58.30        16.84 o                         
   2   0  12       1971.92       2176.27        67.50 o                         
   3   0  12        268.96        266.69        22.11 o                         
   4   0  12       2537.44       2245.25       117.79 o                         
   5   0  12        282.28        247.29        17.89 o                         
   6   0  12         44.65         52.44         7.07 o                         
   7   0  12        136.86        133.81         8.14 o                         
   8   0  12        422.07        444.93        15.80 o                         
   9   0  12       1114.65       1249.16        28.68 o                         
  10   0  12       5125.36       5118.09       110.20 o                         
  11   0  12       5505.68       5497.80       117.90 o                         
  12   0  12       4389.07       4415.19       138.57 o                         
  13   0  12        421.46        455.07        26.13 o                         
  14   0  12        759.24        754.62        48.36 o                         
  15   0  12       1053.45       1088.93        31.32 o                         
   1   1  12       6699.17       6952.11       152.48 o                         
   2   1  12      13023.20      13286.79       281.36 o                         
   3   1  12         64.76         51.51         8.45 o                         
   4   1  12       8987.82       9153.01       162.39 o                         
   5   1  12       5339.53       5560.87        88.60 o                         
   6   1  12        774.89        794.41        20.14 o                         
   7   1  12        633.25        654.35        11.99 o                         
   8   1  12       2079.12       1985.41        34.44 o                         
   9   1  12         50.72         63.34         7.04 o                         
  10   1  12        140.05        151.74         6.98 o                         
  11   1  12        318.34        310.57        12.70 o                         
  12   1  12        176.03        149.29        12.30 o                         
  13   1  12        948.91        937.11        23.95 o                         
  14   1  12         99.97        104.87         6.76 o                         
  15   1  12        442.57        464.37        11.42 o                         
   0   2  12        420.04        356.64        47.36 o                         
   1   2  12       2698.00       2756.01        67.79 o                         
   2   2  12        596.36        654.27        16.69 o                         
   3   2  12       5628.86       4896.10        97.08 o                         
   4   2  12          0.87          5.82         7.59 o                         
   5   2  12         63.78         52.04         8.57 o                         
   6   2  12        856.38        782.93        17.65 o                         
   7   2  12          4.94          5.50         3.80 o                         
   8   2  12         20.40         24.42         4.52 o                         
   9   2  12        991.48        946.67        18.55 o                         
  10   2  12         37.83         41.03         7.01 o                         
  11   2  12        106.43        104.42         7.22 o                         
  12   2  12        189.36        178.99         8.17 o                         
  13   2  12        100.52        103.40         6.69 o                         
  14   2  12         13.16         33.84         4.80 o                         
  15   2  12        493.43        366.14        29.35 o                         
   1   3  12         25.38         -4.06         8.62 o                         
   2   3  12      11247.94      11425.73       212.75 o                         
   3   3  12         59.86         63.16         8.73 o                         
   4   3  12      10129.30       9738.06       182.22 o                         
   5   3  12       3431.35       3186.74        60.23 o                         
   6   3  12         99.37         86.58         9.90 o                         
   7   3  12        734.96        758.94        18.01 o                         
   8   3  12          2.65          6.58         5.45 o                         
   9   3  12        626.29        697.10        19.72 o                         
  10   3  12        885.88        979.73        32.73 o                         
  11   3  12       1196.90       1174.22        21.01 o                         
  12   3  12         16.62         13.54         4.56 o                         
  13   3  12        273.93        290.32         9.00 o                         
  14   3  12          2.65          9.40         4.97 o                         
  15   3  12        178.53        175.68        10.05 o                         
   0   4  12       2809.73       2638.45        83.24 o                         
   1   4  12       1333.52       1295.27        58.41 o                         
   2   4  12       1420.35       1442.17        42.79 o                         
   3   4  12        814.97        754.63        19.69 o                         
   4   4  12        958.80       1007.90        27.18 o                         
   5   4  12         12.80         19.81         6.54 o                         
   6   4  12       3153.98       3212.89        54.51 o                         
   7   4  12       6564.91       6645.95       136.44 o                         
   8   4  12       1991.36       1954.95        45.08 o                         
   9   4  12         16.48         17.91         5.44 o                         
  10   4  12       4476.10       4338.58        67.86 o                         
  11   4  12       2707.75       2607.81        42.22 o                         
  12   4  12        634.06        652.57        15.95 o                         
  13   4  12        207.96        226.14         8.72 o                         
  14   4  12        365.87        316.83        49.97 o                         
   1   5  12       1412.32       1412.61        46.09 o                         
   2   5  12        639.28        680.74        20.71 o                         
   3   5  12          0.04          7.09         6.06 o                         
   4   5  12       1902.64       2006.28        54.86 o                         
   5   5  12        324.69        329.78        11.11 o                         
   6   5  12        119.79         88.24         6.47 o                         
   7   5  12        263.39        308.41        17.84 o                         
   8   5  12          4.34          8.52         5.13 o                         
   9   5  12        530.57        533.79        14.18 o                         
  10   5  12        222.32        198.35         5.81 o                         
  11   5  12          7.52          8.54         4.38 o                         
  12   5  12        315.60        291.69        10.62 o                         
  13   5  12         62.15         45.83         5.52 o                         
  14   5  12         45.36         54.59         7.08 o                         
   0   6  12         11.54         16.61         8.80 o                         
   1   6  12        583.59        526.28        17.14 o                         
   2   6  12       1369.52       1345.33        39.52 o                         
   3   6  12       1296.88       1302.43        33.39 o                         
   4   6  12       1582.98       1621.73        45.78 o                         
   5   6  12        776.73        694.54        25.25 o                         
   6   6  12        741.91        729.61        39.26 o                         
   7   6  12       1901.65       2006.70        42.12 o                         
   8   6  12        802.02        808.02        18.50 o                         
   9   6  12       1028.81       1015.07        22.20 o                         
  10   6  12          4.87          5.25         3.85 o                         
  11   6  12          4.48          9.41         4.74 o                         
  12   6  12         69.38         91.66        11.42 o                         
  13   6  12         58.96         70.75         8.76 o                         
   1   7  12          4.93          7.57         6.17 o                         
   2   7  12        168.03        195.56        14.51 o                         
   3   7  12       2501.89       2565.20        51.31 o                         
   4   7  12         45.36         35.95         7.33 o                         
   5   7  12       1373.93       1281.36        42.96 o                         
   6   7  12        356.45        334.85        20.44 o                         
   7   7  12        361.06        371.12        13.32 o                         
   8   7  12          5.55          9.85         4.98 o                         
   9   7  12         48.78         27.97         4.87 o                         
  10   7  12        130.30        137.58        10.92 o                         
  11   7  12          6.52         15.96         5.37 o                         
  12   7  12          1.65          1.69         7.40 o                         
  13   7  12          8.53         11.26         5.95 o                         
   0   8  12       4033.60       3962.82        80.83 o                         
   1   8  12       1698.29       1730.26        37.38 o                         
   2   8  12       1070.07       1045.59        26.35 o                         
   3   8  12         12.55         12.63         6.88 o                         
   4   8  12       1488.31       1621.13        43.10 o                         
   5   8  12          4.30          9.51         8.38 o                         
   6   8  12        215.93        193.51        11.23 o                         
   7   8  12         35.17         39.51         5.32 o                         
   8   8  12         95.95         96.63         8.01 o                         
   9   8  12         10.09          9.99         5.16 o                         
  10   8  12        660.88        656.59        25.86 o                         
  11   8  12         65.92         51.78         6.31 o                         
  12   8  12        796.33        818.41        33.93 o                         
   1   9  12       1346.05       1384.37        42.35 o                         
   2   9  12        395.66        431.95        19.11 o                         
   3   9  12        351.05        356.49        14.93 o                         
   4   9  12       2109.69       2156.49        49.93 o                         
   5   9  12       1745.76       1723.13        41.83 o                         
   6   9  12        880.95        887.48        24.88 o                         
   7   9  12        507.21        505.66        20.98 o                         
   8   9  12         59.16         52.02         7.73 o                         
   9   9  12         19.30         15.99         4.66 o                         
  10   9  12        230.00        213.33        15.92 o                         
  11   9  12        273.61        322.89        16.88 o                         
  12   9  12          4.17          4.98         4.42 o                         
   0  10  12       2290.79       2399.14        85.63 o                         
   1  10  12        625.82        561.78        13.83 o                         
   2  10  12        911.95        994.21        21.71 o                         
   3  10  12          1.10          4.35         6.83 o                         
   4  10  12          0.15          1.02         7.47 o                         
   5  10  12         34.02         31.53         4.96 o                         
   6  10  12          1.18          2.36         6.99 o                         
   7  10  12        499.51        474.58        16.87 o                         
   8  10  12        565.44        506.11        14.76 o                         
   9  10  12        646.48        626.11        27.14 o                         
  10  10  12         55.78         47.03         7.32 o                         
   1  11  12          0.02          1.04         4.65 o                         
   2  11  12       1285.52       1325.58        32.62 o                         
   3  11  12         16.51          4.14         7.95 o                         
   4  11  12        594.42        528.98        20.95 o                         
   5  11  12        164.41        164.25         8.60 o                         
   6  11  12         39.37         36.82        11.26 o                         
   7  11  12        190.54        188.30        12.54 o                         
   8  11  12         77.39         83.35         6.60 o                         
   9  11  12         11.96         19.46         6.59 o                         
   0  12  12       3007.91       2907.21       285.63 o                         
   1  12  12        549.11        535.24        15.56 o                         
   2  12  12        249.61        247.97         9.73 o                         
   3  12  12        169.91        194.25        11.58 o                         
   4  12  12          0.13          0.58         6.49 o                         
   5  12  12        958.28       1017.42        24.72 o                         
   6  12  12         94.22         94.87         7.14 o                         
   1  13  12        343.30        323.26        12.13 o                         
   2  13  12        296.60        281.27        21.91 o                         
   3  13  12        620.99        595.89        50.53 o                         
   4  13  12         49.08         42.87         3.96 o                         
   5  13  12        114.75        106.22         6.08 o                         
   0  14  12        202.50        195.22        11.18 o                         
   1  14  12          9.50          8.16         3.46 o                         
   2  14  12         93.64         83.33         4.63 o                         
   1   1  13       1519.23       1589.66        61.14 o                         
   2   1  13       6892.47       6906.36       153.08 o                         
   3   1  13       2955.51       2754.70        78.59 o                         
   4   1  13       6052.06       5949.35       102.41 o                         
   5   1  13        271.99        290.95         8.44 o                         
   6   1  13        364.28        391.12         9.74 o                         
   7   1  13       1179.54       1166.55        25.77 o                         
   8   1  13         45.27         42.85         5.27 o                         
   9   1  13        224.42        225.61         8.51 o                         
  10   1  13       4888.00       4967.67        82.95 o                         
  11   1  13        118.17        104.30         8.62 o                         
  12   1  13        260.56        221.56        12.79 o                         
  13   1  13          1.80          3.97         8.76 o                         
  14   1  13        510.87        497.09        13.69 o                         
  15   1  13         61.31         49.43         3.58 o                         
   0   2  13       4612.70       4250.48       122.10 o                         
   1   2  13        819.60        762.76        27.40 o                         
   2   2  13         37.78         28.31         8.26 o                         
   3   2  13       4441.23       4283.06       107.44 o                         
   4   2  13        696.73        735.55        27.38 o                         
   5   2  13          0.77          2.32         4.96 o                         
   6   2  13          1.47          4.84         5.89 o                         
   7   2  13         60.13         56.61         4.63 o                         
   8   2  13        143.50        137.96         6.25 o                         
   9   2  13         48.98         66.81         6.48 o                         
  10   2  13        152.35        180.49         9.91 o                         
  11   2  13        769.69        742.91        19.35 o                         
  12   2  13        585.15        587.05        20.59 o                         
  13   2  13         35.99         26.04         4.77 o                         
  14   2  13        254.56        259.27        10.94 o                         
   1   3  13       3163.40       3175.20        78.46 o                         
   2   3  13         31.62         28.99         8.36 o                         
   3   3  13       3646.31       3594.80        65.78 o                         
   4   3  13       6363.84       6241.41       121.50 o                         
   5   3  13       1071.22       1148.31        33.16 o                         
   6   3  13       1751.27       1825.65        38.76 o                         
   7   3  13        280.08        264.61         8.54 o                         
   8   3  13        122.81        124.60         7.73 o                         
   9   3  13        392.96        371.52        12.46 o                         
  10   3  13        526.02        503.99        23.71 o                         
  11   3  13          0.90         -3.86         4.58 o                         
  12   3  13          3.08          4.22         4.73 o                         
  13   3  13        146.93        159.23         7.86 o                         
  14   3  13        175.93        165.15         8.02 o                         
   0   4  13      18673.09      18803.46       487.45 o                         
   1   4  13         86.20         78.56        14.45 o                         
   2   4  13        961.72       1074.08        25.60 o                         
   3   4  13        132.54        121.62         8.14 o                         
   4   4  13       1123.15       1077.74        21.78 o                         
   5   4  13        928.27        993.03        19.33 o                         
   6   4  13       1185.29       1151.46        26.87 o                         
   7   4  13        848.54        826.75        27.75 o                         
   8   4  13       1130.03       1085.82        23.23 o                         
   9   4  13       1599.40       1635.56        26.28 o                         
  10   4  13          3.23         13.91         5.53 o                         
  11   4  13       3016.80       2984.51        77.64 o                         
  12   4  13        268.31        265.77         9.05 o                         
  13   4  13          0.30          2.50         4.24 o                         
   1   5  13        766.26        813.74        19.69 o                         
   2   5  13       1212.90       1314.18        32.95 o                         
   3   5  13       1297.48       1263.37        32.05 o                         
   4   5  13        239.46        274.60        13.57 o                         
   5   5  13       2672.15       2657.64        47.62 o                         
   6   5  13       1766.24       1660.70        43.96 o                         
   7   5  13        186.23        194.02        16.66 o                         
   8   5  13          0.14          7.54         6.85 o                         
   9   5  13       1499.23       1452.93        31.74 o                         
  10   5  13        135.11        144.67         6.89 o                         
  11   5  13        235.71        226.62        13.09 o                         
  12   5  13        272.33        277.17        22.03 o                         
  13   5  13        183.46        172.78        12.86 o                         
   0   6  13      13114.66      13605.43       352.45 o                         
   1   6  13        811.03        820.26        29.78 o                         
   2   6  13         59.45         67.21         8.23 o                         
   3   6  13       3157.77       3249.79        80.99 o                         
   4   6  13         43.98         66.05        17.13 o                         
   5   6  13        304.10        290.79        17.85 o                         
   6   6  13       2140.98       2152.92        46.50 o                         
   7   6  13        141.62        181.74        17.31 o                         
   8   6  13       2136.33       2145.43        44.58 o                         
   9   6  13       1133.65       1124.96        24.85 o                         
  10   6  13        247.19        258.58        11.49 o                         
  11   6  13         30.35         39.62         6.17 o                         
  12   6  13         27.95         45.11         9.41 o                         
  13   6  13        476.39        523.58        23.72 o                         
   1   7  13        882.68        829.22        22.32 o                         
   2   7  13       2236.37       2320.41        54.31 o                         
   3   7  13        517.42        523.51        20.23 o                         
   4   7  13       1782.94       1937.46        53.28 o                         
   5   7  13       5448.08       5353.75       105.91 o                         
   6   7  13       3810.77       4047.90       100.25 o                         
   7   7  13       1021.19        937.85        41.95 o                         
   8   7  13         41.69         26.13        12.38 o                         
   9   7  13        361.22        349.18        11.48 o                         
  10   7  13        470.62        515.64        19.13 o                         
  11   7  13        171.87        165.14         8.07 o                         
  12   7  13       1349.08       1348.26        57.61 o                         
   0   8  13       1768.14       1838.76        46.92 o                         
   1   8  13       1137.12       1116.36        26.58 o                         
   2   8  13       5345.08       5655.46        89.43 o                         
   3   8  13       1065.49       1176.12        27.08 o                         
   4   8  13        120.37         90.86         9.81 o                         
   5   8  13        143.62        156.52        11.38 o                         
   6   8  13       2444.66       2543.69        78.76 o                         
   7   8  13        631.21        662.66        21.68 o                         
   8   8  13          5.54         11.90        11.66 o                         
   9   8  13        109.92         94.89         6.56 o                         
  10   8  13        162.63        156.61         8.10 o                         
  11   8  13        131.51        132.68        14.19 o                         
  12   8  13        160.89        161.04        10.69 o                         
   1   9  13       1637.37       1561.64        34.58 o                         
   2   9  13        306.68        280.69        12.05 o                         
   3   9  13         67.48         71.06        14.55 o                         
   4   9  13       5204.36       5214.03       102.36 o                         
   5   9  13        252.80        309.95        16.51 o                         
   6   9  13        792.21        791.72        40.52 o                         
   7   9  13        281.76        307.94        13.20 o                         
   8   9  13        108.02         89.45         7.95 o                         
   9   9  13        101.89         94.36         6.45 o                         
  10   9  13        982.20       1019.47        66.97 o                         
  11   9  13         48.22         61.27         7.56 o                         
   0  10  13       1978.07       2106.47        64.76 o                         
   1  10  13         25.77         32.63         5.62 o                         
   2  10  13        310.06        377.28        15.39 o                         
   3  10  13        927.35        937.42        29.05 o                         
   4  10  13        630.37        691.68        20.87 o                         
   5  10  13        129.43        142.77         9.81 o                         
   6  10  13        966.90       1024.65        31.65 o                         
   7  10  13          0.32         -1.30         5.04 o                         
   8  10  13        173.37        181.16         7.84 o                         
   9  10  13         50.82         58.33         4.63 o                         
  10  10  13         22.58         21.15         6.19 o                         
   1  11  13          6.68          7.24         4.55 o                         
   2  11  13       1189.83       1230.14        30.45 o                         
   3  11  13          1.97          9.04         8.12 o                         
   4  11  13       2677.48       2854.53       126.27 o                         
   5  11  13          0.52         -4.16         7.52 o                         
   6  11  13        896.85        951.93        28.58 o                         
   7  11  13        265.26        206.65        27.86 o                         
   8  11  13         61.94         84.65         7.68 o                         
   0  12  13       3793.23       3346.80       281.53 o                         
   1  12  13        144.09        155.24         9.08 o                         
   2  12  13         49.39         49.77         7.36 o                         
   3  12  13        895.97        805.56        39.92 o                         
   4  12  13         85.36         77.82        14.79 o                         
   5  12  13          1.28         -3.21         4.24 o                         
   6  12  13         54.38         51.24         5.60 o                         
   1  13  13        387.77        402.25        20.02 o                         
   2  13  13        119.36        113.07        18.85 o                         
   3  13  13          3.41          5.69         3.15 o                         
   4  13  13        199.33        213.15         6.16 o                         
   5  13  13          0.37          2.65         4.66 o                         
   0  14  13        505.68        494.95        20.82 o                         
   1  14  13         59.78         53.59         4.30 o                         
   0   0  14       8779.66       8735.80       330.69 o                         
   1   0  14       9505.74       9828.40       261.01 o                         
   2   0  14      13312.41      13566.77       353.89 o                         
   3   0  14         40.61         69.31        14.39 o                         
   4   0  14         43.65         59.16        22.95 o                         
   5   0  14         89.78         96.54        14.35 o                         
   6   0  14        190.19        190.40         9.50 o                         
   7   0  14       2700.89       2611.22        54.15 o                         
   8   0  14       1292.52       1300.45        35.46 o                         
   9   0  14       4408.69       4528.32        98.35 o                         
  10   0  14        251.40        270.25        12.10 o                         
  11   0  14        202.05        194.46        10.36 o                         
  12   0  14       1983.89       2081.12        83.70 o                         
  13   0  14         71.12         75.74        12.94 o                         
  14   0  14         16.08         33.60         5.60 o                         
   1   1  14       2230.70       2301.94        60.25 o                         
   2   1  14       2914.65       3045.09        72.19 o                         
   3   1  14        698.96        644.24        22.47 o                         
   4   1  14        229.82        196.29         9.99 o                         
   5   1  14        425.37        426.70        11.57 o                         
   6   1  14        819.75        789.74        18.73 o                         
   7   1  14        340.94        345.22        12.72 o                         
   8   1  14       1941.43       1910.16        33.71 o                         
   9   1  14       1294.86       1338.66        27.13 o                         
  10   1  14        412.23        377.10        12.16 o                         
  11   1  14        646.18        624.40        19.06 o                         
  12   1  14        570.05        559.61        20.94 o                         
  13   1  14        307.97        303.87        13.22 o                         
  14   1  14         94.03         84.63         5.35 o                         
   0   2  14       3511.38       3311.97       100.19 o                         
   1   2  14        181.07        225.35        15.48 o                         
   2   2  14        313.99        348.54        16.10 o                         
   3   2  14       5581.66       5829.91       118.64 o                         
   4   2  14       1027.37       1115.92        36.51 o                         
   5   2  14         44.40         26.15         6.27 o                         
   6   2  14       1691.13       1736.82        50.33 o                         
   7   2  14          0.97          4.44         4.31 o                         
   8   2  14         61.12         55.54         5.69 o                         
   9   2  14          7.65          9.29         4.78 o                         
  10   2  14       7264.81       7293.83       154.62 o                         
  11   2  14        291.09        304.84         9.55 o                         
  12   2  14        467.97        423.99        10.80 o                         
  13   2  14          5.66          7.32         4.15 o                         
  14   2  14         55.21         46.87         4.66 o                         
   1   3  14       3501.91       3454.10        85.46 o                         
   2   3  14       3713.12       3765.58        68.88 o                         
   3   3  14       1203.33       1252.47        28.72 o                         
   4   3  14       8139.68       7991.41       112.48 o                         
   5   3  14        581.76        587.00        11.05 o                         
   6   3  14         32.45         28.17         6.81 o                         
   7   3  14       2283.80       2320.12        44.40 o                         
   8   3  14       3548.80       3526.69        64.26 o                         
   9   3  14          5.56          7.46         6.04 o                         
  10   3  14        380.32        381.31        17.67 o                         
  11   3  14         44.56         31.88         5.41 o                         
  12   3  14        502.93        455.02        16.10 o                         
  13   3  14        231.04        218.42         8.89 o                         
  14   3  14          0.91          6.99         4.01 o                         
   0   4  14       5938.79       5705.27       127.74 o                         
   1   4  14        589.26        634.72        15.62 o                         
   2   4  14        746.34        730.37        15.58 o                         
   3   4  14        874.49        864.44        17.51 o                         
   4   4  14          1.76          1.67         3.52 o                         
   5   4  14       1024.42       1023.98        25.85 o                         
   6   4  14       3714.45       3656.89        56.54 o                         
   7   4  14          0.40          1.67         5.65 o                         
   8   4  14       2272.26       2307.11        45.65 o                         
   9   4  14          4.67         12.39         5.11 o                         
  10   4  14         73.90         79.59         6.13 o                         
  11   4  14         39.69         44.08         5.96 o                         
  12   4  14        772.12        769.17        20.25 o                         
  13   4  14        191.90        201.41         9.47 o                         
   1   5  14         27.51         36.27         6.02 o                         
   2   5  14         73.37         57.48         7.28 o                         
   3   5  14        651.73        621.15        26.39 o                         
   4   5  14         19.22         23.57         9.14 o                         
   5   5  14         53.20         29.43         5.17 o                         
   6   5  14        871.80        944.08        18.40 o                         
   7   5  14       2486.95       2521.71        45.12 o                         
   8   5  14       1853.50       1904.99        51.63 o                         
   9   5  14       1810.65       1838.20        37.43 o                         
  10   5  14        919.89        960.09        19.49 o                         
  11   5  14         83.01         82.66         6.15 o                         
  12   5  14        149.69        146.84         8.57 o                         
  13   5  14         26.99         28.46         7.56 o                         
  14   5  14        141.69        128.96         7.96 o                         
   0   6  14       8511.40       8951.03       197.20 o                         
   1   6  14          1.47          6.05         5.05 o                         
   2   6  14       1260.08       1262.58        30.79 o                         
   3   6  14       2610.59       2433.76        57.04 o                         
   4   6  14        701.98        611.19        20.19 o                         
   5   6  14        116.05        101.96        10.74 o                         
   6   6  14        506.33        503.57        15.21 o                         
   7   6  14       1355.61       1231.15        34.56 o                         
   8   6  14       1047.94       1038.26        26.79 o                         
   9   6  14         14.22         13.12         5.78 o                         
  10   6  14          0.40          2.06         6.23 o                         
  11   6  14        123.79        118.36         7.58 o                         
  12   6  14         81.98         89.18         7.36 o                         
   1   7  14       4281.20       4436.01        72.72 o                         
   2   7  14          2.10          2.69         7.07 o                         
   3   7  14        378.35        402.21        16.79 o                         
   4   7  14       8845.45       8730.79       171.41 o                         
   5   7  14         24.00         39.65         9.53 o                         
   6   7  14         90.49         93.54         6.56 o                         
   7   7  14        363.18        327.62        20.30 o                         
   8   7  14         85.22        122.38        10.68 o                         
   9   7  14       1941.99       1923.63        38.86 o                         
  10   7  14          3.25         14.39         5.78 o                         
  11   7  14        230.11        244.47         9.30 o                         
  12   7  14        129.92        133.06        10.53 o                         
   0   8  14       3250.07       3369.95        84.92 o                         
   1   8  14       1673.90       1663.78        32.05 o                         
   2   8  14         62.66         74.26        10.71 o                         
   3   8  14        580.30        565.43        22.15 o                         
   4   8  14        457.83        453.11        16.40 o                         
   5   8  14       1166.84       1141.38        33.54 o                         
   6   8  14       1387.28       1365.33        29.18 o                         
   7   8  14        117.74        108.60        12.37 o                         
   8   8  14         17.95         19.88         7.41 o                         
   9   8  14         35.85         31.25         5.20 o                         
  10   8  14         62.40         68.57         6.17 o                         
  11   8  14          2.88          1.46         6.15 o                         
  12   8  14        155.91        139.58         9.17 o                         
   1   9  14          7.72         11.50         5.38 o                         
   2   9  14        937.97        936.58        21.22 o                         
   3   9  14          6.97         10.55         7.45 o                         
   4   9  14        228.65        231.48        40.44 o                         
   5   9  14          1.40         -0.16         9.23 o                         
   6   9  14        266.36        300.63        10.11 o                         
   7   9  14         33.41         26.94         6.82 o                         
   8   9  14          3.05          6.83         4.93 o                         
   9   9  14         51.52         48.19         5.29 o                         
  10   9  14        252.35        259.42        10.28 o                         
  11   9  14          4.24          5.23         5.07 o                         
   0  10  14       2691.59       2563.53       100.18 o                         
   1  10  14          0.28          4.83         4.87 o                         
   2  10  14        171.83        146.26         8.42 o                         
   3  10  14       1053.78       1154.11        29.91 o                         
   4  10  14        262.33        241.33        11.51 o                         
   5  10  14          0.01          2.29         7.01 o                         
   6  10  14         84.93         98.79         6.04 o                         
   7  10  14       2157.03       2251.02        59.76 o                         
   8  10  14        628.35        604.92        17.55 o                         
   9  10  14       1635.60       1672.71        42.07 o                         
  10  10  14         18.84         19.62         4.74 o                         
   1  11  14        542.59        489.85        15.17 o                         
   2  11  14        106.77        100.63         9.69 o                         
   3  11  14        105.73        114.21        10.40 o                         
   4  11  14         83.62         66.70         9.01 o                         
   5  11  14          6.34          5.11         4.94 o                         
   6  11  14         36.50         34.33        10.21 o                         
   7  11  14          7.99          4.82         5.07 o                         
   8  11  14        139.60        115.54         9.81 o                         
   0  12  14        737.16        732.26       102.43 o                         
   1  12  14         88.53         95.70         9.57 o                         
   2  12  14        141.84        178.05        10.00 o                         
   3  12  14         87.75         82.87         7.73 o                         
   4  12  14         20.41         19.41         4.02 o                         
   5  12  14         30.03         28.37        10.49 o                         
   6  12  14        594.31        537.57        24.68 o                         
   1  13  14         47.34         45.91         7.24 o                         
   2  13  14        332.04        330.81        10.77 o                         
   3  13  14        215.75        222.46         8.19 o                         
   4  13  14         61.25         55.56         6.59 o                         
   1   1  15       2766.60       3248.14        80.87 o                         
   2   1  15        619.01        751.30        37.35 o                         
   3   1  15        473.59        452.13        26.61 o                         
   4   1  15       1176.48       1220.00        24.66 o                         
   5   1  15          0.14          5.44         2.96 o                         
   6   1  15       1707.19       1770.84        28.65 o                         
   7   1  15        489.01        476.70        23.21 o                         
   8   1  15        261.13        284.26         9.78 o                         
   9   1  15        400.73        446.69        12.69 o                         
  10   1  15       1559.75       1554.06        37.80 o                         
  11   1  15          5.30         14.00         6.50 o                         
  12   1  15        180.40        149.26        10.73 o                         
  13   1  15        543.31        530.32        18.18 o                         
  14   1  15        463.60        493.68        13.05 o                         
   0   2  15          4.80         12.23        11.01 o                         
   1   2  15        190.35        218.37        19.63 o                         
   2   2  15       1714.28       1765.63        44.88 o                         
   3   2  15       4536.10       4566.42        94.36 o                         
   4   2  15         11.02          7.68         3.40 o                         
   5   2  15        509.24        553.79        11.15 o                         
   6   2  15       1102.09       1131.67        27.54 o                         
   7   2  15          5.52          3.17         4.60 o                         
   8   2  15       2338.91       2175.24        37.89 o                         
   9   2  15         97.29         90.39         6.06 o                         
  10   2  15        145.72        151.45        10.08 o                         
  11   2  15       1403.08       1347.96        31.09 o                         
  12   2  15         34.81         37.74         4.58 o                         
  13   2  15         17.94         36.34         6.96 o                         
  14   2  15         45.80         61.66         4.42 o                         
   1   3  15        395.17        391.78         8.86 o                         
   2   3  15         89.41        132.23         5.13 o                         
   3   3  15        880.09        944.70        16.88 o                         
   4   3  15        349.07        328.32         8.03 o                         
   5   3  15        922.18        896.94        15.25 o                         
   6   3  15         44.58         47.38         7.76 o                         
   7   3  15       1305.80       1365.96        28.95 o                         
   8   3  15        187.72        169.51         8.96 o                         
   9   3  15       2418.42       2331.88        57.53 o                         
  10   3  15          0.02          7.61         5.90 o                         
  11   3  15        335.17        327.52        20.27 o                         
  12   3  15         13.92         23.02         5.75 o                         
  13   3  15        171.72        150.68         9.61 o                         
   0   4  15       5208.50       5211.16       100.47 o                         
   1   4  15        494.77        519.16        13.27 o                         
   2   4  15         24.78         46.11         5.17 o                         
   3   4  15        135.58        102.36         4.55 o                         
   4   4  15         86.17         97.36         8.13 o                         
   5   4  15        146.41        125.71         7.11 o                         
   6   4  15       7040.03       6835.91       125.21 o                         
   7   4  15       1033.15        965.12        22.45 o                         
   8   4  15        366.74        361.69        15.19 o                         
   9   4  15         66.49         63.81         6.98 o                         
  10   4  15        455.90        488.58        13.81 o                         
  11   4  15        506.70        537.32        12.57 o                         
  12   4  15         56.25         55.75         5.74 o                         
  13   4  15        640.09        566.69        56.96 o                         
  14   4  15          8.45          7.32         4.90 o                         
   1   5  15          4.81          3.57         5.72 o                         
   2   5  15       1028.96       1049.35        26.90 o                         
   3   5  15       2288.14       2356.36        46.77 o                         
   4   5  15        103.73         88.87         6.11 o                         
   5   5  15        468.08        504.92        12.87 o                         
   6   5  15         85.15        101.62         5.86 o                         
   7   5  15          0.51         -3.15         5.41 o                         
   8   5  15          7.54          8.66         5.74 o                         
   9   5  15        109.49        127.10         6.80 o                         
  10   5  15         58.72         53.31         5.26 o                         
  11   5  15         23.80         31.91         5.03 o                         
  12   5  15       2066.74       2040.74       106.77 o                         
   0   6  15       4926.84       5070.97       118.34 o                         
   1   6  15        291.18        287.24        11.01 o                         
   2   6  15       1982.94       2176.92        46.48 o                         
   3   6  15        197.68        184.02        11.85 o                         
   4   6  15         23.00         32.10         9.67 o                         
   5   6  15       1949.63       1879.17        35.28 o                         
   6   6  15          8.53         13.08         4.31 o                         
   7   6  15        401.78        437.34        31.09 o                         
   8   6  15        156.95        148.72        10.33 o                         
   9   6  15        191.12        201.14         8.89 o                         
  10   6  15         53.32         45.01         6.61 o                         
  11   6  15        120.54        144.70         7.84 o                         
  12   6  15        308.65        313.97        12.37 o                         
   1   7  15        400.70        415.42        12.21 o                         
   2   7  15       2871.59       2825.93        65.46 o                         
   3   7  15         53.60         63.91        12.70 o                         
   4   7  15         98.00        113.27        11.58 o                         
   5   7  15         11.08         30.43         5.22 o                         
   6   7  15        742.49        677.09        18.93 o                         
   7   7  15       1453.00       1482.16        44.93 o                         
   8   7  15       4143.03       4268.41       113.50 o                         
   9   7  15       1301.20       1358.73        36.94 o                         
  10   7  15        427.80        431.95        13.78 o                         
  11   7  15          3.00          6.90         4.66 o                         
  12   7  15         81.34        110.23         9.33 o                         
   0   8  15      10170.28      10854.90       242.66 o                         
   1   8  15        183.48        212.43        10.36 o                         
   2   8  15       1657.22       1535.73        39.37 o                         
   3   8  15        156.52        164.53         9.64 o                         
   4   8  15        383.03        350.91        16.94 o                         
   5   8  15        379.22        389.76        16.08 o                         
   6   8  15         22.92         25.38         4.80 o                         
   7   8  15       1245.67       1233.79        31.43 o                         
   8   8  15        463.48        487.62        18.88 o                         
   9   8  15          4.38         11.46         4.69 o                         
  10   8  15        320.14        327.67        10.87 o                         
  11   8  15        448.91        454.99        18.69 o                         
   1   9  15       2264.41       2122.00        44.49 o                         
   2   9  15        988.60        899.97        72.37 o                         
   3   9  15        103.41        101.18        10.63 o                         
   4   9  15       1086.31       1153.43        37.07 o                         
   5   9  15         97.09         97.35         5.86 o                         
   6   9  15         53.91         53.68         4.76 o                         
   7   9  15         62.68         51.39         6.76 o                         
   8   9  15        149.22        162.19         7.21 o                         
   9   9  15        112.28        110.99         6.19 o                         
  10   9  15         30.62         27.75         8.64 o                         
   0  10  15        920.08        927.03        42.05 o                         
   1  10  15         16.35         24.35         5.75 o                         
   2  10  15        872.20        897.22        39.52 o                         
   3  10  15         24.54         44.41         7.19 o                         
   4  10  15         24.24         25.08         6.94 o                         
   5  10  15         26.41         32.16         4.83 o                         
   6  10  15        170.75        180.19        24.64 o                         
   7  10  15        218.05        233.49         9.24 o                         
   8  10  15         17.39         18.99         3.99 o                         
   9  10  15         11.19          9.53         2.81 o                         
   1  11  15          5.91          6.01         4.95 o                         
   2  11  15        242.62        233.91        13.39 o                         
   3  11  15          1.80         12.97        10.05 o                         
   4  11  15       2259.73       2333.56        45.08 o                         
   5  11  15         32.46         51.41         6.81 o                         
   6  11  15         67.90         93.91        11.90 o                         
   7  11  15         93.66         86.35         7.08 o                         
   8  11  15        278.89        240.40        13.03 o                         
   0  12  15         24.96         13.75         7.32 o                         
   1  12  15         86.87         71.39        11.66 o                         
   2  12  15        407.20        424.39        30.87 o                         
   3  12  15        928.26        912.84        24.42 o                         
   4  12  15        958.43        856.20        27.01 o                         
   5  12  15        125.07        126.15         7.44 o                         
   6  12  15        228.80        240.24        13.43 o                         
   1  13  15        783.80        808.12        33.29 o                         
   2  13  15          7.59         13.00         4.15 o                         
   3  13  15          1.26          2.62         4.22 o                         
   0   0  16      17228.72      17699.86       650.77 o                         
   1   0  16        116.27         79.38        25.57 o                         
   2   0  16        863.32        759.24        39.79 o                         
   3   0  16      16186.27      16117.79       259.30 o                         
   4   0  16         22.81         21.80         4.64 o                         
   5   0  16       2214.89       2175.20        41.05 o                         
   6   0  16        239.36        239.57        16.73 o                         
   7   0  16      10174.50       9879.86       211.32 o                         
   8   0  16       1684.03       1629.04        39.45 o                         
   9   0  16        585.47        651.21        50.57 o                         
  10   0  16        114.24        104.33         8.56 o                         
  11   0  16        961.85        886.75        42.69 o                         
  12   0  16         15.78         32.72        11.58 o                         
  13   0  16       2691.20       2878.44        75.89 o                         
  14   0  16         72.25         94.15         8.84 o                         
   1   1  16          0.21          3.75         5.11 o                         
   2   1  16        274.18        243.41         7.46 o                         
   3   1  16         28.61         30.30         3.82 o                         
   4   1  16       1314.69       1324.61        19.69 o                         
   5   1  16        547.80        559.75        14.86 o                         
   6   1  16       1247.81       1161.71        21.93 o                         
   7   1  16       2624.90       2664.83        57.34 o                         
   8   1  16       1233.46       1032.95        22.21 o                         
   9   1  16         94.68        101.51         7.19 o                         
  10   1  16        298.97        354.07        14.46 o                         
  11   1  16         95.28        104.72         7.98 o                         
  12   1  16        149.91        121.25        14.55 o                         
  13   1  16        148.19        150.27        13.03 o                         
  14   1  16         67.08         95.43         4.76 o                         
   0   2  16       4652.29       4710.95        91.25 o                         
   1   2  16         17.62         22.40         4.17 o                         
   2   2  16         85.32         92.04         5.48 o                         
   3   2  16        324.19        324.19         8.09 o                         
   4   2  16          0.65          4.72         3.58 o                         
   5   2  16        276.56        251.09         6.94 o                         
   6   2  16       2818.25       2749.00        51.40 o                         
   7   2  16        313.81        308.19         9.64 o                         
   8   2  16       1408.08       1367.44        26.02 o                         
   9   2  16       1385.82       1358.76        27.92 o                         
  10   2  16       1428.68       1409.77        30.32 o                         
  11   2  16         15.66         20.92         5.39 o                         
  12   2  16          0.27         -2.12         5.37 o                         
  13   2  16         61.46         56.86         6.82 o                         
  14   2  16        369.14        300.31        11.41 o                         
   1   3  16       1447.39       1358.34        26.26 o                         
   2   3  16        438.60        418.51        10.43 o                         
   3   3  16       1075.78       1095.69        17.77 o                         
   4   3  16       1930.90       2035.17        30.77 o                         
   5   3  16       6218.84       6041.55        76.92 o                         
   6   3  16       2643.14       2553.50        67.12 o                         
   7   3  16        481.26        481.15        15.58 o                         
   8   3  16        357.64        371.00        21.12 o                         
   9   3  16         66.48         65.87         7.59 o                         
  10   3  16        447.59        442.50        13.15 o                         
  11   3  16        842.05        933.35        24.57 o                         
  12   3  16        331.18        327.48        14.27 o                         
  13   3  16        196.99        186.88         8.73 o                         
  14   3  16        338.37        302.95        14.15 o                         
   0   4  16       3480.94       3577.55        72.94 o                         
   1   4  16        162.04        172.14         9.51 o                         
   2   4  16       3761.93       3812.28        50.62 o                         
   3   4  16       1395.03       1362.50        20.78 o                         
   4   4  16       6320.66       6393.34        81.48 o                         
   5   4  16        753.62        681.22        16.04 o                         
   6   4  16         33.71         49.19         6.13 o                         
   7   4  16         15.97         23.59         6.02 o                         
   8   4  16         27.28         35.50         6.00 o                         
   9   4  16        153.50        150.37         9.13 o                         
  10   4  16       1455.76       1557.21        32.38 o                         
  11   4  16          8.53          4.83         4.74 o                         
  12   4  16          8.06          5.96         5.32 o                         
  13   4  16        101.28         74.93         7.08 o                         
   1   5  16        550.66        527.49        16.07 o                         
   2   5  16        185.63        167.28        10.66 o                         
   3   5  16        343.77        366.54        14.30 o                         
   4   5  16         99.92        106.79         6.00 o                         
   5   5  16       3041.14       2910.85        50.42 o                         
   6   5  16        140.17        126.75         8.67 o                         
   7   5  16        283.97        248.20         9.92 o                         
   8   5  16       1693.91       1702.37        37.12 o                         
   9   5  16       3172.48       3176.12        54.32 o                         
  10   5  16        109.92        121.14         6.06 o                         
  11   5  16         49.68         56.12         5.21 o                         
  12   5  16         74.41         70.94        11.34 o                         
   0   6  16       3965.07       3883.95        94.05 o                         
   1   6  16        622.40        650.49        22.31 o                         
   2   6  16        618.43        573.16        19.67 o                         
   3   6  16        123.01        104.83        10.30 o                         
   4   6  16       2998.98       2966.61        45.00 o                         
   5   6  16        289.28        278.37         9.01 o                         
   6   6  16         67.20         55.77         9.70 o                         
   7   6  16        188.27        193.78        10.39 o                         
   8   6  16        170.95        167.88        15.52 o                         
   9   6  16        106.63         99.78         6.88 o                         
  10   6  16        127.63        151.37         8.62 o                         
  11   6  16          0.04          2.89         4.77 o                         
  12   6  16          1.32          5.38         4.80 o                         
   1   7  16          0.31          5.47         6.03 o                         
   2   7  16       2054.42       2113.85        52.25 o                         
   3   7  16        246.84        264.59        24.32 o                         
   4   7  16        984.12        973.46        23.42 o                         
   5   7  16        290.97        275.06         9.87 o                         
   6   7  16        176.00        155.64         7.20 o                         
   7   7  16        464.16        428.74        26.25 o                         
   8   7  16        118.38        164.58        11.25 o                         
   9   7  16        271.78        283.11        14.72 o                         
  10   7  16          1.68          3.25         5.15 o                         
  11   7  16       1555.76       1583.64        41.84 o                         
  12   7  16        167.31        146.81         9.73 o                         
   0   8  16        928.61        932.63        32.07 o                         
   1   8  16        539.77        494.22        15.58 o                         
   2   8  16       1322.29       1210.82        27.66 o                         
   3   8  16         99.24         70.85         8.98 o                         
   4   8  16        567.16        549.81        21.09 o                         
   5   8  16        411.71        440.40        11.52 o                         
   6   8  16        765.33        761.27        17.89 o                         
   7   8  16          1.09          5.59         6.47 o                         
   8   8  16        180.59        200.16         9.63 o                         
   9   8  16        207.13        226.52         9.12 o                         
  10   8  16        598.97        618.51        16.29 o                         
  11   8  16        284.14        275.29         9.92 o                         
   1   9  16        478.48        422.10        14.17 o                         
   2   9  16       2609.86       2538.56        70.49 o                         
   3   9  16        210.87        238.95        14.21 o                         
   4   9  16          4.08          8.64         8.70 o                         
   5   9  16       1259.35       1251.20        26.91 o                         
   6   9  16        159.96        139.15        10.21 o                         
   7   9  16        503.46        498.30        15.27 o                         
   8   9  16         17.67         10.96         4.24 o                         
   9   9  16          8.91         12.61         4.05 o                         
  10   9  16        120.34        115.95         5.80 o                         
   0  10  16        431.45        428.38        24.36 o                         
   1  10  16        354.55        341.23        12.06 o                         
   2  10  16       1413.39       1439.48        88.92 o                         
   3  10  16        254.05        266.97        15.19 o                         
   4  10  16        314.18        276.85         8.72 o                         
   5  10  16        174.60        206.33         7.30 o                         
   6  10  16        227.35        231.72        17.77 o                         
   7  10  16         12.92         15.23        12.50 o                         
   8  10  16        513.19        483.39        17.02 o                         
   1  11  16        122.27        110.62        18.09 o                         
   2  11  16          1.45          5.32         6.41 o                         
   3  11  16          4.88          5.82         4.64 o                         
   4  11  16        260.03        237.58         8.13 o                         
   5  11  16        420.26        382.26        14.23 o                         
   6  11  16         44.77         35.87         8.04 o                         
   7  11  16          9.52          5.15         4.02 o                         
   0  12  16        195.34        186.02        28.54 o                         
   1  12  16        140.79        156.10         7.63 o                         
   2  12  16         37.43         42.69         4.17 o                         
   3  12  16         89.39         82.40         5.29 o                         
   4  12  16        131.14        170.61         7.92 o                         
   5  12  16        141.45         97.50         5.72 o                         
   1  13  16         52.18         48.40         6.67 o                         
   2  13  16        854.29        817.36        43.54 o                         
   1   1  17        722.43        765.00        16.04 o                         
   2   1  17       1023.44       1029.06        17.43 o                         
   3   1  17       4368.13       4192.02        52.72 o                         
   4   1  17          1.61          1.99         3.55 o                         
   5   1  17        598.86        553.92        11.22 o                         
   6   1  17        788.17        752.70        25.31 o                         
   7   1  17        837.86        801.88        24.50 o                         
   8   1  17        324.50        301.39        10.15 o                         
   9   1  17       2959.59       2950.36        57.19 o                         
  10   1  17       1036.78       1041.57        54.59 o                         
  11   1  17         96.28        128.09        14.71 o                         
  12   1  17        134.76        173.59        15.52 o                         
  13   1  17        211.11        248.68        15.76 o                         
   0   2  17      10547.08      10770.76       198.02 o                         
   1   2  17          2.86          2.38         6.45 o                         
   2   2  17         26.45         33.15         4.44 o                         
   3   2  17       2121.13       2137.09        29.19 o                         
   4   2  17        685.81        701.20        13.37 o                         
   5   2  17        258.22        236.83         7.83 o                         
   6   2  17       2098.11       1991.09        37.41 o                         
   7   2  17        744.25        782.86        19.53 o                         
   8   2  17         13.86         21.57         5.19 o                         
   9   2  17       1740.84       1846.61        38.18 o                         
  10   2  17        209.89        190.27         8.81 o                         
  11   2  17         22.86         11.09         5.20 o                         
  12   2  17        167.13        158.24        10.03 o                         
  13   2  17        113.93        117.47         7.53 o                         
   1   3  17         89.24         91.96         7.51 o                         
   2   3  17        787.37        793.06        15.58 o                         
   3   3  17       1463.71       1517.14        24.41 o                         
   4   3  17         26.91         32.50         4.17 o                         
   5   3  17        923.93        835.67        15.38 o                         
   6   3  17       3547.04       3445.11        64.39 o                         
   7   3  17        574.86        529.91        15.26 o                         
   8   3  17        194.60        203.18         9.58 o                         
   9   3  17         18.90         41.67         6.31 o                         
  10   3  17        396.40        425.10        12.68 o                         
  11   3  17         58.70         48.99         4.99 o                         
  12   3  17        119.88        140.45        12.28 o                         
  13   3  17        222.12        186.57        14.71 o                         
   0   4  17       3506.92       3496.42        72.00 o                         
   1   4  17        159.26        148.24         9.78 o                         
   2   4  17        702.32        683.39        14.31 o                         
   3   4  17       1866.49       1802.22        28.27 o                         
   4   4  17         89.62         90.65         5.89 o                         
   5   4  17        502.87        474.86        13.36 o                         
   6   4  17          1.46         13.22         7.52 o                         
   7   4  17         42.64         59.20         6.95 o                         
   8   4  17        368.39        353.20        12.20 o                         
   9   4  17        211.58        218.53        12.14 o                         
  10   4  17        527.11        538.47        14.28 o                         
  11   4  17          0.24          5.82         4.86 o                         
  12   4  17        203.12        189.98         9.36 o                         
   1   5  17         82.79         82.47         6.61 o                         
   2   5  17       3363.11       3353.97        53.34 o                         
   3   5  17        328.15        344.98        11.09 o                         
   4   5  17        442.02        428.94        12.15 o                         
   5   5  17        513.85        520.08        15.77 o                         
   6   5  17       2586.74       2594.43        40.13 o                         
   7   5  17          9.93         24.24         5.90 o                         
   8   5  17       1558.77       1471.65        35.44 o                         
   9   5  17        511.85        528.59        14.11 o                         
  10   5  17        163.90        142.18        10.18 o                         
  11   5  17         25.36         22.58         4.31 o                         
  12   5  17        466.30        526.68        49.57 o                         
   0   6  17       7721.96       8058.79       181.91 o                         
   1   6  17       2238.03       2408.82        56.48 o                         
   2   6  17       1974.98       1868.42        47.67 o                         
   3   6  17         38.72         46.89         6.10 o                         
   4   6  17         26.48         25.26         4.79 o                         
   5   6  17       1814.86       1729.01        29.73 o                         
   6   6  17        538.17        497.79        14.89 o                         
   7   6  17       1603.79       1677.07        59.42 o                         
   8   6  17         64.16         75.18        12.22 o                         
   9   6  17        168.41        161.67         9.07 o                         
  10   6  17       1614.50       1596.96        37.21 o                         
  11   6  17        307.70        343.12        13.22 o                         
  12   6  17          2.07          5.07         5.95 o                         
   1   7  17       1779.03       1609.59        35.51 o                         
   2   7  17        856.11        998.93        30.98 o                         
   3   7  17         18.10         21.43         8.44 o                         
   4   7  17         42.11         65.99         6.58 o                         
   5   7  17        204.76        185.78         8.07 o                         
   6   7  17        245.92        270.58         9.40 o                         
   7   7  17         29.37         33.85         8.65 o                         
   8   7  17         15.28         19.22         6.95 o                         
   9   7  17         73.40         59.52         5.50 o                         
  10   7  17        641.89        624.06        16.90 o                         
  11   7  17         77.88         82.05         5.87 o                         
   0   8  17        420.44        352.80        17.75 o                         
   1   8  17        555.76        542.71        18.84 o                         
   2   8  17        275.24        248.80        16.31 o                         
   3   8  17         25.40         21.08        11.22 o                         
   4   8  17         98.40        112.10         8.43 o                         
   5   8  17       1975.84       1948.93        38.80 o                         
   6   8  17          2.68          3.87         4.36 o                         
   7   8  17         77.93         81.40         7.58 o                         
   8   8  17        329.29        315.44        12.36 o                         
   9   8  17         77.61         74.28         5.50 o                         
  10   8  17         81.60         93.44         5.49 o                         
  11   8  17        304.46        278.15         9.35 o                         
   1   9  17        958.33        939.08        46.91 o                         
   2   9  17         75.42        122.91        10.60 o                         
   3   9  17          0.22          7.05         5.33 o                         
   4   9  17        304.29        252.54        10.51 o                         
   5   9  17       1853.33       1705.78        39.66 o                         
   6   9  17          2.88          7.12         6.81 o                         
   7   9  17        421.24        402.21        12.93 o                         
   8   9  17        443.88        397.15        12.99 o                         
   9   9  17        533.68        571.35        17.50 o                         
   0  10  17        195.96        177.77        14.71 o                         
   1  10  17         56.00         40.53         7.09 o                         
   2  10  17        588.11        601.08        21.29 o                         
   3  10  17          2.42          4.01         4.54 o                         
   4  10  17        488.31        523.38        12.27 o                         
   5  10  17        611.20        655.33        15.42 o                         
   6  10  17        369.80        431.19        23.56 o                         
   7  10  17        642.41        684.65        17.74 o                         
   8  10  17          0.06          0.50         3.74 o                         
   1  11  17         85.83         97.75         7.84 o                         
   2  11  17        258.57        281.03        14.33 o                         
   3  11  17         44.58         45.91         5.61 o                         
   4  11  17        280.78        281.50         9.61 o                         
   5  11  17       1501.41       1448.29        39.93 o                         
   6  11  17        120.69         94.04         7.24 o                         
   7  11  17          1.35          7.48         5.39 o                         
   0  12  17        700.39        746.21        32.56 o                         
   1  12  17          0.03          1.92         4.70 o                         
   2  12  17         83.16        116.29         7.11 o                         
   3  12  17          8.51          8.71         3.54 o                         
   4  12  17        114.75         93.04         8.88 o                         
   5  12  17         10.30          9.49         5.07 o                         
   1  13  17          0.03         -1.80         2.95 o                         
   0   0  18      13855.83      13410.15       344.11 o                         
   1   0  18       1122.28       1095.06        39.16 o                         
   2   0  18       1189.14       1063.94        31.82 o                         
   3   0  18       9748.94      10225.16       215.58 o                         
   4   0  18          0.02         -3.20         5.43 o                         
   5   0  18       4297.45       4000.01        65.99 o                         
   6   0  18         10.16         23.99         8.26 o                         
   7   0  18       3139.59       3104.25        84.19 o                         
   8   0  18        701.56        643.68        19.43 o                         
   9   0  18          1.61          1.15         7.84 o                         
  10   0  18       2961.02       3033.54        82.36 o                         
  11   0  18        256.73        287.03        20.66 o                         
  12   0  18         67.67         77.11        11.98 o                         
  13   0  18        117.41        113.37        10.45 o                         
   1   1  18        347.30        339.86        15.43 o                         
   2   1  18        808.87        817.87        16.61 o                         
   3   1  18        309.02        319.20         8.39 o                         
   4   1  18         21.16         20.80         3.95 o                         
   5   1  18         83.90         78.03         4.86 o                         
   6   1  18          0.04          0.85         5.53 o                         
   7   1  18        804.14        883.75        26.25 o                         
   8   1  18       1239.63       1185.48        28.21 o                         
   9   1  18       1105.60       1101.30        24.49 o                         
  10   1  18        739.10        754.47        21.31 o                         
  11   1  18          4.54          4.40         6.92 o                         
  12   1  18          0.36          6.35         9.81 o                         
  13   1  18        147.84        144.36         6.98 o                         
   0   2  18        433.42        403.68        14.53 o                         
   1   2  18        427.79        449.52        14.38 o                         
   2   2  18        355.92        359.92        13.61 o                         
   3   2  18        434.21        435.85         9.73 o                         
   4   2  18       2984.34       2940.35        40.65 o                         
   5   2  18         13.49         18.76         4.04 o                         
   6   2  18        214.85        176.71         8.73 o                         
   7   2  18       1611.17       1580.56        36.09 o                         
   8   2  18         15.89         24.48         5.93 o                         
   9   2  18        155.88        177.56         9.80 o                         
  10   2  18        380.45        408.55        12.70 o                         
  11   2  18         44.86         51.13         5.53 o                         
  12   2  18        397.52        378.09        14.75 o                         
  13   2  18        489.73        498.11        30.59 o                         
   1   3  18       2024.03       2180.50        43.90 o                         
   2   3  18        465.74        472.13        11.42 o                         
   3   3  18        312.62        301.68         8.10 o                         
   4   3  18         29.56         17.54         4.12 o                         
   5   3  18          1.29          5.95         4.16 o                         
   6   3  18        174.33        141.67         8.44 o                         
   7   3  18       1106.29        948.62        22.50 o                         
   8   3  18        559.82        600.60        18.67 o                         
   9   3  18        402.06        392.17        12.28 o                         
  10   3  18         56.01         77.41         6.34 o                         
  11   3  18         65.15         86.78         8.57 o                         
  12   3  18        158.28        162.80        16.04 o                         
  13   3  18        679.51        508.62        21.63 o                         
   0   4  18         43.54         36.49         7.03 o                         
   1   4  18       3250.12       3296.42        62.51 o                         
   2   4  18        750.92        737.01        16.81 o                         
   3   4  18          6.47         11.06         4.76 o                         
   4   4  18        165.13        191.12         6.79 o                         
   5   4  18       1467.92       1414.27        27.99 o                         
   6   4  18       2081.63       2227.77        55.79 o                         
   7   4  18        813.73        885.00        21.90 o                         
   8   4  18        249.55        268.99        11.63 o                         
   9   4  18        145.93        149.32         7.80 o                         
  10   4  18          0.71         -0.31         4.43 o                         
  11   4  18        102.37        114.26         5.32 o                         
  12   4  18        322.53        316.06        16.00 o                         
   1   5  18        799.91        764.68        25.15 o                         
   2   5  18         42.01         46.90        10.90 o                         
   3   5  18        131.80        133.54         9.29 o                         
   4   5  18        199.74        223.40        10.63 o                         
   5   5  18         68.28         93.91         6.49 o                         
   6   5  18        376.06        319.64         8.67 o                         
   7   5  18         95.87        114.84         7.94 o                         
   8   5  18        777.46        793.19        23.83 o                         
   9   5  18       2432.47       2468.52        47.85 o                         
  10   5  18         56.13         64.58         6.29 o                         
  11   5  18        193.86        151.47         8.36 o                         
   0   6  18       2246.90       2440.87        53.72 o                         
   1   6  18        552.46        573.22        17.65 o                         
   2   6  18       1730.53       1820.27        35.26 o                         
   3   6  18        100.92        113.88        14.61 o                         
   4   6  18        492.88        530.14        21.29 o                         
   5   6  18         37.09         48.63         4.81 o                         
   6   6  18       2333.45       2268.58        48.84 o                         
   7   6  18         68.36         73.17        11.98 o                         
   8   6  18        164.60        153.00        14.39 o                         
   9   6  18         32.84         30.26         6.27 o                         
  10   6  18          8.96          8.13         6.47 o                         
  11   6  18         11.58         21.74         5.24 o                         
   1   7  18        760.54        773.50        25.27 o                         
   2   7  18         40.31         20.93         5.81 o                         
   3   7  18        142.11        148.56         8.31 o                         
   4   7  18       1011.87        961.95        26.97 o                         
   5   7  18       1838.02       1802.39        36.49 o                         
   6   7  18         64.54         75.59         6.75 o                         
   7   7  18        140.65        146.79        20.78 o                         
   8   7  18          0.11         13.39         6.67 o                         
   9   7  18          1.44          4.73         5.15 o                         
  10   7  18        477.94        521.29        14.31 o                         
  11   7  18          3.26          4.14         3.17 o                         
   0   8  18        889.18        725.01        41.85 o                         
   1   8  18       1061.97       1120.60        29.45 o                         
   2   8  18         79.16         84.74         7.02 o                         
   3   8  18        108.41        139.92         8.11 o                         
   4   8  18         10.20         23.35         6.52 o                         
   5   8  18        158.81        153.40        13.82 o                         
   6   8  18       1778.55       1820.57        44.13 o                         
   7   8  18        842.15        892.27        23.35 o                         
   8   8  18        150.94        157.66         7.96 o                         
   9   8  18         28.34         25.36         5.35 o                         
  10   8  18        107.89         98.62         6.26 o                         
   1   9  18        424.08        384.87        17.02 o                         
   2   9  18        121.72        142.78         7.52 o                         
   3   9  18        188.44        169.09         8.11 o                         
   4   9  18       1268.84       1227.91        30.19 o                         
   5   9  18        277.07        308.04        11.14 o                         
   6   9  18       1128.68       1113.40        48.24 o                         
   7   9  18        218.04        294.81        21.87 o                         
   8   9  18         24.67         23.63         3.67 o                         
   9   9  18        244.82        218.21        12.30 o                         
   0  10  18         38.98         34.89        11.26 o                         
   1  10  18        656.55        623.14        21.83 o                         
   2  10  18         84.20         77.47         5.74 o                         
   3  10  18         23.11         19.42         4.95 o                         
   4  10  18         44.10         56.91         5.31 o                         
   5  10  18        158.73        128.78         7.06 o                         
   6  10  18        174.88        202.29        14.95 o                         
   7  10  18          0.23          8.08         4.13 o                         
   8  10  18        193.93        152.44        12.46 o                         
   1  11  18        124.83        126.39         9.13 o                         
   2  11  18        758.42        758.33        23.20 o                         
   3  11  18          5.57          6.28         4.44 o                         
   4  11  18         70.66         80.20         5.54 o                         
   5  11  18        572.90        479.44        23.16 o                         
   6  11  18        140.97        137.62        10.77 o                         
   0  12  18        410.80        485.47        22.67 o                         
   1  12  18         89.09        113.13         9.89 o                         
   2  12  18        354.38        376.85        18.09 o                         
   3  12  18         98.30        118.36         5.77 o                         
   1   1  19        708.51        662.84        22.67 o                         
   2   1  19        254.78        261.89         9.33 o                         
   3   1  19       2633.69       2651.91        40.10 o                         
   4   1  19         73.86         69.31         5.14 o                         
   5   1  19        105.47        116.71         6.77 o                         
   6   1  19       2711.92       2571.10        41.06 o                         
   7   1  19        230.53        239.12        11.53 o                         
   8   1  19        664.47        708.54        17.42 o                         
   9   1  19       2298.87       2326.96        45.69 o                         
  10   1  19         27.56         26.26         8.06 o                         
  11   1  19       1033.55        992.00        43.98 o                         
  12   1  19         64.06         59.98         9.97 o                         
  13   1  19          1.40          7.69         4.26 o                         
   0   2  19         60.31         84.65         8.09 o                         
   1   2  19       2124.06       2126.41        43.42 o                         
   2   2  19        152.04        136.38         6.55 o                         
   3   2  19       2674.96       2637.65        37.09 o                         
   4   2  19        145.11        175.63         6.72 o                         
   5   2  19         71.24         70.12         6.10 o                         
   6   2  19        950.29        899.58        19.12 o                         
   7   2  19        284.34        287.16        18.59 o                         
   8   2  19        444.27        447.92        13.46 o                         
   9   2  19        372.29        387.08        12.22 o                         
  10   2  19        662.14        697.85        17.08 o                         
  11   2  19        133.73        141.72         7.95 o                         
  12   2  19         54.16         49.45         6.48 o                         
  13   2  19        190.87        177.01         7.56 o                         
   1   3  19          2.14          6.06         6.31 o                         
   2   3  19       6064.73       6193.50        85.50 o                         
   3   3  19        957.86        930.92        16.52 o                         
   4   3  19       1191.72       1166.78        19.49 o                         
   5   3  19        561.11        600.59        19.73 o                         
   6   3  19       1046.15       1017.34        22.87 o                         
   7   3  19         12.89         26.25         6.69 o                         
   8   3  19        364.05        418.44        14.83 o                         
   9   3  19          1.49         10.91         5.38 o                         
  10   3  19         89.04         77.16         6.05 o                         
  11   3  19         29.40         34.51         5.49 o                         
  12   3  19         19.41         14.71         5.03 o                         
   0   4  19       4708.77       5116.85       101.99 o                         
   1   4  19        600.82        598.45        18.17 o                         
   2   4  19         13.59         11.74         5.25 o                         
   3   4  19          0.60          8.25         4.85 o                         
   4   4  19        275.94        236.14         8.07 o                         
   5   4  19       3502.49       3309.98        71.49 o                         
   6   4  19       1351.70       1305.70        22.83 o                         
   7   4  19        670.15        620.99        18.58 o                         
   8   4  19        396.03        373.37        13.53 o                         
   9   4  19        101.17         86.68         6.43 o                         
  10   4  19       1289.48       1328.53        24.55 o                         
  11   4  19         20.83         10.21         3.93 o                         
   1   5  19         40.01         39.57         9.17 o                         
   2   5  19         75.26         85.12         8.27 o                         
   3   5  19          1.33         11.14         6.08 o                         
   4   5  19       2106.18       2106.57        37.23 o                         
   5   5  19        530.87        493.72        16.26 o                         
   6   5  19        343.51        297.62        12.75 o                         
   7   5  19         42.53         28.57         6.35 o                         
   8   5  19        780.79        793.78        21.19 o                         
   9   5  19        207.32        206.20        10.77 o                         
  10   5  19          0.26          9.31         4.79 o                         
  11   5  19        401.35        378.08        13.81 o                         
   0   6  19       1586.07       1625.50        52.68 o                         
   1   6  19        377.04        407.11        20.19 o                         
   2   6  19        314.54        398.73        14.95 o                         
   3   6  19        795.57        757.82        20.86 o                         
   4   6  19       1301.34       1266.38        28.23 o                         
   5   6  19          8.77         10.97         4.57 o                         
   6   6  19        391.63        362.54        15.56 o                         
   7   6  19        304.44        336.48        20.42 o                         
   8   6  19        106.25         91.26        12.14 o                         
   9   6  19        193.27        212.82         9.45 o                         
  10   6  19        210.12        179.45         7.95 o                         
  11   6  19        113.49        124.28         6.90 o                         
   1   7  19        923.59        813.08        31.17 o                         
   2   7  19        483.25        471.21        16.12 o                         
   3   7  19         35.99         39.71        10.89 o                         
   4   7  19       1014.20       1026.67        27.06 o                         
   5   7  19         14.86          6.71         6.04 o                         
   6   7  19        558.84        545.81        13.77 o                         
   7   7  19       1137.37       1142.08        34.99 o                         
   8   7  19        983.43        986.67        24.86 o                         
   9   7  19        221.54        232.85        10.72 o                         
  10   7  19          0.41          4.68         3.97 o                         
  11   7  19        212.67        204.38        10.93 o                         
   0   8  19        576.55        656.96        34.65 o                         
   1   8  19         10.89         -0.73         8.88 o                         
   2   8  19         40.97         51.63         7.25 o                         
   3   8  19       1657.83       1682.50        40.06 o                         
   4   8  19        899.20        936.52        24.64 o                         
   5   8  19        819.69        791.21        21.40 o                         
   6   8  19        316.53        336.32        43.18 o                         
   7   8  19       1242.38       1355.53        32.12 o                         
   8   8  19        126.07        133.04         6.08 o                         
   9   8  19        250.49        282.76        10.71 o                         
  10   8  19       1660.36       1503.51        76.06 o                         
   1   9  19        114.24        111.03        14.79 o                         
   2   9  19          8.97         -0.70         5.67 o                         
   3   9  19        343.37        386.66        13.26 o                         
   4   9  19        908.55        939.04        23.96 o                         
   5   9  19        557.95        544.75        15.40 o                         
   6   9  19          1.42         -1.45        10.13 o                         
   7   9  19         10.37          4.84         6.18 o                         
   8   9  19        320.68        319.99        10.75 o                         
   9   9  19        915.62        839.47        32.88 o                         
   0  10  19         85.90         80.68         8.17 o                         
   1  10  19         64.59         61.08         7.39 o                         
   2  10  19          5.11         12.99         5.60 o                         
   3  10  19         36.73         28.42         4.67 o                         
   4  10  19        278.42        276.51         8.53 o                         
   5  10  19        128.83        114.37         6.26 o                         
   6  10  19         87.81        102.83        10.69 o                         
   7  10  19        149.19        141.32         6.97 o                         
   1  11  19          0.13          5.24         5.12 o                         
   2  11  19        810.33        854.89        24.47 o                         
   3  11  19        955.40        957.42        26.58 o                         
   4  11  19       1829.06       1723.04        74.09 o                         
   5  11  19        272.69        271.36        14.79 o                         
   0  12  19        191.16        229.39        12.86 o                         
   1  12  19        188.34        214.03        12.22 o                         
   2  12  19         68.34         69.77         7.08 o                         
   0   0  20       3733.76       3543.30       135.24 o                         
   1   0  20         43.08         61.59        11.82 o                         
   2   0  20       1021.87        958.60        38.14 o                         
   3   0  20       2147.56       2106.37        52.56 o                         
   4   0  20        417.75        383.29        14.40 o                         
   5   0  20        689.23        643.63        19.63 o                         
   6   0  20         91.49         80.60         6.56 o                         
   7   0  20        205.18        163.94        14.07 o                         
   8   0  20        932.80        962.96        31.19 o                         
   9   0  20        232.11        199.83        11.95 o                         
  10   0  20        210.27        176.00        17.05 o                         
  11   0  20       1225.33       1223.55        51.46 o                         
  12   0  20          0.11          0.56         7.56 o                         
   1   1  20        112.72        119.90         9.05 o                         
   2   1  20         46.77         53.78         5.47 o                         
   3   1  20        629.25        637.95        14.63 o                         
   4   1  20         10.12         14.02         4.97 o                         
   5   1  20         60.63         42.64         5.05 o                         
   6   1  20         29.66         23.14         4.43 o                         
   7   1  20         83.09         72.03         5.82 o                         
   8   1  20         25.14         18.02         5.25 o                         
   9   1  20       2286.30       2424.59        67.27 o                         
  10   1  20         11.13         13.56        10.33 o                         
  11   1  20       1698.41       1773.98        70.43 o                         
  12   1  20        905.58       1000.92        41.17 o                         
   0   2  20       2032.81       2126.42        54.25 o                         
   1   2  20       2029.66       2046.90        46.50 o                         
   2   2  20       2371.88       2301.14        38.29 o                         
   3   2  20       5065.85       4908.28        69.26 o                         
   4   2  20       2258.87       2326.27        44.81 o                         
   5   2  20        420.67        436.51        10.92 o                         
   6   2  20        286.86        217.19         8.69 o                         
   7   2  20        657.70        623.31        19.27 o                         
   8   2  20          3.32          1.14         5.48 o                         
   9   2  20          4.38          7.11         5.43 o                         
  10   2  20        683.99        727.08        19.98 o                         
  11   2  20          2.10          0.20         5.30 o                         
  12   2  20         49.00         44.42         5.68 o                         
   1   3  20       1885.91       1858.84        39.69 o                         
   2   3  20        434.39        450.96        12.14 o                         
   3   3  20         23.91         23.98         5.16 o                         
   4   3  20       2896.07       2893.50        41.92 o                         
   5   3  20       2568.78       2421.68        42.06 o                         
   6   3  20        135.77         95.19         8.01 o                         
   7   3  20         34.66         41.91         7.30 o                         
   8   3  20          6.98          6.88         5.42 o                         
   9   3  20        548.48        553.92        14.59 o                         
  10   3  20          0.45          2.46         4.63 o                         
  11   3  20          8.43          5.29         4.48 o                         
  12   3  20         51.28         50.89         4.80 o                         
   0   4  20        321.60        376.13        15.31 o                         
   1   4  20          3.74          7.94         7.15 o                         
   2   4  20         67.80         71.39         6.23 o                         
   3   4  20       1288.93       1405.47        24.84 o                         
   4   4  20          1.24          7.41         4.92 o                         
   5   4  20       1458.37       1332.44        26.82 o                         
   6   4  20          0.95          0.04         4.34 o                         
   7   4  20         90.63         96.68         7.92 o                         
   8   4  20        104.44        118.19         8.32 o                         
   9   4  20        227.67        241.25         8.82 o                         
  10   4  20        313.28        312.26         8.35 o                         
  11   4  20        122.04        116.50        13.27 o                         
   1   5  20       3208.45       3152.51        82.04 o                         
   2   5  20       3830.74       3769.65        72.09 o                         
   3   5  20        241.41        215.45        13.21 o                         
   4   5  20         94.13        125.75         8.46 o                         
   5   5  20       2178.47       2038.11        42.93 o                         
   6   5  20          1.41          1.66         4.16 o                         
   7   5  20        361.14        380.36        20.36 o                         
   8   5  20        284.95        265.18        10.79 o                         
   9   5  20        756.51        759.62        17.34 o                         
  10   5  20        310.55        306.13         9.20 o                         
  11   5  20        515.91        507.86        53.35 o                         
   0   6  20       1117.40       1199.79        48.64 o                         
   1   6  20       2285.89       2335.74        68.23 o                         
   2   6  20       1080.18       1129.46        34.51 o                         
   3   6  20         63.64         90.06        12.49 o                         
   4   6  20         29.71         50.42         6.97 o                         
   5   6  20        276.28        295.20        11.13 o                         
   6   6  20       1756.29       1740.15        54.70 o                         
   7   6  20        171.27        186.55        11.73 o                         
   8   6  20         21.72         25.81         8.60 o                         
   9   6  20        474.19        468.90        17.15 o                         
  10   6  20        629.24        598.28        19.08 o                         
   1   7  20          1.99          3.17         7.74 o                         
   2   7  20        755.59        719.03        20.90 o                         
   3   7  20        865.17        868.37        23.72 o                         
   4   7  20        168.00        155.88        10.07 o                         
   5   7  20          0.13         -3.45         5.77 o                         
   6   7  20         90.91        101.00         6.93 o                         
   7   7  20        805.79        769.05        24.98 o                         
   8   7  20        196.93        168.78         6.96 o                         
   9   7  20        929.50        904.64        44.18 o                         
  10   7  20        550.10        545.22        26.61 o                         
   0   8  20        881.54        795.09        38.83 o                         
   1   8  20         64.25         87.64        13.59 o                         
   2   8  20        210.31        213.83        10.19 o                         
   3   8  20        129.80        126.42        10.95 o                         
   4   8  20         27.18         32.63         6.10 o                         
   5   8  20         78.73         78.15         6.61 o                         
   6   8  20          9.29         25.97        11.90 o                         
   7   8  20          6.04          4.87         6.71 o                         
   8   8  20       1020.87       1064.01        24.82 o                         
   9   8  20        448.45        458.69        20.90 o                         
   1   9  20         40.71         30.63        11.42 o                         
   2   9  20       1220.19       1360.66        37.35 o                         
   3   9  20         56.19         61.31         6.48 o                         
   4   9  20         60.22         51.68         5.92 o                         
   5   9  20         59.21         76.45         6.28 o                         
   6   9  20         60.93         45.35        10.45 o                         
   7   9  20        622.20        715.18        21.35 o                         
   8   9  20        591.31        594.59        17.14 o                         
   0  10  20        208.56        231.83        23.44 o                         
   1  10  20         21.55         23.81         4.89 o                         
   2  10  20         11.89         21.07         5.51 o                         
   3  10  20        304.79        322.16        12.65 o                         
   4  10  20        134.56        176.12         8.12 o                         
   5  10  20        103.94         87.39         5.05 o                         
   7  10  20         74.32        104.76         7.24 o                         
   1  11  20         42.13         33.08        10.49 o                         
   2  11  20         51.78         53.29         4.62 o                         
   3  11  20        367.57        377.24        10.47 o                         
   4  11  20         15.22         11.26         5.71 o                         
   0  12  20        108.05        131.30         8.52 o                         
   1  12  20         12.18         16.80         3.38 o                         
   1   1  21        129.65        121.19         9.52 o                         
   2   1  21       4706.58       4702.63        70.97 o                         
   3   1  21        290.27        272.61        10.68 o                         
   4   1  21        296.54        283.46         9.30 o                         
   5   1  21        183.65        188.18         7.40 o                         
   6   1  21        724.69        708.75        16.38 o                         
   7   1  21         75.39        103.52        10.08 o                         
   8   1  21         26.18         33.46         7.91 o                         
   9   1  21        953.41        963.15        35.46 o                         
  10   1  21         19.45         19.56         6.53 o                         
  11   1  21        104.72        100.02        12.06 o                         
  12   1  21        173.81        185.65         8.53 o                         
   0   2  21        204.31        213.28        13.79 o                         
   1   2  21       3127.70       3026.55        59.32 o                         
   2   2  21        935.41        959.75        20.07 o                         
   3   2  21        263.63        250.09         9.02 o                         
   4   2  21        480.34        503.21        13.14 o                         
   5   2  21        497.23        427.21        13.22 o                         
   6   2  21        275.85        230.87         7.65 o                         
   7   2  21        498.92        454.33        15.67 o                         
   8   2  21        790.76        831.94        27.87 o                         
   9   2  21        371.90        364.54        13.01 o                         
  10   2  21        186.55        194.79         8.92 o                         
  11   2  21          1.10          2.68         5.65 o                         
  12   2  21         47.05         30.89         4.46 o                         
   1   3  21       1616.44       1719.58        37.71 o                         
   2   3  21        573.75        571.90        13.46 o                         
   3   3  21       5003.16       5094.06        72.17 o                         
   4   3  21       2091.51       2223.80        32.68 o                         
   5   3  21        289.22        316.26         8.99 o                         
   6   3  21        483.76        447.87        14.27 o                         
   7   3  21       1050.65       1064.11        27.68 o                         
   8   3  21         55.78         61.06         8.08 o                         
   9   3  21        626.43        682.77        19.09 o                         
  10   3  21        433.96        484.58        12.37 o                         
  11   3  21        243.73        286.05         9.05 o                         
   0   4  21        215.34        202.67        11.66 o                         
   1   4  21        608.31        636.51        22.98 o                         
   2   4  21        107.25        121.22        12.04 o                         
   3   4  21       2793.47       2638.01        40.95 o                         
   4   4  21         36.83         45.56         5.72 o                         
   5   4  21         16.12         12.67         5.61 o                         
   6   4  21         55.74         43.89         4.87 o                         
   7   4  21        116.04        112.91         8.09 o                         
   8   4  21        478.54        481.08        13.02 o                         
   9   4  21        581.13        613.99        14.76 o                         
  10   4  21        149.92        175.91         7.73 o                         
  11   4  21        356.13        301.46        51.26 o                         
   1   5  21        228.63        229.83        14.54 o                         
   2   5  21          0.06         -0.86         6.74 o                         
   3   5  21         68.04         40.97         7.03 o                         
   4   5  21        615.82        582.85        55.32 o                         
   5   5  21         70.76         85.06         5.46 o                         
   6   5  21        732.61        664.96        14.17 o                         
   7   5  21        307.00        319.65        12.31 o                         
   8   5  21        124.97        140.71         7.58 o                         
   9   5  21        134.86        130.33         7.09 o                         
  10   5  21        121.67        152.71        19.01 o                         
  11   5  21          2.28          6.43         5.47 o                         
   0   6  21       2887.68       2765.13        86.35 o                         
   1   6  21       1113.65       1019.56        35.28 o                         
   2   6  21         25.66         38.48         8.84 o                         
   3   6  21       1093.89       1144.69        35.96 o                         
   4   6  21         59.24         69.47         8.35 o                         
   5   6  21        400.49        433.29        24.88 o                         
   6   6  21         23.21         27.90         6.13 o                         
   7   6  21        262.38        282.96        13.54 o                         
   8   6  21        275.01        318.31        18.09 o                         
   9   6  21        211.20        209.21        13.27 o                         
  10   6  21         80.20         83.94         9.41 o                         
   1   7  21       1302.52       1347.49        78.71 o                         
   2   7  21         22.26         18.54         6.67 o                         
   3   7  21        945.91       1125.93        35.42 o                         
   4   7  21        139.56        136.02        10.15 o                         
   5   7  21        183.86        168.94        11.48 o                         
   6   7  21        951.89        970.20        58.85 o                         
   7   7  21         43.74         42.79        10.57 o                         
   8   7  21        865.22        801.73        22.57 o                         
   9   7  21        116.61        138.45        10.69 o                         
  10   7  21         67.31         66.25         6.19 o                         
   0   8  21        293.09        332.30        22.19 o                         
   1   8  21        869.55        918.27        42.77 o                         
   2   8  21        152.06        186.81         9.36 o                         
   3   8  21        744.85        855.52        32.77 o                         
   4   8  21        876.15        829.31        21.73 o                         
   5   8  21         65.45         80.82         6.90 o                         
   6   8  21         79.94         72.04        12.54 o                         
   7   8  21       3811.07       4008.17       149.43 o                         
   8   8  21         71.87         53.13         4.62 o                         
   9   8  21        372.39        340.82        15.84 o                         
   1   9  21        491.98        458.53        25.25 o                         
   2   9  21         14.54         16.42         7.05 o                         
   3   9  21          4.49          3.99         4.99 o                         
   4   9  21         26.67         30.61         5.12 o                         
   5   9  21          0.21          6.69         4.54 o                         
   6   9  21        257.00        294.45        12.13 o                         
   7   9  21          8.32         16.72         3.86 o                         
   8   9  21         26.44         15.20         4.26 o                         
   0  10  21          4.32          2.06         5.16 o                         
   1  10  21        305.58        308.27        47.60 o                         
   2  10  21          0.36          8.73         6.27 o                         
   3  10  21          8.83          6.96         4.28 o                         
   4  10  21        107.29        118.18         7.10 o                         
   5  10  21        139.06        123.58        10.37 o                         
   6  10  21         26.05         25.89         5.07 o                         
   1  11  21        249.86        244.90        13.91 o                         
   2  11  21          3.06         -0.63         3.34 o                         
   3  11  21        267.85        237.79         8.80 o                         
   0   0  22      10406.32      10492.57       506.77 o                         
   1   0  22        903.79        889.67        49.00 o                         
   2   0  22       2368.25       2416.75        54.47 o                         
   3   0  22       1964.67       1997.51        46.24 o                         
   4   0  22        152.06        165.62        10.32 o                         
   5   0  22        666.54        645.91        21.12 o                         
   6   0  22       3202.04       3129.02       104.96 o                         
   7   0  22         14.70         21.55         7.08 o                         
   8   0  22        458.93        388.42        25.49 o                         
   9   0  22        184.33        209.69        18.33 o                         
  10   0  22        148.70        138.61        14.23 o                         
  11   0  22          3.39         14.31         8.12 o                         
  12   0  22         64.06         41.49         6.51 o                         
   1   1  22        125.98        134.87        10.73 o                         
   2   1  22        695.35        649.89        18.37 o                         
   3   1  22        976.31       1011.69        20.40 o                         
   4   1  22         87.47         72.29         5.95 o                         
   5   1  22        617.74        588.76        19.44 o                         
   6   1  22        528.19        486.15        13.06 o                         
   7   1  22        904.57        887.76        28.96 o                         
   8   1  22        565.39        560.72        20.40 o                         
   9   1  22        728.72        718.71        35.46 o                         
  10   1  22         52.64         17.77        10.29 o                         
  11   1  22        996.24       1084.55        31.24 o                         
  12   1  22        755.17        674.73        19.44 o                         
   0   2  22        184.46        170.98        10.85 o                         
   1   2  22         39.67         43.71         8.44 o                         
   2   2  22        119.95        124.79         9.37 o                         
   3   2  22        156.43        138.52         7.28 o                         
   4   2  22         13.97         13.67         5.10 o                         
   5   2  22        253.30        229.27         8.51 o                         
   6   2  22        134.74        114.93         8.84 o                         
   7   2  22        116.87        114.30        15.93 o                         
   8   2  22       1098.47       1184.32        29.56 o                         
   9   2  22        250.75        305.34        11.32 o                         
  10   2  22         95.81        107.42         6.53 o                         
  11   2  22          7.00         10.25         5.95 o                         
   1   3  22       1514.30       1523.15        68.25 o                         
   2   3  22         26.76         41.36         5.92 o                         
   3   3  22        152.93        173.60         9.50 o                         
   4   3  22          2.20          1.40         4.99 o                         
   5   3  22         79.41        100.35         9.32 o                         
   6   3  22        305.28        264.80        21.75 o                         
   7   3  22       1411.87       1525.28        45.17 o                         
   8   3  22        131.95        128.39         8.16 o                         
   9   3  22        834.19        906.23        27.26 o                         
  10   3  22        151.32        152.55         6.22 o                         
  11   3  22         18.81         10.63         3.99 o                         
   0   4  22        333.61        339.77        20.76 o                         
   1   4  22        217.53        241.30        12.07 o                         
   2   4  22        835.72        821.98        20.34 o                         
   3   4  22         66.53         74.26         7.67 o                         
   4   4  22        249.77        288.30        14.55 o                         
   5   4  22         94.33        118.92         9.74 o                         
   6   4  22        156.33        152.25         6.41 o                         
   7   4  22       1337.13       1384.36        33.22 o                         
   8   4  22        484.50        496.26        18.73 o                         
   9   4  22         15.71         20.29         4.47 o                         
  10   4  22        953.70        983.48        36.61 o                         
   1   5  22        883.35        913.41        33.72 o                         
   2   5  22         32.54         46.70         8.05 o                         
   3   5  22        544.15        472.94        19.47 o                         
   4   5  22        988.63        992.50        31.81 o                         
   5   5  22       1131.52       1029.94        22.53 o                         
   6   5  22        176.18        172.89         7.65 o                         
   7   5  22        555.38        574.97        19.64 o                         
   8   5  22        190.91        199.09        10.14 o                         
   9   5  22       1460.80       1496.39        42.09 o                         
  10   5  22          3.76          8.88         6.47 o                         
   0   6  22         86.29        125.75        15.84 o                         
   1   6  22          0.64          6.51        11.42 o                         
   2   6  22        265.56        239.96        13.83 o                         
   3   6  22        599.30        661.84        23.85 o                         
   4   6  22        472.51        453.22        17.85 o                         
   5   6  22        151.51        142.11         9.61 o                         
   6   6  22        123.53         91.42        10.29 o                         
   7   6  22         32.71         13.67        11.74 o                         
   8   6  22         41.81         71.06         7.86 o                         
   9   6  22         20.67         16.88         7.32 o                         
  10   6  22         56.48         65.12         4.97 o                         
   1   7  22        949.91        961.43        72.48 o                         
   2   7  22          1.20         -5.10         6.03 o                         
   3   7  22        285.16        314.80        12.08 o                         
   4   7  22       1444.05       1468.10        34.95 o                         
   5   7  22          2.78          2.83         5.06 o                         
   6   7  22         32.95         35.38        11.50 o                         
   7   7  22        156.79        186.93        15.60 o                         
   8   7  22         47.20         57.57        10.29 o                         
   0   8  22         56.87         48.88        11.98 o                         
   1   8  22        994.17       1051.65        46.87 o                         
   2   8  22          1.25          2.51         5.30 o                         
   3   8  22        678.07        635.87        20.68 o                         
   4   8  22        106.55         94.41         6.68 o                         
   5   8  22         96.12        111.60        10.61 o                         
   6   8  22         67.73         57.41        11.10 o                         
   7   8  22        780.02        843.87        32.89 o                         
   8   8  22          6.44         12.33         4.24 o                         
   1   9  22         26.19         28.30        10.29 o                         
   2   9  22         32.34         38.93         6.77 o                         
   3   9  22        432.27        453.71        20.42 o                         
   4   9  22         94.04         91.34         5.52 o                         
   5   9  22        244.82        220.35         8.69 o                         
   6   9  22          0.06          3.67         4.52 o                         
   7   9  22         77.65         92.70         7.40 o                         
   0  10  22        414.50        447.79       111.12 o                         
   1  10  22         95.01         92.13        10.41 o                         
   2  10  22       1047.39       1067.60        39.17 o                         
   3  10  22        118.11        128.14         6.59 o                         
   4  10  22          1.41          3.00         6.47 o                         
   5  10  22        798.94        758.19        31.04 o                         
   1  11  22        170.39        152.91        12.18 o                         
   2  11  22         10.65          5.58         3.70 o                         
   1   1  23        364.89        368.45        16.43 o                         
   2   1  23        215.71        183.30         8.43 o                         
   3   1  23       1357.19       1374.62        25.41 o                         
   4   1  23       1323.34       1378.63        26.77 o                         
   5   1  23        797.20        741.04        20.22 o                         
   6   1  23        343.15        294.36         9.71 o                         
   7   1  23        121.27        121.69         9.28 o                         
   8   1  23        796.35        854.67        40.44 o                         
   9   1  23       2987.39       3300.73       124.54 o                         
  10   1  23         38.83         67.30        10.69 o                         
  11   1  23        159.70        179.90        11.66 o                         
   0   2  23        895.21        840.08        26.96 o                         
   1   2  23       1234.47       1242.22        33.43 o                         
   2   2  23        319.99        321.09        11.34 o                         
   3   2  23       2718.66       2613.78        42.98 o                         
   4   2  23       2228.24       2145.60        41.54 o                         
   5   2  23        433.35        428.00        12.60 o                         
   6   2  23         48.82         48.78         7.05 o                         
   7   2  23          3.58          5.28         5.96 o                         
   8   2  23        747.33        755.00        20.40 o                         
   9   2  23        151.53        167.31        10.49 o                         
  10   2  23        323.09        374.64        14.07 o                         
  11   2  23          9.12          9.33         4.06 o                         
   1   3  23        232.11        245.15        25.02 o                         
   2   3  23       1247.55       1320.99        30.37 o                         
   3   3  23       1281.55       1196.70        24.18 o                         
   4   3  23          3.92          0.01         5.37 o                         
   5   3  23        428.02        404.30        16.74 o                         
   6   3  23        786.25        720.89        39.25 o                         
   7   3  23        149.46        144.92        10.51 o                         
   8   3  23        212.01        249.37        10.05 o                         
   9   3  23         79.90         83.50         6.07 o                         
  10   3  23         30.92         48.97         4.50 o                         
   0   4  23       2296.99       2407.57        67.76 o                         
   1   4  23       2157.38       2114.08        55.18 o                         
   2   4  23         32.71         30.88         6.49 o                         
   3   4  23        684.62        574.81        21.97 o                         
   4   4  23        982.37        896.58        29.43 o                         
   5   4  23        301.19        358.54        15.35 o                         
   6   4  23        327.23        319.79        16.29 o                         
   7   4  23        261.83        265.85        12.88 o                         
   8   4  23        156.11        175.44         8.93 o                         
   9   4  23         81.36         84.69         5.80 o                         
  10   4  23          0.01          1.69         4.05 o                         
   1   5  23         96.68         88.36        14.47 o                         
   2   5  23       1196.89       1282.82        42.37 o                         
   3   5  23        374.70        383.46        16.89 o                         
   4   5  23        141.88        123.09        17.77 o                         
   5   5  23        244.79        236.02         8.36 o                         
   6   5  23        335.82        288.14        16.40 o                         
   7   5  23          0.28          1.77         7.56 o                         
   8   5  23        155.06        162.78        16.60 o                         
   9   5  23          1.98          9.66         5.37 o                         
  10   5  23        199.68        234.33        18.37 o                         
   0   6  23        560.23        615.88        32.72 o                         
   1   6  23         17.23         21.63        11.10 o                         
   2   6  23        176.06        181.32        12.05 o                         
   3   6  23       1413.69       1326.95        39.88 o                         
   4   6  23        102.88        102.89         8.95 o                         
   5   6  23         12.29          7.74         5.88 o                         
   6   6  23         32.48         33.85        12.46 o                         
   7   6  23       1006.71       1137.52        48.32 o                         
   8   6  23        288.28        312.90        12.63 o                         
   9   6  23         69.88         52.10         7.16 o                         
   1   7  23        310.68        331.17        22.03 o                         
   2   7  23        190.90        201.77        11.28 o                         
   3   7  23         14.10          9.61         5.77 o                         
   4   7  23        204.46        209.64         9.22 o                         
   5   7  23         15.16         16.58         6.24 o                         
   6   7  23         32.48         39.96        11.18 o                         
   7   7  23         83.35         95.65        14.99 o                         
   8   7  23          3.63         13.59         7.24 o                         
   0   8  23       1032.61       1053.34        45.99 o                         
   1   8  23       1033.65       1193.16        50.73 o                         
   2   8  23        205.10        239.34        15.76 o                         
   3   8  23        637.96        647.82        22.75 o                         
   4   8  23          2.40          7.06         4.60 o                         
   5   8  23         95.97         69.47         6.22 o                         
   6   8  23        136.37        164.20         8.81 o                         
   7   8  23        126.86        133.51        14.11 o                         
   8   8  23          2.41          8.76         3.94 o                         
   1   9  23        219.37        214.35        15.36 o                         
   2   9  23          0.60          5.88         5.80 o                         
   3   9  23         24.88         28.72         5.42 o                         
   4   9  23          3.93          4.89         3.65 o                         
   5   9  23          6.01         -0.40         5.55 o                         
   6   9  23          3.10          9.86         3.50 o                         
   0  10  23         45.31         28.14         7.56 o                         
   1  10  23        177.61        156.69        32.32 o                         
   2  10  23          2.17         -1.95         3.33 o                         
   3  10  23         28.04         26.21         3.33 o                         
   0   0  24       1633.52       1584.49        55.42 o                         
   1   0  24        849.29        816.80        36.86 o                         
   2   0  24       3522.03       3473.84        73.78 o                         
   3   0  24       3553.62       3335.80        71.00 o                         
   4   0  24        112.96        126.65        10.82 o                         
   5   0  24        546.09        512.45        19.76 o                         
   6   0  24       1176.05       1025.77        31.30 o                         
   7   0  24          2.04          3.78        11.58 o                         
   8   0  24          3.53          7.64        10.93 o                         
   9   0  24       1799.51       1879.15        73.89 o                         
  10   0  24       1199.73       1224.28        49.05 o                         
  11   0  24          8.19          5.31         5.07 o                         
   1   1  24        371.78        363.22        13.73 o                         
   2   1  24        917.18        873.40        19.51 o                         
   3   1  24        492.83        506.40        14.50 o                         
   4   1  24        274.24        282.55        10.30 o                         
   5   1  24          4.82          2.88         4.75 o                         
   6   1  24         51.98         36.27         5.46 o                         
   7   1  24         33.25         41.65        13.11 o                         
   8   1  24        278.36        286.47        19.94 o                         
   9   1  24        610.03        681.81        31.92 o                         
  10   1  24        637.02        661.50        20.69 o                         
   0   2  24       4345.86       4407.74       102.24 o                         
   1   2  24        154.71        169.23        11.03 o                         
   2   2  24          0.28         -0.80         5.52 o                         
   3   2  24        288.89        281.37        10.63 o                         
   4   2  24        263.66        248.58         9.71 o                         
   5   2  24         28.46         26.27         5.38 o                         
   6   2  24        197.14        195.89        16.56 o                         
   7   2  24         15.36         16.32         5.38 o                         
   8   2  24        617.43        654.58        22.46 o                         
   9   2  24         36.74         51.83        14.39 o                         
  10   2  24        590.14        595.08        17.85 o                         
   1   3  24       1235.04       1147.25        36.92 o                         
   2   3  24          6.33         10.76         5.91 o                         
   3   3  24        660.58        695.68        25.74 o                         
   4   3  24        432.32        492.23        19.27 o                         
   5   3  24        264.10        216.29        21.03 o                         
   6   3  24        331.60        315.76        11.57 o                         
   7   3  24         27.17         18.31         5.56 o                         
   8   3  24        656.89        670.47        20.28 o                         
   9   3  24         91.53        110.92         7.65 o                         
  10   3  24         53.25         72.51         4.30 o                         
   0   4  24        163.58        199.92        13.36 o                         
   1   4  24        108.13         86.03        14.07 o                         
   2   4  24         42.68         52.75        13.07 o                         
   3   4  24          9.04         10.11        13.19 o                         
   4   4  24          6.73         12.94         7.20 o                         
   5   4  24         56.25         52.47         6.12 o                         
   6   4  24         32.20         47.01         5.77 o                         
   7   4  24        351.44        418.98        16.39 o                         
   8   4  24        194.58        220.75        10.01 o                         
   9   4  24         71.40         71.79         6.09 o                         
   1   5  24       1290.28       1357.90        58.69 o                         
   2   5  24        108.76        119.64        10.43 o                         
   3   5  24       1586.44       1546.98        45.48 o                         
   4   5  24        969.34        891.81        28.54 o                         
   5   5  24         42.32         57.86         5.83 o                         
   6   5  24         52.85         47.12         9.25 o                         
   7   5  24       1253.09       1227.06        34.72 o                         
   8   5  24         56.28         53.41         6.37 o                         
   9   5  24        306.86        321.23        11.70 o                         
   0   6  24        239.59        251.17        19.38 o                         
   1   6  24        454.82        472.82        27.62 o                         
   2   6  24         55.21         46.27         8.36 o                         
   3   6  24        111.53         86.35         8.58 o                         
   4   6  24         68.27         67.88         7.87 o                         
   5   6  24        419.52        402.50        12.58 o                         
   6   6  24         16.48         27.98        10.85 o                         
   7   6  24         43.64         58.68         8.08 o                         
   8   6  24        611.45        581.03        24.68 o                         
   9   6  24        136.29        147.22         8.60 o                         
   1   7  24        285.05        275.94        18.89 o                         
   2   7  24          6.84          9.72         5.42 o                         
   3   7  24         37.58         53.04         6.09 o                         
   4   7  24        589.67        623.56        16.86 o                         
   5   7  24          1.27          1.65         6.83 o                         
   6   7  24          5.94         10.61         8.60 o                         
   7   7  24        239.80        225.45        10.61 o                         
   8   7  24        267.53        256.96        12.62 o                         
   0   8  24        687.76        779.17        35.38 o                         
   1   8  24        857.99        887.63        39.08 o                         
   2   8  24         24.13         31.26         6.59 o                         
   3   8  24        783.35        776.68        31.44 o                         
   4   8  24        434.56        441.63        15.29 o                         
   5   8  24          4.04         10.06         4.05 o                         
   6   8  24         96.28         87.61        14.59 o                         
   1   9  24        132.75        109.95        37.51 o                         
   2   9  24          0.64          4.15         4.97 o                         
   3   9  24        382.64        443.95        12.06 o                         
   4   9  24          0.03          4.69         3.61 o                         
   0  10  24        209.99        201.81        11.74 o                         
   1  10  24        107.25         69.61         5.14 o                         
   2  10  24        333.92        262.95         9.10 o                         
   1   1  25        118.59        131.61        11.24 o                         
   2   1  25        207.57        247.23        10.08 o                         
   3   1  25          0.11          6.32         5.66 o                         
   4   1  25        174.85        160.58         8.70 o                         
   5   1  25         37.58         40.00         5.30 o                         
   6   1  25        350.47        321.13        22.31 o                         
   7   1  25        379.19        403.29        23.80 o                         
   8   1  25       1653.70       1771.65        70.35 o                         
   9   1  25         37.72         39.96         9.17 o                         
  10   1  25        257.06        262.83         9.98 o                         
   0   2  25        859.51        809.70        36.26 o                         
   1   2  25         63.03         59.09         9.89 o                         
   2   2  25        589.17        600.45        16.25 o                         
   3   2  25        419.00        472.61        13.79 o                         
   4   2  25         17.24         12.02         5.40 o                         
   5   2  25         26.82         41.16         7.16 o                         
   6   2  25       2133.98       2048.72        74.13 o                         
   7   2  25         32.69         38.74        11.90 o                         
   8   2  25         74.50         60.32         8.00 o                         
   9   2  25        241.34        219.32         9.95 o                         
  10   2  25         34.12         16.96         5.31 o                         
   1   3  25        392.49        363.10        17.25 o                         
   2   3  25        210.08        225.05         9.62 o                         
   3   3  25        662.77        685.83        17.43 o                         
   4   3  25       3805.30       3646.09        97.27 o                         
   5   3  25        519.61        466.53        21.15 o                         
   6   3  25        575.26        588.51        15.22 o                         
   7   3  25          0.17          3.17         6.51 o                         
   8   3  25        439.47        508.90        17.31 o                         
   9   3  25        490.11        485.57        15.69 o                         
   0   4  25        234.87        275.21        20.98 o                         
   1   4  25       2752.51       2839.71       110.55 o                         
   2   4  25       1103.22       1048.36        33.54 o                         
   3   4  25          2.68          3.74         7.24 o                         
   4   4  25         18.23          6.22         6.42 o                         
   5   4  25          7.35          5.19         4.38 o                         
   6   4  25        196.69        171.69         9.83 o                         
   7   4  25        347.83        359.93        10.98 o                         
   8   4  25        379.38        337.92        17.85 o                         
   9   4  25        106.79         94.23         9.09 o                         
   1   5  25          5.85          4.82         9.81 o                         
   2   5  25        506.47        536.70        20.44 o                         
   3   5  25        665.46        616.16        24.88 o                         
   4   5  25         78.84         87.34         6.55 o                         
   5   5  25          7.69         10.20         4.45 o                         
   6   5  25         74.38         92.22         9.17 o                         
   7   5  25        286.85        308.17        17.00 o                         
   8   5  25        312.50        280.96        10.68 o                         
   0   6  25       1021.08       1018.21        45.35 o                         
   1   6  25        143.85        156.38        15.12 o                         
   2   6  25        646.51        706.35        28.72 o                         
   3   6  25        135.69        137.51         7.89 o                         
   4   6  25         41.90         47.14         5.83 o                         
   5   6  25          1.74          5.69         5.63 o                         
   6   6  25          6.70         10.53         9.33 o                         
   7   6  25        480.35        479.64        36.14 o                         
   8   6  25        136.82        150.76         6.75 o                         
   1   7  25        457.32        517.63        26.77 o                         
   2   7  25         62.66         68.65         7.82 o                         
   3   7  25        251.32        246.54         9.12 o                         
   4   7  25          1.33          0.67         4.04 o                         
   5   7  25        878.38        833.63        72.96 o                         
   6   7  25        584.17        602.96        18.59 o                         
   7   7  25         61.32         58.99        11.82 o                         
   0   8  25        196.47        231.48        15.60 o                         
   1   8  25        102.90        135.96        12.30 o                         
   2   8  25        154.33        138.53         8.33 o                         
   3   8  25        159.37        133.09         7.45 o                         
   4   8  25       1138.12       1140.90        44.30 o                         
   6   8  25        187.34        163.86         9.33 o                         
   1   9  25         61.34         63.55         7.28 o                         
   2   9  25         10.00          7.32         3.29 o                         
   3   9  25        467.00        386.92        15.45 o                         
   0   0  26       1665.04       1750.10        73.25 o                         
   1   0  26        577.18        564.26        31.52 o                         
   2   0  26        326.84        347.47        16.37 o                         
   3   0  26       3307.41       3403.73        91.99 o                         
   4   0  26        139.07        133.56        10.20 o                         
   5   0  26       1487.07       1397.72        42.25 o                         
   6   0  26        651.25        584.02        46.35 o                         
   7   0  26        768.76        739.29        34.41 o                         
   8   0  26        308.44        280.68        17.61 o                         
   9   0  26        240.30        251.26        14.71 o                         
   1   1  26        112.47        134.61        11.43 o                         
   2   1  26       2210.14       2268.45        45.38 o                         
   3   1  26       2575.98       2604.18        51.00 o                         
   4   1  26         88.15         72.03         6.08 o                         
   5   1  26        650.52        585.84        14.52 o                         
   6   1  26          6.36          6.03         8.48 o                         
   7   1  26        137.01        169.49        15.04 o                         
   8   1  26        331.67        348.30        19.78 o                         
   9   1  26        475.41        511.06        16.49 o                         
   0   2  26       8827.48       9002.10       231.53 o                         
   1   2  26        871.76        893.61        30.36 o                         
   2   2  26          2.17         -2.01         5.56 o                         
   3   2  26       2090.31       2206.19        43.91 o                         
   4   2  26        727.64        669.38        16.50 o                         
   5   2  26         16.05         17.39         6.42 o                         
   6   2  26          0.18          4.99         7.28 o                         
   7   2  26        431.67        510.52        18.19 o                         
   8   2  26          0.10          4.80         5.83 o                         
   9   2  26         78.35         93.67         8.40 o                         
   1   3  26          1.35          9.25         7.95 o                         
   2   3  26        353.80        357.37        11.57 o                         
   3   3  26         15.41         12.44        15.04 o                         
   4   3  26        118.00         98.11         8.73 o                         
   5   3  26         97.44        102.89         9.33 o                         
   6   3  26        246.23        269.52        13.07 o                         
   7   3  26         60.18         77.68        11.14 o                         
   8   3  26          2.65         -1.65         4.65 o                         
   9   3  26        124.17        120.20         9.09 o                         
   0   4  26         99.22        107.01        14.31 o                         
   1   4  26          2.86          8.60         9.89 o                         
   2   4  26        407.49        397.51        16.91 o                         
   3   4  26        411.63        394.01        16.26 o                         
   4   4  26        278.62        282.71        12.90 o                         
   5   4  26         20.50         10.13         4.80 o                         
   6   4  26        247.74        240.80        15.12 o                         
   7   4  26        224.05        230.51        13.59 o                         
   1   5  26       1111.13       1271.15        54.19 o                         
   2   5  26        302.55        325.11        14.61 o                         
   3   5  26         60.61         50.45         7.45 o                         
   4   5  26         10.74          6.94         4.62 o                         
   5   5  26       1294.30       1246.05        50.21 o                         
   6   5  26         24.19         26.09         9.21 o                         
   7   5  26        419.44        390.78        18.21 o                         
   8   5  26        127.69        138.61         9.97 o                         
   0   6  26        141.26        124.70        13.43 o                         
   1   6  26          0.80         10.29         9.57 o                         
   2   6  26          2.89          4.42         4.85 o                         
   3   6  26         58.26         69.01         5.88 o                         
   4   6  26          2.24          8.81         4.39 o                         
   5   6  26        125.49        122.11         7.32 o                         
   6   6  26        213.96        217.80         9.21 o                         
   7   6  26          0.38          3.79         3.51 o                         
   1   7  26        247.75        360.20        20.26 o                         
   2   7  26        253.79        211.86        21.15 o                         
   3   7  26        116.55        118.26         7.59 o                         
   4   7  26        427.11        344.60        16.48 o                         
   5   7  26         93.83         77.83         7.96 o                         
   6   7  26          4.12          7.72         4.26 o                         
   0   8  26        803.30        847.51        35.78 o                         
   1   8  26         63.68         45.59         8.36 o                         
   2   8  26         25.11         37.26         5.95 o                         
   3   8  26         23.84         32.29         4.39 o                         
   4   8  26         21.08         18.65         5.55 o                         
   1   9  26       1033.22        949.88        26.18 o                         
   1   1  27          0.49          1.99         8.08 o                         
   2   1  27         24.22         36.52         5.76 o                         
   3   1  27        236.89        242.45         9.27 o                         
   4   1  27        891.26        881.12        19.92 o                         
   5   1  27         14.01         11.53         5.61 o                         
   6   1  27        120.27        137.73        13.35 o                         
   7   1  27         20.66         21.23         9.00 o                         
   8   1  27        146.44        194.95         9.18 o                         
   0   2  27       3880.54       4089.35       109.07 o                         
   1   2  27          1.82          3.93         7.77 o                         
   2   2  27         10.81         12.08         5.30 o                         
   3   2  27          0.91          2.86         4.95 o                         
   4   2  27         11.10         17.14         6.68 o                         
   5   2  27        163.83        141.03         9.13 o                         
   6   2  27          0.41          3.63         6.42 o                         
   7   2  27        635.16        611.28        26.33 o                         
   8   2  27        641.98        709.39        21.06 o                         
   1   3  27        348.62        350.71        22.19 o                         
   2   3  27        465.73        450.93        18.04 o                         
   3   3  27          4.65          2.05         6.62 o                         
   4   3  27        830.11        844.33        35.78 o                         
   5   3  27        220.69        211.84        10.52 o                         
   6   3  27        255.54        314.74        12.65 o                         
   7   3  27        237.73        255.46        12.94 o                         
   0   4  27        169.42        238.55        18.17 o                         
   1   4  27        142.07        150.99        14.47 o                         
   2   4  27         67.12         77.78         8.61 o                         
   3   4  27        260.55        266.84        12.65 o                         
   4   4  27         62.18         67.33         5.62 o                         
   5   4  27        538.93        528.05        39.12 o                         
   6   4  27        947.78        917.38        37.23 o                         
   7   4  27        247.11        213.23        13.75 o                         
   1   5  27         31.41         35.54        10.53 o                         
   2   5  27        793.35        782.72        27.90 o                         
   3   5  27        197.57        196.33         8.04 o                         
   4   5  27        501.52        472.05        13.74 o                         
   5   5  27         25.90         29.57         5.07 o                         
   6   5  27        174.00        144.80        11.58 o                         
   7   5  27          0.20         -2.01         5.79 o                         
   0   6  27         32.54         42.61        10.05 o                         
   1   6  27        176.65        186.85        14.71 o                         
   2   6  27         76.68         75.94         7.33 o                         
   3   6  27        591.59        605.49        18.79 o                         
   4   6  27         71.00         75.84         8.60 o                         
   5   6  27        117.54         98.48         5.97 o                         
   1   7  27         13.46         30.71         8.28 o                         
   2   7  27        381.95        417.38        14.44 o                         
   3   7  27        101.36         82.32         5.85 o                         
   0   8  27        162.93        190.55        11.58 o                         
   1   8  27        576.17        599.25        27.86 o                         
   2   8  27         11.76         10.69         3.49 o                         
   0   0  28        611.45        636.94        32.56 o                         
   1   0  28         31.59         31.52        11.42 o                         
   2   0  28         15.65          3.53         8.80 o                         
   3   0  28        271.13        260.21        12.91 o                         
   4   0  28        674.69        669.58        22.31 o                         
   5   0  28        656.01        636.46        30.39 o                         
   6   0  28        815.48        895.92        38.43 o                         
   7   0  28         22.99         31.60         8.20 o                         
   8   0  28        116.48        149.31        10.05 o                         
   1   1  28       1096.66       1197.18        41.09 o                         
   2   1  28          9.56         19.78         5.32 o                         
   3   1  28         77.01         76.04        10.76 o                         
   4   1  28         71.26         61.81         6.78 o                         
   5   1  28        201.80        203.05        10.13 o                         
   6   1  28        148.15        154.77        12.70 o                         
   7   1  28         32.49         50.52         6.19 o                         
   8   1  28        389.21        392.69        12.68 o                         
   0   2  28       1245.83       1308.47        39.37 o                         
   1   2  28          0.23          2.96         7.17 o                         
   2   2  28         16.10         16.90         5.07 o                         
   3   2  28        251.12        206.65        19.78 o                         
   4   2  28          6.31          3.93         5.77 o                         
   5   2  28        269.14        284.51        11.00 o                         
   6   2  28         48.82         59.27         6.67 o                         
   7   2  28          0.26          0.87         4.46 o                         
   1   3  28          9.45          8.28         9.49 o                         
   2   3  28        141.37        159.82        10.23 o                         
   3   3  28          0.01          3.17         5.99 o                         
   4   3  28         68.85         77.47         5.80 o                         
   5   3  28        321.98        326.43        14.16 o                         
   6   3  28        349.14        350.42        12.54 o                         
   0   4  28       1002.60       1027.94        44.62 o                         
   1   4  28        347.74        361.57        21.63 o                         
   2   4  28        123.20        145.86         9.81 o                         
   3   4  28         60.77         58.67         6.82 o                         
   4   4  28          0.09          0.63         3.93 o                         
   5   4  28        179.61        150.95        18.69 o                         
   6   4  28         55.40         60.94         8.68 o                         
   1   5  28         35.60         44.94         9.57 o                         
   2   5  28          0.69         -0.04         5.63 o                         
   3   5  28          2.66         12.21         4.19 o                         
   4   5  28        122.63        132.29         8.20 o                         
   5   5  28        129.42        127.92        10.13 o                         
   0   6  28        118.93        147.05        12.22 o                         
   1   6  28          1.60          4.58         7.48 o                         
   2   6  28         88.84         85.91         6.62 o                         
   3   6  28         83.90         75.23         5.80 o                         
   1   7  28        597.23        626.81        26.93 o                         
   2   7  28        442.93        462.74        14.53 o                         
   1   1  29        591.43        602.82        21.40 o                         
   2   1  29         34.27         29.66         8.90 o                         
   3   1  29        188.86        195.10         8.24 o                         
   4   1  29        606.92        590.96        41.45 o                         
   5   1  29         12.21         17.45         8.44 o                         
   6   1  29         98.99        112.75         7.22 o                         
   7   1  29         33.23         47.40         4.55 o                         
   0   2  29       1137.95       1178.93        50.01 o                         
   1   2  29        186.88        191.36        15.52 o                         
   2   2  29        753.33        721.60        23.56 o                         
   3   2  29        228.87        197.53        10.20 o                         
   4   2  29        154.88        108.60         6.25 o                         
   5   2  29        219.72        207.23        15.60 o                         
   6   2  29        410.02        453.08        14.70 o                         
   1   3  29        375.11        425.41        22.91 o                         
   2   3  29        169.16        163.79         9.72 o                         
   3   3  29         19.12         17.20         5.71 o                         
   4   3  29         30.11         34.41         3.72 o                         
   5   3  29          4.83          5.85         4.01 o                         
   0   4  29        143.63        160.40        13.27 o                         
   1   4  29          8.50          5.23         7.88 o                         
   2   4  29        828.75        834.74        25.41 o                         
   3   4  29         52.86         28.96         4.17 o                         
   4   4  29        848.45        742.93        32.64 o                         
   5   4  29        150.30        125.43         9.73 o                         
   1   5  29          2.32          1.13         7.96 o                         
   2   5  29         84.42         65.26         6.08 o                         
   3   5  29         22.88         20.24         4.42 o                         
   0   6  29         23.85         43.50         7.32 o                         
   1   6  29        318.70        291.44        20.46 o                         
   2   6  29        364.15        373.84        17.93 o                         
   0   0  30        593.85        541.75        26.85 o                         
   1   0  30        694.96        692.42        32.08 o                         
   2   0  30        800.25        874.74        26.81 o                         
   3   0  30       1044.99        908.75        32.72 o                         
   4   0  30         82.17        100.18        10.45 o                         
   5   0  30        224.31        230.75        13.83 o                         
   6   0  30       1614.40       1781.06        66.49 o                         
   1   1  30        190.34        182.55        10.17 o                         
   2   1  30         79.64         80.02         8.16 o                         
   3   1  30         18.01         24.49         6.79 o                         
   4   1  30         38.07         56.87         6.14 o                         
   5   1  30         90.50        111.51         6.77 o                         
   0   2  30        136.86        176.56        14.31 o                         
   1   2  30        132.94        120.76        12.22 o                         
   2   2  30        103.82         66.18         6.89 o                         
   3   2  30          4.24         14.14         4.85 o                         
   4   2  30         31.65         27.58         3.91 o                         
   5   2  30        824.41        795.28        22.68 o                         
   1   3  30        288.64        301.10        17.45 o                         
   2   3  30       1008.36       1060.29        30.61 o                         
   3   3  30       1113.95       1009.17        20.11 o                         
   4   3  30        494.92        387.88        42.13 o                         
   0   4  30        754.52        763.09        32.96 o                         
   1   4  30         21.10         27.66         7.80 o                         
   2   4  30         53.91         49.76         7.76 o                         
   3   4  30         96.74        100.03         5.91 o                         
   1   5  30        871.30        820.87        34.69 o                         
   2   5  30        210.50        173.51         7.42 o                         
   1   1  31         78.87         78.07         9.81 o                         
   2   1  31         10.84         16.66         5.99 o                         
   3   1  31        204.33        175.47        11.86 o                         
   4   1  31        147.03        167.46         7.39 o                         
   0   2  31         52.72         43.18         8.52 o                         
   1   2  31         55.52         56.68         8.60 o                         
   2   2  31        201.17        187.01         8.80 o                         
   3   2  31        374.27        314.04        12.02 o                         
   1   3  31         33.82         48.09         6.99 o                         
   2   3  31        180.29        148.67         7.28 o                         
   0   4  31        380.23        280.44        14.47 o                         
   1   4  31        279.68        258.17         9.52 o                         
   2   4  31        112.86        121.25         8.20 o                         
   2   0  32         62.03         59.26         6.59 o                         
   0   2  32         19.26         13.91         5.23 o                         
   1   2  32          8.50          9.65         3.58 o                         
                                                                                
